# Supplementary material for: Structural features of the oxidonitridophosphates K3 M III(PO3)3N (M III = Al, Ga)
Source: Acta Crystallogr E Crystallogr Commun. 2021 Nov 2;77(Pt 12):1213–8. doi: 10.1107/S2056989021011336 (PMC8647754; doi:10.1107/S2056989021011336)
Supplement: Supplementary file 1 [file e-77-01213-sup1.cif]

##############################################################################
#                                                                            #
# This CIF contains the data in a paper accepted for publication in          #
# Acta Crystallographica Section E. It conforms to the requirements of       #
# Notes for Authors for Acta Crystallographica Section E, and has been       #
# peer reviewed under the auspices of the IUCr Commission on Journals.       #
#                                                                            #
# Full details of the Crystallographic Information File format               #
# are given in the paper "The Crystallographic Information File (CIF):       #
# a New Standard Archive File for Crystallography" by S. R. Hall, F. H.      #
# Allen and I. D. Brown [Acta Cryst. (1991), A47, 655-685].                  #
#                                                                            #
# The current version of the core CIF dictionary is obtainable from          #
# ftp://ftp.iucr.org/pub/cif_core.dic.                                       #
#                                                                            #
# Software is freely available for graphical display of the structure(s)     #
# in this CIF. For information consult the CIF software page                 #
# http://www.iucr.org/resources/cif/software.                                #
#                                                                            #
# This file may be used for bona fide research purposes within the           #
# scientific community so long as proper attribution is given to the journal # 
# article from which it was obtained.                                        #
#                                                                            #
##############################################################################
data_global
_audit_creation_method     'WinGX routine CIF_UPDATE'
_audit_conform_dict_name     cif_core.dic
_audit_conform_dict_version     2.4.3
_journal_data_validation_number     ?
_journal_date_recd_electronic     2021-10-11
_journal_date_accepted     2021-10-27
_journal_name_full     'Acta Crystallographica, Section E'
_journal_year     2021
_journal_volume     77
_journal_issue     12
_journal_page_first     0
_journal_page_last     0
_journal_paper_category     GI
_journal_paper_doi     10.1107/S2056989021011336
_journal_coeditor_code     WM5621
_publ_contact_author_name     'Zatovsky, Igor'
_publ_contact_author_address
;
F.D. Ovcharenko Institute of Biocolloidal Chemistry,
NAS Ukraine, 42 Acad. Vernadskoho blv.,
03142 Kyiv,
Ukraine
;
_publ_contact_author_email     'zvigo@yandex.ru & zvigo@ukr.net'
_publ_contact_author_fax     ' '
_publ_contact_author_phone     ' '
_publ_section_title
;
Structural features of the oxidonitridophosphates K~3~<i>M</i>^III^(PO~3~)~3~N
(<i>M</i>^III^ = Al, Ga)
;
_publ_section_title_footnote     .
loop_
    _publ_author_name
    _publ_author_address
    'Igor V. Zatovsky'
;
F.D. Ovcharenko Institute of Biocolloidal Chemistry,
NAS Ukraine, 42 Acad. Vernadskoho blv.,
03142 Kyiv,
Ukraine
;
    'Ogorodnyk, Ivan V.'
;
ShimUkraine LLC
18 Chigorina Str., office 429,
01042  Kyiv, Ukraine
;
    'Baumer, Vyacheslav N.'
;
STC "Institute for Single Crystals"
NAS of Ukraine,
60 Lenin ave.,
61001 Kharkiv, Ukraine
;
    'Zhilyak, Ivan D.'
;
Faculty of Horticulture, Ecology and Plants Protection
Uman National University of Horticulture,
1 Instytutska str.,
20305 Uman, Cherkassy region, Ukraine
;
    'Horda, Ruslana V.'
;
F.D. Ovcharenko Institute of Biocolloidal Chemistry
NAS Ukraine,
42 Acad. Vernadskoho blv.,
03142 Kyiv, Ukraine
;
    'Strutynska, Nataliya Yu.'
;
Department of Inorganic Chemistry
Taras Shevchenko National University of Kyiv
64/13, Volodymyrska str., 01601,
Kyiv, Ukraine
;
_publ_section_synopsis
;
Cubic K~3~<i>M</i>^III^(PO~3~)~3~N (<i>M</i>^III^ = Al, Ga) is isostructural
with (<i>M</i>^III^ = Al, V, Ti). In the potassium compounds, the
(PO~3~)~3~N^6--^ anion coordinates in a tetradentate manner to two potassium
cations.
;
data_I
_audit_creation_method     'WinGX routine CIF_UPDATE'
_chemical_name_systematic
;
Tripotassium aluminium nitridotriphosphate
;
_chemical_formula_moiety     '3(K +), Al1 N1 O9 P3 3-'
_chemical_formula_sum     'Al K3 N O9 P3'
_chemical_formula_iupac     'K3 Al (N P3 O9)'
_chemical_formula_weight     395.2
_chemical_absolute_configuration     ad
_symmetry_cell_setting     cubic
_symmetry_space_group_name_H-M     'P 21 3'
_symmetry_space_group_name_Hall     'P 2ac 2ab 3'
loop_
    _space_group_symop_operation_xyz
    'x, y, z'
    '-x+1/2, -y, z+1/2'
    'x+1/2, -y+1/2, -z'
    '-x, y+1/2, -z+1/2'
    'y, z, x'
    '-y+1/2, -z, x+1/2'
    'y+1/2, -z+1/2, -x'
    '-y, z+1/2, -x+1/2'
    'z, x, y'
    '-z, x+1/2, -y+1/2'
    '-z+1/2, -x, y+1/2'
    'z+1/2, -x+1/2, -y'
_cell_length_a     9.6970(4)
_cell_length_b     9.6970(4)
_cell_length_c     9.6970(4)
_cell_angle_alpha     90
_cell_angle_beta     90
_cell_angle_gamma     90
_cell_volume     911.83(11)
_cell_formula_units_Z     4
_cell_measurement_reflns_used     7172
_cell_measurement_theta_min     2.971
_cell_measurement_theta_max     27.989
_cell_measurement_temperature     293(2)
_exptl_crystal_description     Tetrahedron
_exptl_crystal_colour     colorless
_exptl_crystal_size_max     0.15
_exptl_crystal_size_mid     0.12
_exptl_crystal_size_min     0.1
_exptl_crystal_density_diffrn     2.879
_exptl_crystal_density_method     'not measured'
_exptl_crystal_F_000     776
_exptl_absorpt_coefficient_mu     2.159
_exptl_absorpt_correction_type     multi-scan
_exptl_absorpt_process_details
;
        (Blessing, 1995)
;
_exptl_absorpt_correction_T_min     0.8441
_exptl_absorpt_correction_T_max     0.8687
_diffrn_ambient_temperature     293(2)
_diffrn_radiation_type     MoK\a
_diffrn_radiation_wavelength     0.71073
_diffrn_radiation_monochromator     graphite
_diffrn_measurement_device_type     'Oxford Diffraction Xcalibur-3'
_diffrn_measurement_method     '\f and \w scans'
_diffrn_reflns_number     7172
_diffrn_reflns_av_R_equivalents     0.0775
_diffrn_reflns_theta_min     2.971
_diffrn_reflns_theta_max     27.989
_diffrn_reflns_theta_full     25.242
_diffrn_measured_fraction_theta_max     1
_diffrn_measured_fraction_theta_full     1
_diffrn_reflns_limit_h_min     -12
_diffrn_reflns_limit_h_max     12
_diffrn_reflns_limit_k_min     -12
_diffrn_reflns_limit_k_max     10
_diffrn_reflns_limit_l_min     -12
_diffrn_reflns_limit_l_max     12
_diffrn_standards_number     0
_diffrn_standards_interval_count     0
_diffrn_standards_interval_time     0
_reflns_number_total     745
_reflns_number_gt     667
_reflns_threshold_expression     'I > 2\s(I)'
_refine_ls_structure_factor_coef     Fsqd
_refine_ls_matrix_type     full
_refine_ls_R_factor_all     0.0337
_refine_ls_R_factor_gt     0.0256
_refine_ls_wR_factor_ref     0.0517
_refine_ls_goodness_of_fit_ref     1.048
_refine_ls_restrained_S_all     1.048
_refine_ls_number_reflns     745
_refine_ls_number_parameters     53
_refine_ls_number_restraints     0
_refine_ls_hydrogen_treatment     undef
_refine_ls_weighting_scheme     calc
_refine_ls_weighting_details
;
'w=1/[\s^2^(Fo^2^)+(0.0211P)^2^] where P=(Fo^2^+2Fc^2^)/3'
;
_refine_ls_shift/su_max     0
_refine_ls_shift/su_mean     0
_refine_diff_density_max     0.273
_refine_diff_density_min     -0.271
_refine_ls_extinction_method     'SHELXL2018/3 (Sheldrick, 2015)'
_refine_ls_extinction_coef     0.0037(14)
_refine_ls_abs_structure_details
;
 Flack <i>x</i> determined using 269 quotients
[(<i>I</i>^+^)-(<i>I</i>^-^)]/[(<i>I</i>^+^)+(<i>I</i>^-^)]
 (Parsons et al., 2013)
;
_refine_ls_abs_structure_Flack     -0.02(6)
loop_
    _atom_type_symbol
    _atom_type_description
    _atom_type_scat_dispersion_real
    _atom_type_scat_dispersion_imag
    _atom_type_scat_source
    N N 0.0061 0.0033 'International Tables Vol C Tables 4.2.6.8 and 6.1.1.4'
    O O 0.0106 0.006 'International Tables Vol C Tables 4.2.6.8 and 6.1.1.4'
    Al Al 0.0645 0.0514 'International Tables Vol C Tables 4.2.6.8 and 6.1.1.4'
    P P 0.1023 0.0942 'International Tables Vol C Tables 4.2.6.8 and 6.1.1.4'
    K K 0.2009 0.2494 'International Tables Vol C Tables 4.2.6.8 and 6.1.1.4'
_computing_data_collection     'CrysAlis CCD (Oxford Diffraction, 2006)'
_computing_cell_refinement     'CrysAlis CCD (Oxford Diffraction, 2006)'
_computing_data_reduction     'CrysAlis RED (Oxford Diffraction, 2006)'
_computing_structure_solution     'SHELXS (Sheldrick, 2008)'
_computing_structure_refinement     'SHELXL (Sheldrick, 2015)'
_computing_molecular_graphics     'DIAMOND (Brandenburg, 2006)'
_computing_publication_material
;
WinGX (Farrugia, 2012), enCIFer (Allen <i>et al.</i>,  2004)
and publCIF (Westrip, 2010)
;
loop_
    _atom_site_type_symbol
    _atom_site_label
    _atom_site_fract_x
    _atom_site_fract_y
    _atom_site_fract_z
    _atom_site_U_iso_or_equiv
    _atom_site_adp_type
    _atom_site_calc_flag
    _atom_site_occupancy
    _atom_site_disorder_assembly
    _atom_site_disorder_group
    K K1 0.04655(9) 0.04655(9) 0.04655(9) 0.0178(4) Uani d 1 . .
    K K2 0.26820(10) 0.26820(10) 0.26820(10) 0.0195(4) Uani d 1 . .
    K K3 0.63996(10) 0.63996(10) 0.63996(10) 0.0207(4) Uani d 1 . .
    Al Al1 0.84238(12) 0.84238(12) 0.84238(12) 0.0095(5) Uani d 1 . .
    P P1 0.32280(11) 0.56862(11) 0.46909(11) 0.0088(3) Uani d 1 . .
    N N1 0.4411(3) 0.4411(3) 0.4411(3) 0.0073(11) Uani d 1 . .
    O O1 0.2129(3) 0.5055(3) 0.5631(3) 0.0107(6) Uani d 1 . .
    O O2 0.2606(3) 0.5994(3) 0.3269(3) 0.0120(6) Uani d 1 . .
    O O3 0.3898(3) 0.6909(3) 0.5344(3) 0.0161(7) Uani d 1 . .
loop_
    _atom_site_aniso_label
    _atom_site_aniso_U_11
    _atom_site_aniso_U_22
    _atom_site_aniso_U_33
    _atom_site_aniso_U_12
    _atom_site_aniso_U_13
    _atom_site_aniso_U_23
    K1 0.0178(4) 0.0178(4) 0.0178(4) -0.0037(4) -0.0037(4) -0.0037(4)
    K2 0.0195(4) 0.0195(4) 0.0195(4) -0.0034(4) -0.0034(4) -0.0034(4)
    K3 0.0207(4) 0.0207(4) 0.0207(4) -0.0040(4) -0.0040(4) -0.0040(4)
    Al1 0.0095(5) 0.0095(5) 0.0095(5) -0.0006(5) -0.0006(5) -0.0006(5)
    P1 0.0081(5) 0.0087(6) 0.0096(5) 0.0003(4) 0.0010(4) 0.0003(4)
    N1 0.0073(11) 0.0073(11) 0.0073(11) 0.0001(13) 0.0001(13) 0.0001(13)
    O1 0.0103(15) 0.0108(14) 0.0110(14) 0.0004(11) 0.0043(12) 0.0021(12)
    O2 0.0116(15) 0.0147(15) 0.0099(14) 0.0022(12) -0.0019(12) 0.0007(12)
    O3 0.0163(16) 0.0116(16) 0.0204(16) -0.0023(12) -0.0019(14) -0.0037(13)
_geom_special_details
;
 All esds (except the esd in the dihedral angle between two l.s. planes)
 are estimated using the full covariance matrix.  The cell esds are taken
 into account individually in the estimation of esds in distances, angles
 and torsion angles; correlations between esds in cell parameters are only
 used when they are defined by crystal symmetry.  An approximate (isotropic)
 treatment of cell esds is used for estimating esds involving l.s. planes.
;
loop_
    _geom_bond_atom_site_label_1
    _geom_bond_atom_site_label_2
    _geom_bond_site_symmetry_2
    _geom_bond_distance
    _geom_bond_publ_flag
    K1 O3 8_645 2.623(3) yes
    K1 O3 2_564 2.623(3) no
    K1 O3 12_456 2.623(3) no
    K1 O1 11_554 2.761(3) yes
    K1 O1 7_455 2.761(3) no
    K1 O1 4_545 2.761(3) no
    K1 O2 11_554 3.261(3) yes
    K1 O2 4_545 3.261(3) no
    K1 O2 7_455 3.261(3) no
    K1 Al1 1_444 3.429(3) no
    K1 P1 11_554 3.5911(13) no
    K1 P1 4_545 3.5911(13) no
    K2 O3 12_456 2.765(3) yes
    K2 O3 8_645 2.765(3) no
    K2 O3 2_564 2.765(3) no
    K2 N1 . 2.904(6) yes
    K2 O1 12_456 2.967(3) yes
    K2 O1 8_645 2.967(3) no
    K2 O1 2_564 2.967(3) no
    K2 O2 . 3.263(3) yes
    K2 O2 9 3.263(3) no
    K2 O2 5 3.263(3) no
    K2 P1 12_456 3.4199(12) no
    K2 P1 2_564 3.4199(12) no
    K3 O3 9 2.679(3) no
    K3 O3 5 2.679(3) no
    K3 O3 . 2.679(3) yes
    K3 O2 10_656 2.803(3) yes
    K3 O2 6_665 2.803(3) no
    K3 O2 3_566 2.803(3) no
    K3 N1 . 3.340(6) yes
    K3 O3 10_656 3.379(3) yes
    K3 O3 6_665 3.379(3) no
    K3 O3 3_566 3.379(3) no
    K3 Al1 . 3.400(3) no
    K3 P1 3_566 3.4997(14) no
    Al1 O1 11_665 1.905(3) yes
    Al1 O1 7_566 1.905(3) no
    Al1 O1 4_656 1.905(3) no
    Al1 O2 10_656 1.909(3) yes
    Al1 O2 6_665 1.909(3) no
    Al1 O2 3_566 1.909(3) no
    P1 O3 . 1.493(3) yes
    P1 O1 . 1.530(3) yes
    P1 O2 . 1.534(3) yes
    P1 N1 . 1.7084(12) yes
loop_
    _geom_angle_atom_site_label_1
    _geom_angle_atom_site_label_2
    _geom_angle_atom_site_label_3
    _geom_angle_site_symmetry_1
    _geom_angle_site_symmetry_3
    _geom_angle
    _geom_angle_publ_flag
    O3 K1 O3 8_645 2_564 79.95(10) no
    O3 K1 O3 8_645 12_456 79.95(10) no
    O3 K1 O3 2_564 12_456 79.95(10) no
    O3 K1 O1 8_645 11_554 111.53(9) no
    O3 K1 O1 2_564 11_554 165.73(9) no
    O3 K1 O1 12_456 11_554 109.72(8) no
    O3 K1 O1 8_645 7_455 109.72(8) no
    O3 K1 O1 2_564 7_455 111.53(9) no
    O3 K1 O1 12_456 7_455 165.73(9) no
    O1 K1 O1 11_554 7_455 57.44(9) no
    O3 K1 O1 8_645 4_545 165.73(9) no
    O3 K1 O1 2_564 4_545 109.72(8) no
    O3 K1 O1 12_456 4_545 111.53(9) no
    O1 K1 O1 11_554 4_545 57.44(9) no
    O1 K1 O1 7_455 4_545 57.44(9) no
    O3 K1 O2 8_645 11_554 63.69(8) no
    O3 K1 O2 2_564 11_554 143.60(8) no
    O3 K1 O2 12_456 11_554 94.55(8) no
    O1 K1 O2 11_554 11_554 48.34(7) no
    O1 K1 O2 7_455 11_554 81.13(8) no
    O1 K1 O2 4_545 11_554 105.77(8) no
    O3 K1 O2 8_645 4_545 143.60(8) no
    O3 K1 O2 2_564 4_545 94.55(8) no
    O3 K1 O2 12_456 4_545 63.69(8) no
    O1 K1 O2 11_554 4_545 81.13(8) no
    O1 K1 O2 7_455 4_545 105.77(8) no
    O1 K1 O2 4_545 4_545 48.34(7) no
    O2 K1 O2 11_554 4_545 115.34(4) no
    O3 K1 O2 8_645 7_455 94.55(8) no
    O3 K1 O2 2_564 7_455 63.69(8) no
    O3 K1 O2 12_456 7_455 143.60(8) no
    O1 K1 O2 11_554 7_455 105.77(8) no
    O1 K1 O2 7_455 7_455 48.34(7) no
    O1 K1 O2 4_545 7_455 81.13(8) no
    O2 K1 O2 11_554 7_455 115.34(4) no
    O2 K1 O2 4_545 7_455 115.34(4) no
    O3 K1 Al1 8_645 1_444 132.11(7) no
    O3 K1 Al1 2_564 1_444 132.11(7) no
    O3 K1 Al1 12_456 1_444 132.11(7) no
    O1 K1 Al1 11_554 1_444 33.70(6) no
    O1 K1 Al1 7_455 1_444 33.70(6) no
    O1 K1 Al1 4_545 1_444 33.70(6) no
    O2 K1 Al1 11_554 1_444 77.34(5) no
    O2 K1 Al1 4_545 1_444 77.34(5) no
    O2 K1 Al1 7_455 1_444 77.34(5) no
    O3 K1 P1 8_645 11_554 88.98(7) no
    O3 K1 P1 2_564 11_554 168.77(7) no
    O3 K1 P1 12_456 11_554 100.08(6) no
    O1 K1 P1 11_554 11_554 23.55(6) no
    O1 K1 P1 7_455 11_554 70.37(6) no
    O1 K1 P1 4_545 11_554 80.83(7) no
    O2 K1 P1 11_554 11_554 25.29(5) no
    O2 K1 P1 4_545 11_554 95.49(6) no
    O2 K1 P1 7_455 11_554 115.87(6) no
    Al1 K1 P1 1_444 11_554 55.54(3) no
    O3 K1 P1 8_645 4_545 168.77(7) no
    O3 K1 P1 2_564 4_545 100.08(6) no
    O3 K1 P1 12_456 4_545 88.98(7) no
    O1 K1 P1 11_554 4_545 70.37(6) no
    O1 K1 P1 7_455 4_545 80.83(7) no
    O1 K1 P1 4_545 4_545 23.55(6) no
    O2 K1 P1 11_554 4_545 115.87(6) no
    O2 K1 P1 4_545 4_545 25.29(5) no
    O2 K1 P1 7_455 4_545 95.49(6) no
    Al1 K1 P1 1_444 4_545 55.54(3) no
    P1 K1 P1 11_554 4_545 91.14(4) no
    O3 K2 O3 12_456 8_645 75.10(9) no
    O3 K2 O3 12_456 2_564 75.10(9) no
    O3 K2 O3 8_645 2_564 75.10(9) no
    O3 K2 N1 12_456 . 135.27(6) no
    O3 K2 N1 8_645 . 135.27(6) no
    O3 K2 N1 2_564 . 135.27(6) no
    O3 K2 O1 12_456 12_456 51.57(8) no
    O3 K2 O1 8_645 12_456 123.82(8) no
    O3 K2 O1 2_564 12_456 103.08(8) no
    N1 K2 O1 . 12_456 85.66(6) no
    O3 K2 O1 12_456 8_645 103.08(8) no
    O3 K2 O1 8_645 8_645 51.57(8) no
    O3 K2 O1 2_564 8_645 123.82(8) no
    N1 K2 O1 . 8_645 85.66(6) no
    O1 K2 O1 12_456 8_645 119.434(16) no
    O3 K2 O1 12_456 2_564 123.82(8) no
    O3 K2 O1 8_645 2_564 103.08(8) ?
    O3 K2 O1 2_564 2_564 51.57(8) ?
    N1 K2 O1 . 2_564 85.66(6) ?
    O1 K2 O1 12_456 2_564 119.434(16) ?
    O1 K2 O1 8_645 2_564 119.434(16) ?
    O3 K2 O2 12_456 . 120.12(8) ?
    O3 K2 O2 8_645 . 155.11(7) ?
    O3 K2 O2 2_564 . 89.38(7) ?
    N1 K2 O2 . . 49.01(5) ?
    O1 K2 O2 12_456 . 78.18(7) ?
    O1 K2 O2 8_645 . 131.74(9) ?
    O1 K2 O2 2_564 . 52.43(7) ?
    O3 K2 O2 12_456 9 89.38(7) ?
    O3 K2 O2 8_645 9 120.12(8) ?
    O3 K2 O2 2_564 9 155.11(7) ?
    N1 K2 O2 . 9 49.01(5) ?
    O1 K2 O2 12_456 9 52.43(7) ?
    O1 K2 O2 8_645 9 78.18(7) ?
    O1 K2 O2 2_564 9 131.74(9) ?
    O2 K2 O2 . 9 81.64(8) ?
    O3 K2 O2 12_456 5 155.11(7) ?
    O3 K2 O2 8_645 5 89.38(7) ?
    O3 K2 O2 2_564 5 120.12(8) ?
    N1 K2 O2 . 5 49.01(5) ?
    O1 K2 O2 12_456 5 131.74(9) ?
    O1 K2 O2 8_645 5 52.43(7) ?
    O1 K2 O2 2_564 5 78.18(7) ?
    O2 K2 O2 . 5 81.64(8) ?
    O2 K2 O2 9 5 81.64(8) ?
    O3 K2 P1 12_456 12_456 25.20(6) ?
    O3 K2 P1 8_645 12_456 99.59(7) ?
    O3 K2 P1 2_564 12_456 86.94(7) ?
    N1 K2 P1 . 12_456 111.81(3) ?
    O1 K2 P1 12_456 12_456 26.52(6) ?
    O1 K2 P1 8_645 12_456 115.21(6) ?
    O1 K2 P1 2_564 12_456 123.59(6) ?
    O2 K2 P1 . 12_456 98.86(5) ?
    O2 K2 P1 9 12_456 71.74(5) ?
    O2 K2 P1 5 12_456 152.93(6) ?
    O3 K2 P1 12_456 2_564 99.59(7) ?
    O3 K2 P1 8_645 2_564 86.94(7) ?
    O3 K2 P1 2_564 2_564 25.20(6) ?
    N1 K2 P1 . 2_564 111.81(3) ?
    O1 K2 P1 12_456 2_564 115.21(6) ?
    O1 K2 P1 8_645 2_564 123.59(6) ?
    O1 K2 P1 2_564 2_564 26.52(6) ?
    O2 K2 P1 . 2_564 71.74(5) ?
    O2 K2 P1 9 2_564 152.93(6) ?
    O2 K2 P1 5 2_564 98.86(5) ?
    P1 K2 P1 12_456 2_564 107.04(3) ?
    O3 K3 O3 9 5 83.76(9) ?
    O3 K3 O3 9 . 83.76(9) ?
    O3 K3 O3 5 . 83.76(9) ?
    O3 K3 O2 9 10_656 104.80(8) ?
    O3 K3 O2 5 10_656 162.69(9) ?
    O3 K3 O2 . 10_656 111.80(8) ?
    O3 K3 O2 9 6_665 111.80(8) ?
    O3 K3 O2 5 6_665 104.80(8) ?
    O3 K3 O2 . 6_665 162.69(9) ?
    O2 K3 O2 10_656 6_665 58.18(9) ?
    O3 K3 O2 9 3_566 162.69(9) ?
    O3 K3 O2 5 3_566 111.80(8) ?
    O3 K3 O2 . 3_566 104.80(8) ?
    O2 K3 O2 10_656 3_566 58.18(9) ?
    O2 K3 O2 6_665 3_566 58.18(9) ?
    O3 K3 N1 9 . 50.43(6) ?
    O3 K3 N1 5 . 50.43(6) ?
    O3 K3 N1 . . 50.43(6) ?
    O2 K3 N1 10_656 . 145.85(6) ?
    O2 K3 N1 6_665 . 145.85(6) ?
    O2 K3 N1 3_566 . 145.85(6) ?
    O3 K3 O3 9 10_656 111.63(2) ?
    O3 K3 O3 5 10_656 143.68(7) ?
    O3 K3 O3 . 10_656 66.44(10) ?
    O2 K3 O3 10_656 10_656 47.20(7) ?
    O2 K3 O3 6_665 10_656 99.58(8) ?
    O2 K3 O3 3_566 10_656 60.45(8) ?
    N1 K3 O3 . 10_656 113.91(5) ?
    O3 K3 O3 9 6_665 66.44(10) ?
    O3 K3 O3 5 6_665 111.63(2) ?
    O3 K3 O3 . 6_665 143.68(7) ?
    O2 K3 O3 10_656 6_665 60.45(8) ?
    O2 K3 O3 6_665 6_665 47.20(7) ?
    O2 K3 O3 3_566 6_665 99.58(8) ?
    N1 K3 O3 . 6_665 113.91(5) ?
    O3 K3 O3 10_656 6_665 104.69(6) ?
    O3 K3 O3 9 3_566 143.68(7) ?
    O3 K3 O3 5 3_566 66.44(10) ?
    O3 K3 O3 . 3_566 111.63(2) ?
    O2 K3 O3 10_656 3_566 99.58(8) ?
    O2 K3 O3 6_665 3_566 60.45(8) ?
    O2 K3 O3 3_566 3_566 47.20(7) ?
    N1 K3 O3 . 3_566 113.91(5) ?
    O3 K3 O3 10_656 3_566 104.69(6) ?
    O3 K3 O3 6_665 3_566 104.69(6) ?
    O3 K3 Al1 9 . 129.57(6) ?
    O3 K3 Al1 5 . 129.57(6) ?
    O3 K3 Al1 . . 129.57(6) ?
    O2 K3 Al1 10_656 . 34.15(6) ?
    O2 K3 Al1 6_665 . 34.15(6) ?
    O2 K3 Al1 3_566 . 34.15(6) ?
    N1 K3 Al1 . . 180.00(9) ?
    O3 K3 Al1 10_656 . 66.09(5) ?
    O3 K3 Al1 6_665 . 66.09(5) ?
    O3 K3 Al1 3_566 . 66.09(5) ?
    O3 K3 P1 9 3_566 168.66(7) ?
    O3 K3 P1 5 3_566 86.65(6) ?
    O3 K3 P1 . 3_566 101.22(6) ?
    O2 K3 P1 10_656 3_566 82.96(7) ?
    O2 K3 P1 6_665 3_566 64.96(6) ?
    O2 K3 P1 3_566 3_566 25.22(6) ?
    N1 K3 P1 . 3_566 125.75(3) ?
    O3 K3 P1 10_656 3_566 79.71(6) ?
    O3 K3 P1 6_665 3_566 112.01(6) ?
    O3 K3 P1 3_566 3_566 24.99(5) ?
    Al1 K3 P1 . 3_566 54.25(3) ?
    O1 Al1 O1 11_665 7_566 88.28(14) ?
    O1 Al1 O1 11_665 4_656 88.28(14) ?
    O1 Al1 O1 7_566 4_656 88.28(14) ?
    O1 Al1 O2 11_665 10_656 92.92(12) ?
    O1 Al1 O2 7_566 10_656 175.81(12) ?
    O1 Al1 O2 4_656 10_656 87.74(11) ?
    O1 Al1 O2 11_665 6_665 87.74(11) ?
    O1 Al1 O2 7_566 6_665 92.92(12) ?
    O1 Al1 O2 4_656 6_665 175.81(12) ?
    O2 Al1 O2 10_656 6_665 91.14(13) ?
    O1 Al1 O2 11_665 3_566 175.81(12) ?
    O1 Al1 O2 7_566 3_566 87.74(11) ?
    O1 Al1 O2 4_656 3_566 92.92(12) ?
    O2 Al1 O2 10_656 3_566 91.14(14) ?
    O2 Al1 O2 6_665 3_566 91.14(13) ?
    O1 Al1 K3 11_665 . 126.47(10) ?
    O1 Al1 K3 7_566 . 126.47(10) ?
    O1 Al1 K3 4_656 . 126.47(10) ?
    O2 Al1 K3 10_656 . 55.54(10) ?
    O2 Al1 K3 6_665 . 55.54(10) ?
    O2 Al1 K3 3_566 . 55.54(10) ?
    O1 Al1 K1 11_665 1_666 53.53(10) ?
    O1 Al1 K1 7_566 1_666 53.53(10) ?
    O1 Al1 K1 4_656 1_666 53.53(10) ?
    O2 Al1 K1 10_656 1_666 124.46(10) ?
    O2 Al1 K1 6_665 1_666 124.46(10) ?
    O2 Al1 K1 3_566 1_666 124.46(10) ?
    K3 Al1 K1 . 1_666 180.00(10) ?
    O1 Al1 K2 11_665 4_656 45.00(8) ?
    O1 Al1 K2 7_566 4_656 125.19(12) ?
    O1 Al1 K2 4_656 4_656 67.60(8) ?
    O2 Al1 K2 10_656 4_656 54.13(8) ?
    O2 Al1 K2 6_665 4_656 108.53(8) ?
    O2 Al1 K2 3_566 4_656 139.06(9) ?
    K3 Al1 K2 . 4_656 106.68(3) ?
    K1 Al1 K2 1_666 4_656 73.32(3) ?
    O1 Al1 K2 11_665 2_665 67.60(8) ?
    O1 Al1 K2 7_566 2_665 45.00(8) ?
    O1 Al1 K2 4_656 2_665 125.19(12) ?
    O2 Al1 K2 10_656 2_665 139.06(9) ?
    O2 Al1 K2 6_665 2_665 54.13(8) ?
    O2 Al1 K2 3_566 2_665 108.53(8) ?
    K3 Al1 K2 . 2_665 106.68(3) ?
    K1 Al1 K2 1_666 2_665 73.32(3) ?
    K2 Al1 K2 4_656 2_665 112.11(3) ?
    O1 Al1 K2 11_665 3_566 125.19(12) ?
    O1 Al1 K2 7_566 3_566 67.60(8) ?
    O1 Al1 K2 4_656 3_566 45.00(8) ?
    O2 Al1 K2 10_656 3_566 108.53(8) ?
    O2 Al1 K2 6_665 3_566 139.06(9) ?
    O2 Al1 K2 3_566 3_566 54.13(8) ?
    K3 Al1 K2 . 3_566 106.68(3) ?
    K1 Al1 K2 1_666 3_566 73.32(3) ?
    K2 Al1 K2 4_656 3_566 112.11(3) ?
    K2 Al1 K2 2_665 3_566 112.11(3) ?
    O3 P1 O1 . . 111.58(17) yes
    O3 P1 O2 . . 113.45(16) yes
    O1 P1 O2 . . 109.85(16) yes
    O3 P1 N1 . . 110.5(2) yes
    O1 P1 N1 . . 105.82(13) yes
    O2 P1 N1 . . 105.20(17) yes
    O3 P1 K2 . 2_565 52.04(12) ?
    O1 P1 K2 . 2_565 60.00(11) ?
    O2 P1 K2 . 2_565 124.79(11) ?
    N1 P1 K2 . 2_565 130.01(13) ?
    O3 P1 K3 . 3_466 72.98(11) ?
    O1 P1 K3 . 3_466 98.65(11) ?
    O2 P1 K3 . 3_466 51.11(11) ?
    N1 P1 K3 . 3_466 151.24(7) ?
    K2 P1 K3 2_565 3_466 75.63(3) ?
    O3 P1 K2 . . 161.98(12) ?
    O1 P1 K2 . . 83.96(11) ?
    O2 P1 K2 . . 66.87(11) ?
    N1 P1 K2 . . 54.41(18) ?
    K2 P1 K2 2_565 . 143.90(4) ?
    K3 P1 K2 3_466 . 114.96(3) ?
    O3 P1 K3 . . 43.33(11) ?
    O1 P1 K3 . . 113.68(11) ?
    O2 P1 K3 . . 136.05(12) ?
    N1 P1 K3 . . 68.57(19) ?
    K2 P1 K3 2_565 . 74.83(3) ?
    K3 P1 K3 3_466 . 114.91(3) ?
    K2 P1 K3 . . 122.98(3) ?
    O3 P1 K1 . 4 119.94(11) ?
    O1 P1 K1 . 4 46.13(11) ?
    O2 P1 K1 . 4 65.25(11) ?
    N1 P1 K1 . 4 128.30(17) ?
    K2 P1 K1 2_565 4 78.82(3) ?
    K3 P1 K1 3_466 4 61.97(3) ?
    K2 P1 K1 . 4 77.22(3) ?
    K3 P1 K1 . 4 153.19(4) ?
    P1 N1 P1 9 5 118.53(8) ?
    P1 N1 P1 9 . 118.53(8) yes
    P1 N1 P1 5 . 118.54(8) ?
    P1 N1 K2 9 . 97.01(18) ?
    P1 N1 K2 5 . 97.01(18) ?
    P1 N1 K2 . . 97.01(18) ?
    P1 N1 K3 9 . 82.99(18) ?
    P1 N1 K3 5 . 82.99(18) ?
    P1 N1 K3 . . 82.99(18) ?
    K2 N1 K3 . . 180.0(3) ?
    P1 O1 Al1 . 4_646 144.58(18) ?
    P1 O1 K1 . 4 110.32(14) ?
    Al1 O1 K1 4_646 4 92.77(12) ?
    P1 O1 K2 . 2_565 93.47(13) ?
    Al1 O1 K2 4_646 2_565 108.00(11) ?
    K1 O1 K2 4 2_565 101.99(8) ?
    P1 O2 Al1 . 3_466 131.82(18) ?
    P1 O2 K3 . 3_466 103.68(13) ?
    Al1 O2 K3 3_466 3_466 90.31(11) ?
    P1 O2 K1 . 4 89.45(12) ?
    Al1 O2 K1 3_466 4 138.56(12) ?
    K3 O2 K1 3_466 4 73.60(7) ?
    P1 O2 K2 . . 87.50(12) ?
    Al1 O2 K2 3_466 . 97.57(11) ?
    K3 O2 K2 3_466 . 156.49(11) ?
    K1 O2 K2 4 . 86.08(7) ?
    P1 O3 K1 . 2_565 153.19(17) ?
    P1 O3 K3 . . 114.19(14) ?
    K1 O3 K3 2_565 . 87.05(9) ?
    P1 O3 K2 . 2_565 102.76(15) ?
    K1 O3 K2 2_565 2_565 87.38(8) ?
    K3 O3 K2 . 2_565 102.41(10) ?
    P1 O3 K3 . 3_466 82.03(12) ?
    K1 O3 K3 2_565 3_466 73.74(6) ?
    K3 O3 K3 . 3_466 158.41(11) ?
    K2 O3 K3 2_565 3_466 86.76(7) ?
_shelx_hkl_file
;
  -1   1  -1 2587.60   63.53   2
  -1  -1   1 2505.72   93.01   1
   1   1   0 1322.76   61.73   3
  -1  -1   0 1336.35   60.08   3
   0  -1   1 1559.59   67.17   1
   1   0  -1 1323.96   59.35   2
   0   1  -1 1385.64   67.10   1
  -1   0   1 1218.66   58.21   2
   1  -1   1 2520.01   64.54   1
   1   1  -1 2605.57   95.81   1
   2   0   0  661.01   38.56   1
   0   0   2  647.08   52.83   2
   0   2   0  559.72   48.92   3
   0  -2   0  606.84   51.21   3
  -1  -2   0  513.16   57.44   3
  -2   0   1  524.98   45.71   1
   0   1  -2  497.30   54.87   2
   1   2   0  474.42   57.09   3
  -1   2   0  563.25   44.63   3
  -1  -1   2 3253.83  130.77   1
  -2  -1   1 3259.20  124.76   1
  -1   1  -2 3284.73  110.95   2
  -1   2  -1 3196.20   96.41   1
   0   2  -1 1075.52   70.62   1
  -1   0   2 1045.52   71.21   2
   1   0  -2 1051.84   75.54   2
  -2  -1   0 1027.78   65.99   3
   1   2  -1 3044.60  125.07   1
   2   1  -1 3106.40  121.61   1
  -2   1   1 3260.88   98.10   2
   1  -1   2 3258.06  113.70   2
  -2   2  -211717.29  197.80   2
  -2  -2   211492.26  265.36   8
   2  -2  -211271.01  308.05   9
  -2  -2   211611.61  293.44   1
  -2   2  -211402.41  284.98   4
  -2   2  -1  383.87   28.97   1
  -1  -2   2  422.76   69.81   1
   2   2   1  399.94   65.47   3
  -2  -1   2  410.42   69.19   8
  -2  -1   2  373.55   57.33   1
   2  -2  -1  323.66   68.86   9
   1  -2  -2  328.81   60.41   7
  -2   1  -2  417.97   67.70   4
   2  -1  -2  540.10  105.78   9
   2   2   0 4308.94  157.69   3
  -2   0   2 4548.67  168.13   8
   0  -2   2 4511.09  163.34   1
   0   2  -2 4392.14  156.80   1
   2   0  -2 4336.13  151.36   2
  -2  -2   0 4176.40  157.00   3
  -2   1   2  352.68   64.55   8
   2   2  -1  384.06   68.26   1
  -1  -2  -2  437.00   63.83   5
   1   2  -2  412.23   71.71   1
   1  -2   2  384.48   55.80   1
   2  -2   1  294.55   30.08   3
  -2  -1  -2  394.22   63.24   6
  -2  -2  -1  217.79   63.47   6
  -2   1   2  384.16   55.79   2
   2  -1   2  324.61   39.13   2
  -2  -2  -211810.19  294.74   6
   2   2  -212329.52  299.98   1
  -2   2   212914.25  284.40   8
   2  -2   211414.23  206.87   1
   0   3   0  -77.20   48.72   3
   0   0  -3   83.69   60.57   5
   3   0   0   20.60   29.40   1
  -3   0   0    0.63   47.12   8
   0  -3   0   46.61   41.62   7
  -3   0   0  -33.11   27.47   3
   0   0   3  -19.58   45.25   2
  -3   0   1 1917.34   93.36   1
  -1   3   0 1781.58   97.06   3
  -1  -3   0 1644.22  111.12   3
  -1  -3   0 1819.71  112.47   7
   0   1  -3 1932.31  114.31   2
   1  -3   0 1884.09  112.75   7
  -3   0   1 1680.41  110.99   8
   3   0   1 1879.34   78.36   3
   1   3   0 1702.71  115.21   3
   3   0  -1 2190.65  151.64   9
   0  -1  -3 1915.16  122.10   5
  -3   0  -1 1881.95  112.53   8
   0  -1   3 1742.70  115.59   2
   2   3   0 2098.44  136.68   3
  -3   0   2 2190.34  116.13   1
  -2  -3   0 2130.90  123.08   7
   0   2  -3 2259.40  131.30   2
   3   0  -2 1979.07  132.22   9
   0  -2  -3 2323.66  136.55   5
  -3   0   2 2395.27  142.09   8
   0  -2   3 2362.09  132.25   1
  -2   3   0 2258.59   94.37   3
   3   0  -2 2184.83  120.79   2
   2  -3   0 2378.20  129.08   7
  -2  -3   0 2248.44  133.85   3
  -3  -1   2 4736.86  195.77   8
  -2  -3   1 4352.21  191.85   3
  -3  -1   2 4400.24  180.48   1
  -1   2  -3 4868.78  179.96   4
   2  -3  -1 4397.10  178.82   7
  -2  -3   1 4617.90  190.24   7
   3  -1  -2 4674.96  222.71   9
   2   3   1 4396.15  192.92   3
   1  -2  -3 4740.66  180.49   9
  -1   2  -3 4376.73  164.16   2
  -1  -2   3 4728.26  192.76   1
  -3   1  -2 4695.30  199.92   4
   2  -3  -1 4965.70  197.42   9
  -1  -3   1 9851.86  264.15   7
  -3  -1   1 9498.84  250.96   8
   3  -1  -1 8948.91  285.31   9
  -3   1  -110172.64  258.99   4
  -3   1  -110230.33  240.65   8
  -1  -3   1 9526.13  262.16   3
  -1  -1   310059.57  246.95   8
   3  -1  -1 9810.88  192.70   2
   3   1   1 9430.34  219.27   3
   1  -3  -1 9950.03  260.51   7
   0  -3  -114482.96  312.48   7
   0  -3   114204.28  296.45   3
  -3  -1   014222.20  263.49   3
  -1   0   314104.55  312.48   2
  -3   1   015163.02  285.26   8
   3  -1   014440.86  163.96   2
  -1   0  -314871.33  303.05   5
   3  -1   015882.55  324.69   9
  -3  -1   014461.31  304.92   8
   0  -3   114832.71  315.86   7
   1  -1   3 9399.33  240.42   2
  -1  -3  -110245.40  257.73   7
   1  -3   1 9986.27  248.68   7
  -3  -1  -1 9760.79  262.08   8
  -3   1   1 9441.89  254.81   8
  -1  -1  -3 9519.91  258.16   5
   1   1  -3 9533.36  259.70   2
  -1  -1  -310182.10  255.95   6
  -3  -1  -110334.72  260.90   6
   3   1  -1 9389.37  235.69   1
   1  -3   1 9656.67  215.64   3
  -2  -3  -1 4797.07  178.34   7
  -3   1   2 4615.19  163.69   2
   2  -3   1 4830.47  174.12   7
  -3   1   2 4885.11  198.52   8
  -1  -2  -3 5018.01  190.99   5
  -1  -2  -3 4571.85  188.88   6
  -3  -1  -2 6424.11  247.55   6
   1  -2   3 4675.35  173.92   1
   2  -3   1 4573.69  131.49   3
  -3  -2   2 2523.15  145.88   8
  -3   2  -2 2487.35  151.79   4
   2  -3  -2 2374.92  148.71   7
   2  -3  -2 2574.37  151.99   9
   2  -2  -3 2657.55  173.43   9
  -2   2  -3 2405.75  142.28   4
  -2  -3   2 2466.60  122.65   8
  -2  -2   3 2171.57  143.86   1
  -2   2  -3 2430.18  115.01   2
  -2  -2   3 2829.84  145.47   8
   3  -2  -2 2572.96  179.80   9
   3  -2  -1 4159.98  194.73   9
  -1   3  -2 4029.72  150.37   1
   3   2   1 3870.24  166.99   3
  -3  -2   1 4063.10  173.18   8
  -2  -1   3 3839.59  179.53   1
  -2   1  -3 4339.39  186.03   4
   1  -3  -2 4421.41  170.91   9
   1  -3  -2 3830.04  179.95   7
  -2  -1   3 4325.55  179.39   8
  -2   0   327096.11  465.26   2
  -3  -2   028651.73  420.05   6
  -3  -2   028830.32  458.66   8
   3  -2   029766.98  493.92   9
   0   3  -228403.73  438.70   1
   0  -3  -229666.22  472.38   7
   0  -3  -229080.12  430.29   5
  -3   2   028153.02  228.98   2
  -3  -2   027556.00  439.99   3
   2   0  -327690.85  473.22   2
  -2   0   330694.06  485.15   8
  -2   1   3 3855.38  164.98   2
  -3   2   1 4080.27  165.23   8
  -1  -3  -2 3954.25  170.80   7
  -3  -2  -1 4097.97  182.83   8
   2   1  -3 3764.16  176.55   2
  -3   2   1 3944.66  119.14   2
  -2   1   3 4268.68  185.79   8
  -3  -2  -1 4178.74  180.82   6
   3   2  -1 3889.32  174.78   1
  -2  -1  -3 4241.51  186.16   6
   1  -3   2 4347.83  180.49   7
  -1  -3  -2 4107.48  164.11   5
   1   3  -2 4000.93  177.40   1
   2  -1   3 3875.10  150.47   2
  -3  -2  -2 2560.34  151.82   6
  -2  -2  -3 2640.59  154.73   6
   3  -2   2 2533.93   82.18   1
  -2   3   2 2638.69  134.76   8
   2   3  -2 2304.16  145.36   1
  -3   2   2 2453.04  120.33   2
   3   2  -2 2417.43  149.80   1
  -2  -3  -2 2621.10  163.21   6
  -2   2   3 2822.17  151.00   8
  -2  -3  -2 2382.67  132.73   7
  -3   2   2 2534.39  144.61   8
   2  -3   2 2789.05  145.35   7
   3  -3  -3  359.32  125.50   9
  -3  -3   3  386.06   74.11   8
  -3   3  -3  433.87   48.05   2
  -2   3  -3 7502.69  214.99   2
  -3   2  -3 8018.24  286.75   4
  -3  -2   3 8486.33  277.33   8
   3  -3  -2 7904.78  295.91   9
  -3   3  -2 7667.99  159.86   2
   3  -3  -2 8193.97  275.25   7
  -3  -2   3 8184.20  285.98   1
  -2  -3   3 7536.42  285.94   1
   2  -3  -3 7006.76  281.70   9
  -2  -3   3 8359.98  247.27   8
   3  -2  -3 7515.44  310.35   9
  -3  -3   2 7707.74  249.45   8
  -3   1  -3 4076.62  208.24   4
  -1  -3   3 3987.38  196.80   1
   1  -3  -3 3892.88  183.12   9
   3  -1  -3 3845.21  204.99   9
   1  -3  -3 4150.51  188.16   5
  -3  -3   1 3897.97  195.39   3
  -3   3  -1 3816.17   96.22   1
  -3  -1   3 4261.01  204.80   8
   3   3   1 4301.49  201.73   3
  -3  -3   1 4174.09  185.07   7
  -3  -1   3 3769.10  187.35   1
  -3  -3   1 4319.28  180.33   8
   3  -3  -1 4178.55  201.74   9
   3  -3  -1 3926.72  174.90   7
  -3  -3   0 2062.33  117.47   7
   3   0  -3 2016.16  133.08   2
   0  -3  -3 2229.60  140.73   5
  -3  -3   0 2165.70  132.50   6
   0  -3   3 2274.95  147.30   1
  -3  -3   0 2254.96  135.97   8
   0  -3  -3 2248.13  151.64   7
   3  -3   0 2125.44  121.93   7
  -3  -3   0 1903.06  132.48   3
  -3   0   3 2213.51  152.36   8
  -3   3   0 2068.72   78.49   3
   3  -3   0 2088.46  134.33   9
   3  -3   1 4251.33  165.24   7
  -3   1   3 4157.75  182.26   2
   1   3  -3 4142.79  195.27   1
   3  -1   3 4053.31  145.97   2
  -3  -1  -3 4074.38  200.43   6
   3   1  -3 4218.67  198.52   2
  -3   3   1 4299.74  164.98   8
  -3  -3  -1 3894.67  188.31   6
  -3  -3  -1 4298.79  165.44   7
   1  -3   3 4149.01  174.63   1
  -1  -3  -3 3981.94  193.12   7
  -3   1   3 4013.77  199.12   8
  -3  -3  -1 3916.36  188.15   8
  -1  -3  -3 4399.48  192.34   5
  -3  -3  -2 8130.41  287.17   6
  -3  -2  -3 8033.54  291.77   6
   3  -3   2 8063.38  229.42   7
  -3   3   2 8122.42  256.72   8
  -3  -3  -2 7855.16  230.87   7
  -2  -3  -3 7985.62  261.82   7
   3   3  -2 7228.03  272.21   1
   2  -3   3 7933.52  228.60   1
  -2  -3  -3 8027.87  283.89   6
   2   3  -3 7258.98  282.60   1
  -2   3   3 8122.25  261.17   8
  -3   2   3 7448.74  246.19   2
  -3   2   3 7904.00  275.37   8
   3  -3   3  407.59   66.76   7
  -3  -3  -3  435.76   98.82   6
  -3  -3  -3  452.78   74.66   7
  -3   3   3  340.39   72.88   8
   3  -3   3  279.59   46.81   1
   3   3  -3  367.41   74.29   1
   0   0   4 1138.08  103.71   2
  -4   0   0 1274.82  103.76   4
  -4   0   0 1144.56   72.76   3
   0   4   0 1139.95   98.31   3
   0   0  -4 1249.11  108.25   5
   4   0   0 1196.50   73.92   1
   0  -4   0 1220.68  109.00   7
  -4   0   0 1463.13  117.08   8
   4   0   0 1130.20  125.46   9
   0  -1  -4 2726.19  139.14   6
   0  -1  -4 2542.75  158.65   5
  -1  -4   0 3060.99  174.31   7
   1   4   0 2608.03  171.04   3
   1  -4   0 2605.68  153.74   7
  -4   0  -1 2447.82  147.05   8
   0   1  -4 2571.04  151.82   2
   0   1  -4 2552.72  145.50   5
  -4   0   1 2405.69  114.04   1
  -1   4   0 2506.77  130.19   3
   0  -1   4 2146.96  148.79   2
  -4   0   1 2555.01  149.23   8
   4   0  -1 2284.07  178.00   9
   4   0   1 2737.40  144.11   9
   0   2  -4  820.85   96.56   2
   4   0  -2  781.62   89.76   2
  -2  -4   0  802.15   91.23   7
   4   0  -2  768.36  123.86   9
  -4   0  -2  858.71   99.95   8
   2   4   0  681.37   91.15   3
   0  -2  -4  882.91  102.27   5
   0  -2  -4  844.82   92.66   6
  -4   0   2  749.79   80.16   1
  -4   0   2  901.78  100.57   8
  -2  -4   0  877.35  105.72   3
  -2   4   0  881.46   73.55   3
   4   0   2  837.52   87.43   9
  -2  -4   0  811.68   75.33   8
   2  -4   0  774.00   93.10   7
   0   2  -4  803.69   76.60   4
   0   2  -4  850.41   83.27   5
  -3  -4   0  602.85   86.73   7
  -3   4   0  470.29   52.38   3
   3  -4   0  391.17   72.89   7
   0   3  -4  410.29   68.97   2
   4   0  -3  467.61   72.35   2
   0  -3   4  328.20   55.54   8
  -4   0   3  430.61   92.21   8
  -4   0   3  508.98   76.74   1
  -3  -4   0  394.77   81.03   3
   0  -3  -4  358.19   68.19   5
  -3  -4   0  437.53   72.68   8
   0  -3   4  327.93   76.01   1
   0   3  -4  529.99   66.93   5
  -1  -3   4  420.54   81.66   1
  -3  -4   1  329.43   63.53   7
   3   4   1  570.95   97.73   3
  -1   3  -4  338.11   60.88   2
  -1   3  -4  404.38   55.40   5
   1  -3  -4  524.38   85.38   5
  -3  -4   1  539.59   95.64   3
   4  -1  -3  426.07  112.97   9
  -4   1  -3  328.15   72.60   4
  -1  -3   4  439.06   67.93   8
  -3  -4   1  490.68   72.53   8
   3  -4  -1  348.52   77.66   7
  -4  -1   3  419.83   73.38   1
   3  -4  -1  503.23  102.25   9
   1  -3  -4  350.74   80.38   9
  -4  -1   3  448.85   95.24   8
  -1  -2   4 1215.05  106.08   8
   4   1   2 1323.19   98.17   3
  -4   1  -2 1342.68  123.53   4
  -2  -4   1 1411.12  124.17   7
  -2  -4   1 1291.01  120.78   3
   4  -1  -2 1626.65  171.18   9
   4  -1  -2 1276.33   97.12   2
  -4  -1   2 1334.11  113.00   1
  -2  -4   1 1329.75   89.74   8
  -4  -1   2 1217.44  119.45   8
  -1   2  -4 1290.80  106.16   4
  -4   1  -2 1304.69  114.62   8
  -1   2  -4 1395.11  101.17   5
   2  -4  -1 1369.85  112.75   9
   2   4   1 1315.86  125.42   3
   2  -4  -1 1256.17  116.35   7
  -1   2  -4 1354.36  112.57   2
  -1  -2   4 1238.27  118.50   1
   1  -4  -1 4008.70  195.59   7
  -4   1  -1 4295.71  192.49   4
  -1   1  -4 4141.39  178.71   5
  -4  -1   1 3972.90  190.72   8
  -4   1  -1 4144.99  181.98   8
   4   1   1 3887.99  155.68   3
  -1  -4   1 3976.41  189.28   3
   1   4   1 4084.53  192.17   3
  -1   1  -4 4332.12  186.03   4
   4  -1  -1 4031.24  136.67   2
   4  -1  -1 3723.09  218.68   9
  -1  -4   1 4229.65  197.64   7
  -1   0  -4 3824.17  179.47   5
  -4  -1   0 3527.61  153.11   3
   4  -1   0 3710.17  187.26   9
  -4  -1   0 3412.57  184.25   8
   0  -4   1 3503.00  170.35   3
  -1   0   4 3642.00  182.82   2
  -4   1   0 3644.10   91.93   3
  -4  -1   0 3771.47  178.76   6
  -1   0  -4 3626.41  168.78   6
  -4   1   0 3533.14  164.94   8
   4  -1   0 3552.04   95.65   2
   0   4   1 3529.67  172.83   3
   0  -4   1 3322.82  174.17   7
  -4   1   0 3338.14  158.13   4
   4   1   0 3943.92  208.94   9
   0  -4  -1 3575.66  182.42   7
  -4  -1  -1 4225.23  192.35   6
  -4   1   1 4167.59  131.58   1
   1   1  -4 3997.62  196.03   2
  -1   1   4 4165.11  195.15   2
  -4   1   1 3878.82  184.36   8
   1  -1   4 4309.76  190.55   2
  -4  -1  -1 3967.07  198.05   8
   4  -1   1 4006.06   81.69   1
  -1  -1  -4 4478.32  191.04   6
  -1  -4  -1 4171.68  197.50   7
   4   1  -1 4095.34  169.26   1
   1  -4   1 4124.41  191.47   7
  -1  -1  -4 4263.96  202.34   5
   1  -4   1 3825.72  165.55   3
   4  -1   1 4394.18  191.36   9
  -2  -4  -1 1327.40  118.24   7
  -1  -2  -4 1120.29  107.59   6
   1   2  -4 1497.48  128.05   2
  -4  -1  -2 1508.33  127.62   8
  -4  -1  -2 1360.67  124.38   6
  -1  -2  -4 1315.54  125.15   5
   2  -4   1 1252.45  110.83   7
  -4   1   2 1445.25  127.89   8
   1  -3   4  278.00   67.19   1
  -4  -1  -3  368.94   75.72   6
  -1  -3  -4  355.75   78.02   5
  -3  -4  -1  340.07   69.78   7
   3  -4   1  350.19   77.36   7
  -4   1   3  256.44   64.47   8
  -3   4   1  331.70   64.92   8
  -1  -3  -4  283.77   87.17   6
   4   1  -3  375.53   79.39   2
  -2   3  -4 2517.42  142.85   2
  -2  -3   4 2731.02  155.66   8
  -3  -4   2 2868.11  186.56   7
  -4  -2   3 1735.24  180.44   8
  -3  -4   2 2307.95  179.41   3
  -3   4  -2 2688.39  113.40   1
   3  -4  -2 2465.45  171.97   7
  -3  -4   2 2641.62  149.13   8
  -4   2  -3 2522.69  181.00   4
   4  -2  -3 2975.63  221.19   9
  -4  -2   3 2585.60  169.86   1
   3  -4  -2 2724.50  195.19   9
   3   4   2 2868.04  186.99   3
   2  -3  -4 2618.63  183.53   9
  -2  -3   4 2685.78  185.17   1
  -4   2  -2 1336.56  107.74   8
   2  -4  -2 1316.09  131.72   9
   4   2   2 1088.13  105.81   3
  -2   4  -2 1201.62   90.57   1
  -2   2  -4 1245.99  117.37   4
  -4   2  -2 1190.67  120.38   4
  -2  -2   4 1260.33  124.32   1
  -2   2  -4 1221.28  100.09   5
  -4  -2   2 1341.02  126.83   8
  -2  -4   2 1192.43  119.74   7
  -2  -2   4 1201.96  112.93   8
   4  -2  -2 1076.28  148.30   9
  -2  -4   2 1232.24   92.74   8
   2  -4  -2 1335.06  124.76   7
   4  -2  -1 7408.79  300.08   9
  -1   4  -2 7082.75  227.17   1
  -1  -4   2 7117.55  282.20   7
  -4  -2   1 7229.73  259.38   8
  -2   1  -4 7689.04  275.70   4
  -2  -1   4 7288.79  264.96   8
   4   2   1 7314.20  246.84   3
  -4  -2   1 7452.12  255.42   3
   1  -4  -2 7514.21  275.06   7
   1  -4  -2 7940.52  238.24   9
  -4   2  -1 7505.81  235.27   8
   1  -4  -2 7668.01  229.48   5
  -2   1  -4 7763.81  245.76   5
   0   4  -2  902.58   96.14   1
   0  -4  -2 1033.37  112.24   7
  -2   0   4 1117.41  116.34   8
  -4  -2   0 1183.17  107.64   3
   4  -2   0 1014.89  112.28   9
  -4  -2   0  984.48  103.79   8
  -2   0  -4 1256.88  112.53   5
  -4   2   0  902.31   89.21   8
  -2   0   4  856.16   98.61   2
   0  -4  -2  961.96   86.00   5
   0  -4   2 1008.86  112.76   7
  -4  -2   0 1036.11   96.76   6
  -4  -2  -1 7598.77  262.67   6
  -4   2   1 7813.51  256.99   8
  -2  -1  -4 9564.97  319.31   6
   1  -4   2 7413.98  237.68   3
   2  -1   4 7424.17  243.49   2
  -2  -1  -4 9269.92  309.97   5
   4  -2   1 7529.99  271.36   9
  -4   2   1 7236.76  168.76   2
  -4  -2  -1 7079.80  270.56   8
   1   4  -2 6879.13  260.25   1
  -2   1   4 7850.76  276.12   8
   1  -4   2 7769.27  273.88   7
  -2   1   4 7250.62  263.26   2
   4   2  -1 7435.20  252.18   1
  -1  -4  -2 7417.02  267.32   7
   2   1  -4 7110.16  269.69   2
  -2   4   2 1267.91  102.44   8
   2   4  -2 1166.05  120.75   1
   2   2  -4 1341.34  130.88   2
   2  -4   2 1245.64   96.17   3
  -4   2   2 1293.71  122.32   8
  -4   2   2 1230.28   90.03   2
   2  -4   2 1315.50  116.59   7
  -2   2   4 1169.45  114.27   8
  -2  -2  -4 1337.06  120.98   5
  -4  -2  -2 1358.57  127.22   6
   4   2  -2 1086.26  111.27   1
  -2  -2  -4 1284.79  129.25   6
  -2  -4  -2 1238.97  116.12   7
   3  -4   2 2585.20  118.82   3
   3  -4   2 2709.99  156.22   7
  -2  -3  -4 2524.51  174.68   5
  -3  -4  -2 2740.05  158.03   7
  -4   2   3 2735.14  183.84   8
  -3   4   2 2777.52  154.64   8
   2  -3   4 2625.27  150.82   1
  -4   2   3 2717.93  155.13   2
   3   4  -2 2530.97  180.83   1
  -3  -4  -2 2605.87  179.35   6
  -4  -2  -3 2731.84  187.70   6
  -2  -3  -4 2869.61  198.21   6
  -3  -3   4 2039.71  172.92   1
  -3   4  -3 1915.81  112.49   2
   4  -3  -3 2000.63  201.60   9
  -4  -3   3 1834.24  161.27   8
  -3  -3   4 2211.19  161.15   8
   3  -3  -4 2097.58  187.59   9
  -3   3  -4 2060.97  166.41   4
   3  -4  -3 1780.44  179.95   9
  -3  -4   3 2110.92  139.84   8
  -2  -4   3 3164.52  150.21   8
   4  -3  -2 3058.95  223.64   9
   4   3   2 2889.48  182.46   3
   3  -2  -4 3306.34  206.67   9
   2  -4  -3 2836.83  188.88   9
  -3   2  -4 3014.99  191.20   4
  -4   3  -2 3391.38  160.25   8
  -3  -2   4 3419.26  194.71   8
  -4  -3   2 2939.87  175.95   8
   2  -4  -3 3108.65  195.14   7
  -3  -2   4 3132.72  199.82   1
  -4  -3   1 1301.86  106.48   6
   1  -4  -3 1413.58  140.12   7
  -4  -3   1 1559.20  119.41   7
  -4  -3   1 1429.31  122.88   8
  -4  -3   1 1253.39  121.91   3
  -4   3  -1 1401.59  101.41   8
   1  -4  -3 1346.93  109.94   5
  -3  -1   4 1177.07  118.88   1
  -3  -1   4 1435.09  133.90   8
   4   3   1 1149.48  115.05   3
   4  -3  -1 1327.59  147.22   9
  -3   1  -4 1310.68  127.52   4
   1  -4  -3 1288.31  123.25   9
  -1   4  -3 1329.88  108.56   1
   4  -3  -1 1347.11  114.85   7
   0  -4  -3  376.73   84.59   7
  -4   3   0  526.01   36.06   3
  -4   3   0  564.29   74.07   8
   0  -4  -3  645.08   89.37   5
   0   4  -3  581.70   82.79   1
  -4  -3   0  466.56   76.88   6
   3   0  -4  608.13   86.93   2
   4  -3   0  615.74   79.16   7
  -4  -3   0  652.23   74.93   7
   4  -3   0  592.40  113.45   9
  -3   0   4  573.93  101.77   8
  -4   3   0  517.08   34.78   2
  -4  -3   0  666.43   92.89   8
  -4  -3   0  521.05   84.83   3
   4   3  -1 1203.07  120.56   1
   1   4  -3 1389.15  125.96   1
  -3   1   4 1326.99  126.19   8
  -4  -3  -1 1304.71   96.75   7
  -3  -1  -4 1303.96  133.77   6
  -1  -4  -3 1470.39  125.04   5
  -4  -3  -1 1206.93  123.35   6
  -4   3   1 1338.49   78.91   2
  -1  -4  -3 1501.43  129.53   7
  -4  -3  -1 1428.26  128.76   8
   3  -1   4 1226.05  102.10   2
   4  -3   1 1360.55   96.06   7
   3   1  -4 1450.19  130.23   2
  -4   3   1 1408.20  118.10   8
   1  -4   3 1374.74  128.66   7
  -3   1   4 1408.24  121.61   2
  -4   3   2 3078.83  140.76   2
   3   2  -4 3144.03  196.78   2
   2  -4   3 3431.88  194.85   7
  -3   2   4 2861.66  180.96   8
  -3  -2  -4 2842.14  191.65   6
  -4   3   2 3214.96  180.63   8
   3  -2   4 3169.84  156.26   2
  -4  -3  -2 2878.13  191.06   6
  -2   4   3 2988.63  165.45   8
   4   3  -2 3120.76  194.44   1
  -2  -4  -3 2922.42  210.04   6
  -4  -3  -2 2982.00  145.53   7
  -3   2   4 2931.11  171.20   2
  -2  -4  -3 3004.31  177.24   7
   4  -3   2 3064.67  141.97   7
   2   4  -3 2960.70  190.21   1
  -3   4   3 2118.64  151.08   8
  -3  -3  -4 1876.70  174.55   6
   4   3  -3 2187.37  165.64   1
   3  -3   4 2074.80  130.46   1
   4  -3   3 2149.48   95.35   1
  -4   3   3 2127.73  163.94   8
   4  -3   3 2051.21  124.71   7
  -3   3   4 2091.63  164.64   8
  -4   3   3 2175.64  137.87   2
   3   4  -3 2252.31  182.07   1
  -3  -4  -3 2126.78  149.32   7
  -4  -3  -3 2012.94  174.99   6
  -3  -4  -3 1910.02  178.20   6
  -4  -3  -3 2068.88  131.43   7
   3  -4   3 1980.84  142.62   7
   4  -4  -4  456.31  162.12   9
  -4  -4   4  435.66  101.94   8
  -4  -3   4 3965.81  227.50   8
  -3   4  -4 3670.54  172.46   2
   4  -4  -3 3572.55  259.26   9
  -4   4  -3 4199.52  136.89   2
   4   4   3 3982.00  244.05   3
  -4  -3   4 3796.84  240.77   1
  -4  -4   3 3877.76  211.90   8
   4  -3  -4 3471.91  252.70   9
  -4   3  -4 3737.69  233.21   4
  -3  -4   4 4227.11  213.88   8
   3  -4  -4 3753.74  258.78   9
  -4   4  -2  694.71   70.06   8
  -4  -4   2  697.73   96.56   7
  -2  -4   4  678.72  120.45   1
   4  -2  -4  663.43  133.39   9
   2  -4  -4  749.76  130.39   9
   4  -4  -2  800.16  147.33   9
  -4   4  -2  706.65   47.70   2
   4  -4  -2  582.74   80.04   7
  -4   2  -4  703.95  103.86   4
  -4  -4   2  584.92   95.46   3
   4   4   2  766.25  122.05   3
  -4  -2   4  757.11  108.55   1
  -4  -2   4  910.32  125.18   8
  -4  -4   2  649.50   90.87   8
  -2  -4   4  768.80   91.22   8
  -2   4  -4  672.25   83.03   2
  -4   4  -1  773.72   47.91   1
  -4  -4   1  819.67  106.46   8
  -4   1  -4  761.06  112.30   4
   1  -4  -4  779.19  121.35   9
  -4  -4   1  702.24  109.25   3
  -4  -4   1  781.38   95.33   7
  -1  -4   4  778.58  116.33   1
  -1  -4   4  773.55   80.60   8
  -4   4  -1  865.43   81.69   8
   4  -4  -1  671.28  129.54   9
  -1   4  -4  757.63  100.72   2
  -4  -1   4  616.72  106.84   1
  -4  -1   4  809.10  116.08   8
   1  -4  -4  896.67  111.94   5
   4   4   1  806.42  114.08   3
   4  -4  -1  741.04  101.98   7
  -4  -4   1  895.59  107.43   6
  -4   4   0 4204.74  126.53   3
   4  -4   0 4296.99  238.86   9
  -4   0   4 4126.74  232.25   8
  -4  -4   0 4062.05  205.12   6
   0  -4  -4 4158.98  176.59   9
  -4  -4   0 4177.09  196.50   7
   0  -4   4 4150.01  228.00   1
  -4   4   0 4007.04  166.63   8
  -4  -4   0 4141.37  227.54   3
   4  -4   0 4229.11  197.50   7
   0  -4  -4 4250.01  231.17   5
   0  -4   4 4261.10  153.00   8
  -4  -4   0 4250.42  216.95   8
   4   0  -4 4355.98  229.87   2
   4  -4   1  726.89   83.68   7
  -4   4   1  872.16   96.13   8
  -4   1   4  798.23  104.38   2
  -1  -4  -4  864.29  109.17   5
  -1  -4  -4  856.18  111.60   7
  -4  -4  -1  900.29  109.43   8
   4   1  -4  726.71   99.43   2
  -4  -4  -1  714.12   91.68   7
  -4   1   4  802.82  121.84   8
  -4  -1  -4  901.06  122.44   6
   1  -4   4  894.18  115.14   1
  -4  -4  -1  746.55  113.78   6
   4  -1   4  849.20   88.83   2
   4  -2   4  782.83   78.08   2
  -4  -2  -4  867.65  130.48   6
   2  -4   4  778.60   98.91   1
  -4   2   4  720.20  101.17   2
  -4   2   4  832.71  125.48   8
  -4  -4  -2  686.51  118.44   6
   4   4  -2  713.44  105.96   1
   4  -4   2  710.78   92.55   7
  -4  -4  -2  761.23   94.23   7
  -4   4   2  686.63   96.08   8
  -2  -4  -4  868.29  132.68   6
  -2  -4  -4  641.00   88.72   7
   4   2  -4  676.50  100.75   2
  -4   3   4 4059.99  213.99   2
  -3   4   4 3831.82  218.81   8
  -4  -4  -3 4441.84  258.36   6
  -4   4   3 4068.16  223.30   8
   4  -3   4 4084.28  190.31   7
   4  -4   3 3942.48  139.29   3
   4  -3   4 4096.88  163.98   1
   3  -4   4 4019.12  190.00   1
  -3  -4  -4 4048.03  215.87   7
  -4  -3  -4 4376.32  258.21   6
  -4  -4  -3 3833.90  196.80   7
   4   4  -3 3750.59  238.46   1
  -4   3   4 3853.19  234.90   8
   4  -4   3 4113.26  199.38   7
   3  -4   4 4224.87  224.24   7
   3   4  -4 3856.02  239.51   1
  -3  -4  -4 4041.77  252.75   6
  -4  -4  -4  384.78   87.55   7
   4  -4   4  494.21   88.96   7
  -4  -4  -4  425.07  123.48   6
  -4   4   4  359.97   96.58   8
   4   4  -4  491.75   99.00   1
   5   0   0   17.83   31.26   1
   0   5   0   42.70   65.71   3
  -5   0   0   42.56   51.29   4
   0   0  -5  219.83   72.53   6
   0   0   5  101.46   73.73   2
  -5   0   0  -36.33   35.32   3
  -5   0   0   56.50   52.03   8
   5   0   0   32.69   95.74   9
   0   0  -5   94.05   71.84   5
   0  -5   0    0.71   55.30   7
   0  -1  -5  936.31  109.40   5
   0  -1  -5  725.18   88.06   6
  -5   0  -1  808.70  105.15   8
  -5   0   1  881.69   86.27   4
   1   5   0  670.94  102.70   3
  -5   0   1  721.58   95.74   8
   5   0  -1  871.83  135.32   9
   0   1  -5  756.51  100.08   5
   0  -1   5  702.34  102.42   2
  -1   5   0  879.16  102.50   3
   1  -5   0  972.89  118.95   7
   5   0   1  739.16  114.09   9
  -5   0  -1  879.10  104.11   4
  -1  -5   0  984.62  119.16   7
   0   1  -5  812.30   80.95   4
   2  -5   0  784.32  107.77   7
   5   0   2  887.87   74.91   3
   0   2  -5  901.59   85.93   4
   5   0  -2  783.87   88.76   2
   0   2  -5  914.51  107.18   2
   5   0  -2  938.52  153.98   9
   5   0   2  901.47  102.08   9
   0  -2  -5 1011.45  116.90   5
   0   2  -5  884.58  102.67   5
  -2  -5   0 1061.56  118.22   7
  -5   0   2  811.56   85.56   1
   0  -2  -5  843.00  104.90   6
   2   5   0  770.79  101.67   3
  -2   5   0  853.65   86.47   3
  -5   0  -2  790.27  107.12   8
  -5   0   2  942.07  117.83   8
  -3  -5   0  109.05   70.95   7
   0   3  -5   37.87   49.12   2
  -5   0   3  120.74   75.13   8
   0  -3  -5  177.13   83.18   5
   3  -5   0  109.80   62.74   7
  -3   5   0   28.58   42.79   3
   0   3  -5   17.27   44.00   5
  -3  -5   0   95.63   64.11   3
   5   0   3  -88.18   83.40   9
   5   0  -3   74.39   44.24   2
   0  -3  -5  127.73   76.20   6
  -5   0   3  108.49   49.37   1
  -3  -5   0   86.92   54.77   8
   0  -3   5   55.56   51.60   1
  -4  -5   0 6071.90  273.00   6
  -5   0   4 6147.55  280.36   1
  -4  -5   0 6475.00  276.77   8
   0   4  -5 5959.89  278.27   2
   4  -5   0 5910.70  269.27   7
   4  -5   0 5517.46  297.21   9
   0  -4  -5 6079.02  293.82   5
   5   0  -4 6260.15  285.22   2
  -5   0   4 6035.84  308.64   8
  -4  -5   0 6395.29  307.60   3
  -4   5   0 5966.60  202.17   8
  -4   5   0 6326.10  185.39   3
  -4  -5   0 5677.28  258.53   7
   0  -4   5 6217.70  219.66   8
   0   4  -5 5794.65  212.58   5
   0  -4   5 6107.40  293.87   1
  -5  -1   4 2622.81  212.61   8
  -1  -4   5 2328.40  148.15   8
   4  -5  -1 2343.49  175.25   7
   4   5   1 2355.61  196.28   3
  -5   1  -4 2401.43  201.86   4
  -5  -1   4 2321.46  178.06   1
  -4   5  -1 2349.93  120.54   8
  -1   4  -5 2181.93  171.25   2
  -4   5  -1 2451.06  112.60   1
  -1   4  -5 2634.29  140.65   5
   1  -4  -5 2586.41  201.49   5
   5   1   4 2378.03  134.46   9
  -4  -5   1 2575.00  208.80   3
  -4  -5   1 2519.79  183.80   7
  -1  -4   5 2629.04  201.63   1
  -4  -5   1 2434.35  172.11   8
   4  -5  -1 2439.92  208.87   9
  -1   3  -5 1109.76  109.52   2
  -5  -1   3 1161.06  125.59   1
  -1   3  -5 1061.78   98.26   5
   5  -1  -3 1278.00  169.01   9
  -5  -1   3 1238.16  139.04   8
  -3  -5   1 1187.41  107.65   8
  -3  -5   1 1252.42  146.29   3
  -1  -3   5 1179.99  141.98   1
   3  -5  -1 1104.20  128.18   7
  -1  -3   5 1135.46  115.08   8
   3   5   1 1278.42  145.39   3
   3  -5  -1  893.55  127.45   9
  -5   1  -3 1097.87  134.36   4
  -3  -5   1 1036.52  116.63   7
   5   1   3 1363.32  108.20   9
   1  -3  -5 1153.37  136.07   5
   5  -1  -2 2157.15  210.63   9
  -5   1  -2 1901.50  147.88   8
  -5   1  -2 1965.34  161.52   4
  -2  -5   1 1964.35  157.76   7
   2  -5  -1 1768.74  152.00   7
  -1   2  -5 1925.68  136.31   5
  -2  -5   1 2091.31  118.85   8
  -1  -2   5 1846.66  141.96   8
   5   1   2 2056.02  129.69   3
   5   1   2 1837.48  135.25   9
   1  -2  -5 2022.19  174.21   5
  -5  -1   2 2029.40  164.17   8
   1  -2  -5 2124.68  154.27   6
   5  -1  -2 1820.57  124.05   2
  -1   2  -5 1972.88  138.93   4
  -2  -5   1 1928.87  160.37   3
   2   5   1 2002.13  165.62   3
  -5   1  -1 6235.61  256.33   8
   5  -1  -1 6052.98  303.71   9
   1   5   1 6557.81  268.60   3
  -5  -1   1 6365.10  266.48   8
  -1   1  -5 6468.15  256.09   5
   5  -1  -1 6580.16  187.47   2
   1  -5  -1 6585.04  275.60   7
   1  -1  -5 6848.77  219.00   6
  -1  -1   5 6424.14  291.68   2
  -1  -5   1 7374.06  292.50   7
  -5   1  -1 6755.76  271.82   4
  -1   1  -5 7162.18  261.18   4
   5   1   1 6620.98  253.48   9
  -1  -5   1 6798.21  280.26   3
   1   0   5 1431.82  128.70   2
  -5   1   0 1459.32  127.36   8
  -1   0  -5 1568.88  135.77   5
   5   1   0 1622.94  154.28   9
  -5   1   0 1671.33  125.70   4
   5  -1   0 1531.92  157.04   9
  -1   0   5 1531.90  138.69   2
   0  -5   1 1447.52  138.17   7
  -5  -1   0 1614.49  139.10   8
   0   5   1 1649.36  139.52   3
   5  -1   0 1618.31   74.71   2
   0  -5  -1 1422.17  138.19   7
  -5  -1   0 1622.39  108.34   3
   5   1   0 1533.63  111.57   1
  -5   1   0 1739.20   75.21   3
   0  -5   1 1536.22  128.66   3
   5  -1   1 6667.95  130.17   1
  -1  -5  -1 6373.74  268.71   7
  -5   1   1 6329.53  259.71   8
   5   1  -1 6497.88  234.17   1
   1  -1   5 6506.79  266.97   2
   5  -1   1 6466.11  258.27   9
   5   1  -1 6362.41  277.23   9
  -1  -1  -5 6401.72  272.98   5
  -5  -1  -1 6363.64  272.34   8
  -1  -1  -5 6523.86  257.41   6
  -1   5   1 6253.52  242.74   3
  -5   1   1 6331.18  183.44   1
   1  -5   1 6516.45  241.06   3
   1   1  -5 6242.81  277.51   2
  -1   1   5 6763.59  273.46   2
   1  -5   1 6423.89  270.61   7
   2  -5   1 2117.75  163.13   7
   1   2  -5 2107.48  161.60   2
  -5   1   2 1973.82  160.41   8
  -1  -2  -5 2328.86  187.14   6
   5  -1   2 1978.88  147.88   9
   5  -1   2 2102.79   81.34   3
  -2   5   1 1976.06  132.39   3
  -5   1   2 2041.17  124.18   1
  -5  -1  -2 1960.85  156.35   8
  -1  -2  -5 2363.67  189.14   5
  -2  -5  -1 2060.14  158.07   7
   5   1  -3 1268.08  129.33   2
   1  -3   5 1071.17  127.70   1
  -1  -3  -5 1125.46  133.41   5
  -1  -3  -5  923.93  123.67   6
  -5   1   3 1084.40  132.76   8
  -3  -5  -1  887.91  110.97   7
  -5   1   3 1009.18   99.74   1
   3  -5   1 1166.86  125.80   7
  -3   5   1 1160.41   93.04   8
   1   3  -5 1138.33  131.63   2
  -4  -5  -1 2207.09  186.42   6
  -1  -4  -5 2104.28  182.37   6
  -4  -5  -1 2477.64  174.14   7
   4  -5   1 2284.13  164.67   7
   1  -4   5 2686.27  189.41   1
  -5   1   4 2486.42  198.99   8
  -1  -4  -5 2494.75  189.06   5
   5   1  -4 2474.58  183.45   2
  -4   5   1 2327.03  142.81   8
   1   4  -5 2750.67  204.81   2
   4  -5  -2  490.47  143.35   9
  -2  -4   5  495.54  101.36   8
  -4  -5   2  431.94   98.07   7
   4  -5  -2  336.77   97.94   7
  -5  -2   4  598.01  137.29   8
   5  -2  -4  487.74  155.18   9
  -2  -4   5  426.08  122.61   1
  -2   4  -5  426.56   89.10   2
  -5  -2   4  600.81  133.12   1
  -5   2  -4  245.49   80.71   4
   4   5   2  296.06  101.24   3
  -4  -5   2  281.25   90.32   8
  -4  -5   2  228.89   87.58   3
   2  -4  -5  104.40   94.12   9
   2  -4  -5  348.23  103.20   5
  -2   3  -518853.02  475.88   4
  -2   3  -520364.99  422.72   5
  -3  -5   219780.41  522.55   7
  -3  -5   220665.04  548.28   3
  -2  -3   520274.08  466.24   8
   3  -5  -219181.99  506.51   7
  -2  -3   519743.47  535.84   1
  -2   3  -519682.12  448.05   2
  -5   2  -319364.73  530.84   4
   5  -2  -319558.46  588.66   9
   3   5   219736.24  533.15   3
  -3  -5   220101.55  423.02   8
   3  -5  -219635.21  515.97   9
  -3   5  -219708.41  364.20   1
  -5  -2   319514.07  515.82   8
   5   2   320311.70  463.44   3
  -2  -5   2 2552.57  133.64   8
   5  -2  -2 2467.42  233.61   9
  -2   2  -5 2573.55  159.25   5
   2  -5  -2 2670.19  190.96   7
  -2  -5   2 2580.39  198.89   7
   2  -5  -2 2602.69  175.51   9
  -2   5  -2 2498.05  142.59   1
  -5  -2   2 2359.15  173.27   8
  -2  -5   2 2752.91  204.61   3
  -5   2  -2 2483.88  180.79   4
  -2  -2   5 2584.75  197.64   1
   5   2   2 2636.15  161.85   3
  -2   2  -5 2513.13  172.63   4
   2   5   2 2664.06  191.43   3
  -2  -2   5 2744.67  176.42   8
  -5   2  -2 2766.90  173.14   8
   1  -5  -2  398.31   80.19   9
  -5  -2   1  327.53   73.00   3
   5   2   1   89.65   78.47   9
  -5   2  -1  367.62   77.00   4
  -1   5  -2  373.98   66.38   1
  -2   1  -5  421.91   86.67   4
   5   2   1  301.32   68.27   3
  -1  -5   2  386.39   96.90   7
  -2  -1   5  388.22   84.65   8
   5  -2  -1  452.40  139.25   9
   1  -5  -2  379.98   85.04   7
  -1  -5   2  344.89   82.32   3
  -5  -2   1  286.63   79.46   8
   1  -5  -2  396.89   67.24   5
  -2   1  -5  365.35   76.66   5
  -5  -2   1  434.41   67.35   6
  -5   2  -1  482.42   81.13   8
   0   5  -2  246.98   70.31   1
  -5   2   0  163.17   50.90   8
   5  -2   0  242.77  101.57   9
   0  -5  -2  107.82   49.30   9
  -2   0  -5  317.96   76.26   5
  -5  -2   0  256.52   59.45   6
   0  -5   2  185.57   51.18   7
   0  -5  -2  264.93   55.57   5
  -5  -2   0  164.68   69.72   8
  -2   0   5  326.17   74.91   2
   0  -5  -2  269.00   74.39   7
  -5  -2   0  278.36   68.21   3
   0  -5   2  111.35   55.48   3
  -2   0   5  221.90   62.14   8
  -5  -2  -1  246.58   67.18   8
  -1  -5  -2  185.31   88.33   7
   2  -1   5  362.20   78.83   2
  -2  -1  -5  385.31   85.58   5
   1  -5   2  396.12   77.02   3
   1  -5   2  254.63   80.11   7
   5  -2   1  382.63   93.30   9
  -2   1   5  317.49   87.45   8
  -2   1   5  315.57   68.48   2
   5   2  -1  347.48   75.85   1
   1   5  -2  285.79   66.68   1
  -2  -1  -5  277.44   80.40   6
  -5   2   1  320.43   42.79   1
   2   1  -5  274.91   73.62   2
  -5   2   1  428.12   77.03   8
  -5  -2  -1  308.31   76.93   6
   2   5  -2 2605.80  189.75   1
   2  -2   5 2931.01  180.65   2
  -2  -5  -2 2540.35  182.73   7
  -2  -2  -5 2549.29  184.50   6
  -2  -2  -5 2704.82  193.90   5
   5  -2   2 2406.23  166.77   9
  -2   5   2 2456.55  139.58   8
   5   2  -2 2633.96  173.01   1
  -2   2   5 2640.94  185.14   2
  -5  -2  -2 2716.19  189.19   6
  -5   2   2 2652.99  180.29   8
  -5  -2  -2 2631.96  181.30   8
   2  -5   2 2697.36  153.10   3
   2   2  -5 2676.27  190.41   2
   2  -5   2 2629.83  178.52   7
   3   5  -219486.08  521.32   1
  -2  -3  -519252.43  514.54   6
   3  -5   219329.16  370.33   3
   3  -5   219660.86  471.94   7
   2  -3   518831.02  468.78   1
  -3  -5  -218635.66  467.30   7
  -5  -2  -319386.40  530.00   6
  -2  -3  -518828.22  510.95   5
   2   3  -519747.19  532.44   2
  -5   2   319358.19  509.74   8
  -3   5   220341.69  418.57   8
   4   5  -2  418.77  102.18   1
   4  -5   2  227.21   81.81   7
  -5  -2  -4  360.12  104.21   6
  -5   2   4  408.26  108.34   8
  -5   2   4  201.20   69.57   2
  -4   5   2  349.89   72.61   8
  -4  -5  -2  401.14  110.62   6
   5  -2   4  441.57   58.69   2
   2  -4   5  385.71   87.33   1
  -2  -4  -5  384.38   96.03   5
   5  -2   4  358.57   58.26   7
  -4  -5  -2  452.71   98.29   7
  -2  -4  -5  240.66   92.70   6
   5   2  -4  838.62  138.22   2
  -5   3  -4  269.66  104.53   4
  -3  -4   5  373.52  124.30   1
  -4  -5   3  130.08   69.82   7
  -3   4  -5  197.88   60.67   2
  -3  -4   5  326.14   95.04   8
  -4  -5   3  279.58   83.02   8
   3  -4  -5  124.50  126.23   9
  -4  -5   3   11.96  100.84   3
   4   5   3  246.97  103.56   3
  -4   5  -3  184.33   47.65   2
  -5  -3   4  189.46   94.88   8
   4  -5  -3  240.79  155.34   9
   5  -3  -4  250.48  160.12   9
   5  -3  -3 4521.95  306.40   9
   3  -5  -3 4260.03  258.09   7
  -5  -3   3 4198.16  236.03   8
   3  -5  -3 4022.13  261.23   9
   3  -3  -5 3952.39  237.33   9
  -3  -5   3 4269.65  200.57   8
  -3   3  -5 4123.02  245.38   4
   5   3   3 4043.69  235.07   3
  -3  -3   5 4189.50  260.61   1
  -3  -3   5 4230.78  228.41   8
  -3  -5   3 4363.32  262.62   7
   2  -5  -3 1046.99  150.75   9
  -5  -3   2  826.98   84.97   6
   2  -5  -3  949.37  140.72   7
   5  -3  -2  622.79  161.74   9
  -3   2  -5  728.61  106.26   4
  -3  -2   5  941.21  141.20   1
  -3  -2   5  820.27  121.57   8
  -5   3  -2  907.89  101.42   8
  -5  -3   2  875.10  113.11   8
  -2  -5   3  840.42  137.00   7
  -2   5  -3  812.35   89.09   1
  -2  -5   3  910.74   87.13   8
   5   3   2  863.17  123.15   3
   2  -5  -3 1017.44  118.38   5
  -5  -3   1  332.95   85.11   3
  -3   1  -5  326.47   84.04   4
   1  -5  -3  193.39   85.04   9
   5   3   1  178.37   61.19   3
  -5  -3   1  321.11   70.21   7
  -5   3  -1  311.94   63.45   8
  -5  -3   1  283.00   74.00   6
   1  -5  -3  361.67   94.94   7
   1  -5  -3  514.30   89.64   5
   5  -3  -1  386.13  126.81   9
  -1  -5   3  323.88   89.82   7
  -3  -1   5  299.58   90.82   8
  -1   5  -3  179.38   53.50   1
  -5  -3   1  316.12   79.19   8
  -5   3   0 6712.56  249.21   8
  -5  -3   0 6685.87  273.86   3
  -3   0   5 6091.06  295.37   2
   0  -5  -3 6756.36  260.52   5
   0  -5  -3 6469.12  291.52   7
  -5  -3   0 6913.73  221.46   7
  -5  -3   0 6715.51  266.91   6
   0  -5  -3 6563.79  232.72   9
  -3   0   5 6712.60  296.67   8
  -5  -3   0 6562.94  287.07   8
   5  -3   0 7055.13  224.60   7
   0  -5   3 6678.08  307.49   7
   5  -3   0 6733.29  312.99   9
   0   5  -3 6546.87  273.47   1
   1  -5   3  416.36   98.06   7
  -5  -3  -1  265.51   56.46   7
  -3  -1  -5  326.25   87.45   6
  -5  -3  -1  291.98   76.81   8
  -5  -3  -1  245.23   81.86   6
   5   3  -1  217.35   69.53   1
   5  -3   1  368.51   97.36   9
   5  -3   1  340.71   59.42   7
  -5   3   1  313.62   76.71   8
  -3   1   5  265.64   96.23   8
  -5   3   1  332.80   45.01   2
   3  -1   5  246.22   69.87   2
   1   5  -3  387.69   88.31   1
  -1  -5  -3  308.96   76.05   5
  -3   1   5  296.82   77.82   2
   3   1  -5  411.30   96.81   2
  -1  -5  -3  300.10   83.38   7
  -5  -3  -2  701.74   75.53   7
   3  -2   5  930.47  102.95   2
  -5   3   2  915.29   84.36   2
  -2   5   3  834.68   96.45   8
   2  -5   3  780.37   93.40   3
  -2  -5  -3  712.07  119.10   7
  -5   3   2  764.85  115.30   8
   3   2  -5  946.99  122.01   2
   2   5  -3  808.28  119.67   1
   5  -3   2  864.28   78.25   7
  -3   2   5  820.66  108.34   2
  -3   2   5 1032.35  131.98   8
  -5  -3  -2  846.53  117.88   6
   5   3  -2  980.66  125.90   1
  -3  -2  -5  744.58  121.40   6
   2  -5   3  861.44  118.48   7
   5   3  -3 4587.00  256.61   1
   5  -3   3 4164.85  170.97   7
  -3  -5  -3 4142.65  231.52   7
   3  -5   3 4257.93  188.30   3
   3  -3   5 4639.54  214.28   1
  -5  -3  -3 4739.32  266.32   6
  -5   3   3 4370.49  245.01   8
  -5   3   3 4390.07  198.37   2
   3   5  -3 4281.19  254.51   1
  -5  -3  -3 4545.88  184.82   7
  -3  -3  -5 4270.42  256.44   6
  -3   3   5 4290.40  240.32   2
  -3  -5  -3 4481.25  278.94   6
  -3   3   5 4139.91  245.52   8
   3   3  -5 3973.27  251.88   2
  -3   5   3 4077.03  212.25   8
   3  -5   3 4358.58  231.26   7
   4  -5   3  292.71   64.75   3
  -5   3   4  248.32   83.36   8
   5  -3   4  240.82   47.36   1
  -3  -4  -5  310.40  118.83   6
  -3   4   5  195.32   79.01   8
   3  -4   5  152.13   79.21   1
  -4  -5  -3  184.82   69.99   7
  -5   3   4  159.18   65.45   2
  -4  -5  -3  157.61   94.89   6
   5  -3   4  226.43   61.41   7
   4  -5   3  189.53   71.53   7
   4   5  -3  278.47   93.14   1
  -5  -3  -4  263.04  109.16   6
  -4   5   3  255.06   83.77   8
  -4   5  -4  767.14   79.61   2
  -5  -4   4  637.49  127.37   8
  -4  -5   4  855.15  117.90   8
   4  -4  -5  639.99  152.90   9
   4  -5  -4  887.81  184.24   9
  -4  -4   5  631.67  118.21   8
  -4  -4   5  892.17  153.85   1
   5  -4  -4  753.04  179.74   9
  -5  -4   3  668.88  108.83   8
   5  -4  -3 1167.67  211.65   9
  -3   5  -4  894.09   94.63   2
  -3  -5   4 1006.44  109.83   8
  -4  -3   5  894.32  132.44   8
   5   4   3 1003.63  139.19   3
  -5  -4   3  552.98   81.71   6
   4  -3  -5  546.54  119.86   9
   3  -5  -4  779.29  168.06   9
  -4  -3   5  969.52  148.30   1
  -4   3  -5  862.85  131.42   4
  -4   2  -5  906.46  123.82   4
  -5   4  -2 1082.47  106.59   8
   5   4   2 1006.99  132.37   3
  -4  -2   5  947.09  137.26   1
  -5  -4   2 1388.60  150.54   3
  -4  -2   5 1168.10  145.60   8
  -2  -5   4 1233.20  111.10   8
  -5  -4   2 1003.81  120.37   8
   2  -5  -4 1149.58  136.20   5
  -5  -4   2 1010.81  122.09   7
   2  -5  -4 1003.74  175.27   9
   5  -4  -2  923.49  166.47   9
  -5  -4   2 1003.25  103.64   6
   1  -5  -4  817.86  130.17   7
  -5  -4   1  763.07  128.46   3
  -5  -4   1  870.51  109.69   6
   5  -4  -1  859.75  164.57   9
  -5   4  -1  745.94   89.70   8
  -4  -1   5  688.57  108.94   1
  -4   1  -5  679.86  109.96   4
   5   4   1  605.59  111.97   3
  -5  -4   1  876.56  114.28   7
   1  -5  -4  615.56  120.51   9
  -5  -4   1  915.20  124.87   8
  -1  -5   4  796.41   82.94   8
   5  -4  -1  742.56  107.97   7
  -4  -1   5  857.03  135.61   8
   1  -5  -4  839.10  116.47   5
  -5   4   0 7306.28  132.23   2
   5  -4   0 8145.48  352.66   9
   0   5  -4 7463.11  304.20   1
   0  -5  -4 8253.14  264.28   9
  -5   4   0 7249.57  133.46   3
   0  -5  -4 7814.01  342.88   7
  -5  -4   0 7313.68  263.83   7
   0  -5  -4 8075.21  321.75   5
  -5  -4   0 7610.82  299.10   6
  -5  -4   0 7628.72  321.48   3
  -4   0   5 7525.71  338.13   8
  -5   4   0 7548.17  262.07   8
   4   0  -5 7769.04  335.03   2
  -5  -4   0 8123.59  327.91   8
   5  -4   0 8000.31  270.28   7
  -4   1   5  822.00  112.34   2
   4  -1   5  959.89  106.76   2
   1   5  -4  766.43  110.30   1
  -4   1   5  733.25  116.77   8
  -5   4   1  905.36  105.31   8
  -5  -4  -1  806.32  118.41   8
  -1  -5  -4  818.67  131.75   7
  -5   4   1  950.84   71.20   2
  -5  -4  -1  731.94  125.92   6
  -4  -1  -5  610.72  116.73   6
   5  -4   1  450.43  108.34   9
   5  -4   1  904.85   96.59   7
  -5  -4  -1  788.17   93.86   7
  -1  -5  -4  723.13  101.10   5
   1  -5   4  705.32  113.56   7
   5   4  -1  761.28  121.17   1
   4   1  -5  760.77  117.56   2
  -5   4   2 1301.84   98.39   2
   2   5  -4 1080.26  146.72   1
   5   4  -2 1107.06  140.48   1
   5  -4   2 1181.45  110.11   7
  -2  -5  -4 1229.13  177.87   6
  -4   2   5 1096.38  127.76   2
  -5  -4  -2 1100.46  135.84   6
   4  -2   5 1317.33  121.29   2
  -2  -5  -4 1174.68  138.17   7
  -5  -4  -2 1247.75  110.62   7
  -4   2   5 1185.97  153.90   8
   4   2  -5 1106.17  141.12   2
   2  -5   4 1097.91  136.53   7
  -5   4   2 1024.17  125.63   8
  -4  -2  -5 1174.16  152.64   6
  -3   5   4  587.78  104.94   8
   5  -4   3  887.54  110.79   7
   4  -3   5  804.63   81.69   1
  -4  -3  -5  815.25  132.01   6
  -5   4   3  815.11   94.92   2
  -4   3   5  861.53  120.00   2
  -3  -5  -4  877.20  146.48   6
   4   3  -5  760.52  125.30   2
  -3  -5  -4  847.12  120.11   7
   3   5  -4  814.01  124.53   1
   3  -5   4  702.45  113.11   7
  -5   4   3  745.63  108.22   8
   5   4  -3  827.16  126.85   1
  -4   3   5  916.83  151.80   8
  -5  -4  -3  811.27  141.13   6
  -5  -4  -3  625.05   87.00   7
   5  -4   4  543.73   85.22   7
  -5  -4  -4  717.55  142.36   6
  -4   4   5  716.14  114.13   2
   4   5  -4  620.31  121.67   1
  -5   4   4  615.63  117.83   8
  -4  -5  -4  875.86  127.20   7
  -4   5   4  681.11  118.39   8
   4  -5   4  661.93  108.85   7
  -4  -4  -5  684.24  127.97   6
  -4  -5  -4  646.08  146.20   6
  -4   4   5  643.15  122.02   8
  -5   4   4  634.65  101.71   2
   4  -4   5  631.31   92.52   7
   4  -4   5  776.03  100.79   1
  -5  -5   515992.77  505.00   8
   5  -5  -515756.82  602.45   9
  -4  -5   5 1942.80  175.25   8
   4  -5  -5 1585.69  206.19   9
  -5  -4   5 1562.00  182.61   8
   5   5   4 1818.87  190.75   3
   5  -4  -5 1884.21  240.76   9
  -5  -5   4 1725.99  163.86   8
   5  -5  -4 1585.36  240.11   9
  -5  -3   5  876.98  163.16   1
   3  -5  -5  972.54  173.28   9
  -5  -5   3  902.38  158.75   3
  -5   3  -5  688.85  128.65   4
  -5  -5   3  872.49  142.17   7
  -3  -5   5  724.49  111.15   8
   5  -5  -3  581.91  192.11   9
  -5  -5   3  748.14  120.68   8
  -5  -5   3  673.37  102.44   6
  -3   5  -5  707.43   99.58   2
   5  -3  -5  667.02  154.27   9
  -5  -3   5  771.32  140.97   8
   5   5   3  868.66  137.93   3
   5  -5  -2  424.49   81.26   7
  -5  -2   5  600.00  110.32   1
  -5   2  -5  555.95  111.87   4
  -2   5  -5  581.56   85.57   2
   2  -5  -5  741.05  127.87   5
  -2  -5   5  659.14   95.34   8
   5   5   2  701.24  116.03   3
   5  -5  -2  870.29  176.48   9
  -5  -2   5  695.07  138.19   8
  -5  -5   2  609.43  104.82   8
  -5   5  -2  671.61   76.09   8
  -5  -5   2  583.19  106.17   7
   2  -5  -5  617.42  134.73   9
  -5   5  -2  514.69   36.64   2
  -5  -5   2  580.70  100.94   6
  -5  -5   2  640.63  128.51   3
  -5  -5   1  324.17  103.04   3
   5   5   1  431.39   89.90   3
   5  -5  -1  274.65   77.97   7
  -1   5  -5  452.09   60.48   5
  -5  -1   5  468.21  102.36   1
   1  -5  -5  308.69   88.95   9
  -5   1  -5  464.28  107.68   4
  -5  -5   1  342.59   75.34   6
  -1   5  -5  459.70   96.79   2
  -5   5  -1  443.89   36.89   1
  -5  -5   1  373.43   89.43   8
  -5   5  -1  520.27   77.27   8
   1  -5  -5  408.11   95.38   5
  -1  -5   5  357.58   66.97   8
   5  -5  -1  482.64  146.82   9
  -5  -5   1  482.83   89.60   7
  -5  -1   5  460.71  115.33   8
  -5  -5   0  234.69   76.64   7
  -5   5   0  223.17   53.57   8
   0  -5   5  386.03   66.17   8
  -5  -5   0  293.91   88.22   8
  -5   0   5  358.69   89.60   1
   0  -5  -5  333.45   95.88   5
   0  -5   5  440.60  126.76   1
   5  -5   0  172.18  119.70   9
  -5   0   5  449.41  128.45   8
   5   0  -5  317.95   81.94   2
  -5  -5   0  233.82   99.71   6
   0   5  -5  257.58   52.40   5
   5  -5   0  306.55   88.55   7
   5   5  -1  653.32  130.28   1
  -5  -5  -1  298.58   76.76   7
  -5   5   1  347.57   73.06   8
   1  -5   5  591.92  128.40   1
   1  -5   5  327.65   57.31   8
  -5   1   5  554.36  136.96   8
  -1  -5  -5  675.37  171.79   6
   5  -5   1  344.95   88.31   7
   5   1  -5  287.17   83.90   2
   5  -1   5  511.32   88.04   2
  -1  -5  -5  389.66   97.08   5
  -5  -5  -1  439.30  118.53   6
  -5  -2  -5  604.69  125.41   6
   2  -5   5  597.24  109.84   7
  -5   2   5  596.12  101.90   2
  -5   5   2  766.74  115.33   8
   5   2  -5  593.27  115.49   2
   5  -2   5  613.64   85.25   2
  -5  -5  -2  715.69  108.76   7
   5  -5   2  719.40  102.76   7
  -5   2   5  551.07  116.95   8
  -2  -5  -5  436.80  115.53   6
  -5  -5  -2  600.70  125.69   6
   5   5  -2  733.92  129.72   1
   5   5  -3  652.64  125.49   1
   3  -5   5  872.31  124.22   7
  -3   5   5  776.96  123.16   8
  -5   3   5  662.68  106.23   2
   5  -5   3  803.67  113.78   7
  -5   5   3  875.45  128.24   8
  -5  -5  -3  815.98  143.76   6
  -3  -5  -5 1178.05  173.05   6
  -5   3   5  798.45  146.12   8
   5   3  -5  944.97  154.14   2
   5  -3   5  837.77   99.19   7
  -5  -5  -3  875.58  109.69   7
  -5  -3  -5  769.31  138.33   6
   5  -3   5  853.48   90.60   1
   5  -5   4 1979.16  164.88   7
  -5   4   5 1686.05  187.41   8
  -5   5   4 1861.37  159.84   2
  -5  -4  -5 1803.71  206.88   6
   5  -5   4 1983.85  109.78   3
   5  -4   5 1940.36  124.13   1
   4  -5   5 1773.89  161.71   7
   5  -4   5 1926.27  152.20   7
  -5   5   4 1816.34  172.79   8
  -4  -5  -5 1664.82  203.57   6
   5   5  -4 1783.80  191.38   1
  -5  -5  -4 2124.10  172.55   7
  -5   4   5 1982.76  169.61   2
  -4   5   5 2009.33  187.23   8
  -5  -5  -4 1905.66  211.75   6
   5  -5   516980.93  478.81   7
  -5  -5  -516028.72  589.92   6
  -5   5   516783.20  501.24   2
  -5   5   516278.98  535.65   8
   0   0  -6  176.19   73.39   5
   6   0   0  169.73  128.36   9
   6   0   0  226.92   50.39   1
  -6   0   0  219.30   70.40   4
   0   6   0  256.14   84.88   3
  -6   0   0   96.57   76.62   8
   0  -6   0  316.88   89.35   7
  -6   0   0  252.33   49.93   3
   0   0   6  121.20   69.88   2
  -1   6   0 3766.64  208.26   3
   0  -1  -6 3917.19  202.69   6
   0   1  -6 3653.82  218.02   5
  -6   0   1 4087.25  187.80   4
   6   0   1 3633.53  146.60   1
  -1  -6   0 3713.38  231.60   7
   0   1  -6 4084.56  192.45   4
  -6   0  -1 3884.92  227.29   4
   6   0   1 3545.89  229.23   9
  -6   0   1 3707.17  223.97   8
   0  -1   6 3533.73  233.62   2
   0   1   6 3918.29  234.35   2
  -6   0  -1 3960.93  233.52   8
   6   0  -1 3894.49  274.24   9
   0  -1  -6 3805.04  230.08   5
   1   6   0 3972.11  231.77   3
   1  -6   0 3792.34  233.56   7
  -6   0  -2 2085.83  177.58   8
  -2  -6   0 2066.81  177.74   7
   0   2  -6 2250.44  139.64   4
   0  -2  -6 2044.23  162.06   6
   2   6   0 2045.17  174.53   3
   0   2  -6 2088.71  159.13   5
  -6   0  -2 2301.30  186.58   4
   6   0  -2 2201.09  147.58   2
  -6   0   2 2067.13  178.54   8
   0  -2  -6 1907.61  179.50   5
   0   2  -6 2229.20  186.32   2
  -2   6   0 2039.91  146.59   3
   6   0  -2 2003.12  205.17   9
   6   0   2 2307.86  178.31   9
   2  -6   0 2168.27  185.05   7
   3  -6   0 -108.55   87.26   7
   0   3  -6  121.79   77.65   2
  -6   0   3  -49.92   54.07   1
   6   0  -3  -24.74   61.54   2
  -3   6   0  -59.01   54.08   3
   0  -3  -6  -63.49   87.50   6
   6   0   3  -24.50   51.52   3
   0  -3   6   44.14   73.03   1
  -6   0   3  -26.87   73.38   8
   0  -3  -6 -106.82   80.78   5
   6   0   3   50.79   86.26   9
  -3  -6   0  -21.44   74.53   7
   0   3  -6   28.61   58.92   5
  -6   0  -3  -37.84   82.82   4
  -6   0   4 3292.62  250.77   8
  -4   6   0 3307.79  146.25   8
   0  -4  -6 3310.75  244.45   5
   0   4  -6 3549.54  235.72   2
   4  -6   0 3278.25  237.75   9
   6   0   4 3907.06  209.29   9
   0  -4   6 5273.89  301.62   1
   0  -4   6 3633.04  213.98   8
  -4   6   0 3763.25  166.64   3
   0   4  -6 3541.41  193.83   5
   6   0  -4 3603.63  229.51   2
  -4  -6   0 3315.02  222.51   7
  -6   0   4 3818.37  223.70   1
  -6   0  -4 3328.29  251.30   4
   4  -6   0 3428.27  233.45   7
   0  -4  -6 3643.00  236.80   6
   5  -6   0  436.09  115.90   7
   6   0  -5  440.08  111.84   2
  -6   0  -5  369.64  114.68   4
  -5  -6   0  405.77   97.26   7
   0  -5   6  426.05  118.11   1
   0  -5  -6  378.78  144.48   6
   0   5  -6  316.50   93.21   2
  -5  -6   0  238.72   76.28   8
   0   5  -6  219.30   55.89   5
   5  -6   0  110.61  104.42   9
  -5  -6   0  328.56  104.72   6
   0  -5   6  356.76   73.49   8
   0  -5  -6  386.52  105.20   5
  -6   0   5  191.36   96.77   8
  -6   0   5  322.53   93.25   1
  -5   6   0  269.25   60.31   8
  -5   6  -1 6028.48  209.90   8
  -1  -5   6 6138.49  254.58   8
   1  -5  -6 5708.34  317.11   5
  -5   6  -1 5945.97  173.53   1
   5  -6  -1 6405.37  313.20   7
  -5  -6   1 5950.45  304.59   8
  -5  -6   1 5456.73  266.31   6
   6   1   5 6429.93  236.08   9
  -1   5  -6 6061.06  228.76   5
  -5  -6   1 6483.21  351.15   3
   5  -6  -1 6136.57  349.13   9
  -1  -5   6 6462.27  357.77   1
  -6   1  -5 5416.25  329.05   4
  -6  -1   5 5714.25  334.68   8
  -1   5  -6 5832.52  299.80   2
  -5  -6   1 5724.03  296.33   7
  -6  -1   5 6336.80  321.69   1
  -6   1  -4 4985.02  304.26   4
   6   1   4 4828.85  212.80   9
   4   6   1 4749.50  288.81   3
   4  -6  -1 4770.86  294.04   9
   1  -4  -6 4868.43  289.42   5
  -6  -1   4 5139.40  269.15   1
  -4  -6   1 5024.79  248.40   8
  -6  -1   4 3784.51  304.05   8
  -1  -4   6 4856.57  238.05   8
   4  -6  -1 4953.05  270.29   7
   1  -4  -6 4507.15  261.05   6
  -4  -6   1 4979.13  297.33   3
  -1  -4   6 5177.85  305.29   1
  -4   6  -1 5190.21  190.36   1
  -1   4  -6 4904.50  213.80   5
  -1   4  -6 4605.27  258.78   2
  -4  -6   1 4957.36  267.99   7
   6  -1  -3  833.57  167.86   9
   6   1   3  671.22  109.95   9
   6   1   3  703.55   98.38   3
  -3  -6   1  771.43  136.46   3
   1  -3  -6  698.95  116.43   6
  -3  -6   1  574.62  111.41   7
   3   6   1  406.71  103.93   3
   3  -6  -1  339.70   95.10   9
  -6  -1   3  501.06  112.03   8
  -3  -6   1  719.01   92.86   8
  -6   1  -3  800.52  128.26   4
  -1  -3   6  703.89  126.04   1
  -1   3  -6  595.79   87.82   5
   3  -6  -1  542.90  113.72   7
   1  -3  -6  405.38   98.79   5
  -1   3  -6  755.35  107.49   2
  -6  -1   3  855.13  116.52   1
  -1  -3   6  710.93  106.48   8
  -2  -6   1 3233.12  227.60   3
   6  -1  -2 3454.85  274.71   9
   1  -2  -6 2901.80  218.54   5
  -6  -1   2 2980.69  215.85   8
  -6   1  -2 3255.09  220.39   4
  -6   1  -2 3096.82  207.71   8
   1  -2  -6 3288.21  186.06   6
  -1   2  -6 3261.64  196.84   5
   2  -6  -1 2967.15  137.43   5
   6   1   2 3346.21  205.55   9
  -6  -1   2 2883.62  149.80   4
   6   1   2 3045.42  164.21   3
   2  -6  -1 3082.96  219.77   7
  -1   2  -6 3004.63  185.95   4
  -2  -6   1 2821.69  206.87   7
  -1  -2   6 2985.28  196.97   8
   2   6   1 3421.97  233.32   3
   6  -1  -2 3123.31  164.57   2
  -6   1  -1  -10.35   61.07   8
   1   6   1  -51.65   73.29   3
  -1  -1   6  276.43   92.59   2
   6  -1  -1  102.08   38.52   2
  -6  -1   1   60.80   49.34   3
   1  -1  -6  158.21   97.46   5
  -6   1  -1   82.95   57.37   4
   6  -1  -1  270.46  157.09   9
   6   1   1  -20.35  101.26   9
  -1   1  -6   66.34   56.72   4
   1  -6  -1   64.42   83.76   7
  -6  -1   1    3.26   54.08   8
  -1  -6   1  151.41   82.65   7
   1  -1  -6   68.92   56.10   6
  -1   1  -6   96.05   65.81   5
  -1  -6   1   65.54   82.64   3
  -6  -1   1  184.53   57.55   4
   0  -6  -1  585.34  117.81   7
  -1   0   6  450.70   95.84   2
   0  -6   1  494.43  102.32   3
  -6   1   0  431.57   77.56   4
  -6   1   0  490.10   48.46   3
  -1   0  -6  380.21   81.20   5
   0  -6   1  436.11  102.85   7
   1   0   6  496.46   92.56   2
   0   6   1  476.38   91.92   3
   6  -1   0  495.08   52.61   2
   6   1   0  414.73  110.12   9
  -6   1   0  470.57   89.46   8
  -6  -1   0  444.29  100.21   8
   6   1   0  609.95   88.29   1
  -6  -1   0  480.21   76.96   3
   6  -1   0  413.47  126.31   9
  -1  -6  -1  176.46   79.35   7
  -1   6   1  203.57   75.00   3
   1   1  -6   74.91   37.83   4
  -6   1   1   71.68   68.11   8
  -1  -1  -6   71.81   68.83   6
   1  -6   1  209.36  101.78   7
   6   1  -1  -97.81  134.54   9
  -1   1   6  152.21   77.59   2
   6   1  -1  120.05   54.35   1
  -1  -1  -6   92.99   70.16   5
   1  -1   6  125.84   62.51   2
  -6  -1  -1   89.91   61.48   8
   6  -1   1  167.31  108.34   9
  -6  -1  -2 3032.51  215.36   8
   1   2  -6 2718.61  208.93   2
   2  -6   1 2914.16  208.10   7
  -6   1   2 2810.42  209.27   8
  -6   1   2 3459.61  167.00   1
  -2   6   1 2957.77  131.94   8
  -1  -2  -6 3234.18  209.68   6
  -2   6   1 2934.28  176.99   3
  -1  -2  -6 3055.78  219.89   5
   6  -1   2 3162.90  209.38   9
  -2  -6  -1 3101.88  209.55   7
  -3   6   1  738.49   98.15   3
   1   3  -6  636.19  105.60   2
   6  -1   3  663.45  114.08   9
  -1  -3  -6  605.60  118.83   5
   6  -1   3  750.87   66.45   3
   1  -3   6  546.02  111.89   1
  -6   1   3  748.22   97.27   1
  -3   6   1  709.01   78.29   8
   3  -6   1  771.57  124.30   7
  -3  -6  -1  805.65  124.27   7
   6   1  -3  753.49  111.55   2
  -1  -3  -6  527.99  118.35   6
  -6   1   3  639.28  129.24   8
  -4   6   1 4636.56  199.77   3
   4  -6   1 4756.66  265.84   7
  -1  -4  -6 4476.01  277.42   6
  -1  -4  -6 4625.18  288.71   5
   1   4  -6 4793.16  276.39   2
  -6   1   4 4590.43  288.56   8
  -4  -6  -1 4720.73  278.96   6
   6   1  -4 4647.96  267.61   2
  -4   6   1 4701.49  196.61   8
   1  -4   6 4760.14  270.99   1
  -6   1   4 4698.70  246.13   1
  -4  -6  -1 4834.81  264.46   7
  -6   1   5 5878.22  293.92   1
   6   1  -5 5947.67  329.63   2
  -6   1   5 5625.00  324.43   8
  -5  -6  -1 6021.92  293.18   7
   6  -1   5 5854.34  249.46   2
  -5   6   1 5817.24  237.74   8
   1   5  -6 6116.39  332.50   2
  -1  -5  -6 5573.41  318.97   5
  -1  -5  -6 5649.72  322.58   6
   1  -5   6 6118.19  229.84   8
  -5   6   1 6059.49  212.86   3
   5  -6   1 6125.10  292.98   7
   1  -5   6 6094.34  322.75   1
  -5  -6  -1 5487.46  303.76   6
  -2  -5   6 1298.98  168.34   1
  -2  -5   6 1256.91  130.88   8
  -5  -6   2 1630.78  168.94   8
   5  -6  -2 1429.26  210.44   9
   2  -5  -6 1449.75  172.63   5
  -5  -6   2 1236.81  152.29   7
   5   6   2 1586.40  190.76   3
  -5  -6   2 1379.26  176.27   3
  -2   5  -6 1284.83  143.53   2
  -6  -2   5  856.96  171.84   8
  -6  -2   5 1358.18  165.75   1
   5  -6  -2 1248.79  162.36   7
  -5  -6   2 1351.91  166.65   6
  -6   2  -5 1215.85  165.89   4
   4  -6  -2 7421.27  348.19   7
  -2  -4   6 7214.77  295.88   8
   2  -4  -6 6668.56  346.90   5
  -6  -2   4 7467.79  341.89   1
   6  -2  -4 6624.60  379.11   9
  -6  -2   4 6720.19  346.49   8
  -2   4  -6 7195.54  267.19   5
  -4  -6   2 7537.60  297.17   8
   4  -6  -2 7400.36  361.08   9
  -4  -6   2 6772.74  339.43   7
  -2  -4   6 6996.24  360.77   1
   6   2   4 7360.56  310.83   3
  -2   4  -6 6978.60  306.22   2
  -4  -6   2 7548.86  374.37   3
   4   6   2 7529.58  363.24   3
  -6   2  -4 6852.35  357.56   4
  -4   6  -2 7259.10  227.23   1
  -3  -6   2 4323.19  277.01   3
  -2   3  -6 4196.56  240.95   4
   6  -2  -3 4817.98  344.07   9
  -3  -6   2 4458.17  207.73   8
  -3   6  -2 4062.28  186.46   1
  -6  -2   3 4039.83  258.06   8
  -3  -6   2 3837.97  251.36   7
   6   2   3 4047.89  220.47   3
  -2   3  -6 4128.57  213.87   5
  -2  -3   6 4092.19  229.24   8
   3  -6  -2 4353.77  261.97   7
   2  -3  -6 4288.19  220.05   6
   3  -6  -2 4236.23  263.13   9
  -6   2  -3 4157.92  269.12   4
   6   2   3 3905.15  192.21   9
  -2  -3   6 4282.07  285.80   1
   3   6   2 4277.41  275.82   3
  -2  -6   2  101.60   84.93   3
   2  -6  -2   24.62   44.10   5
   2  -6  -2  277.82  109.02   7
   2  -2  -6   34.72   59.34   6
  -6   2  -2   74.96   59.50   4
   6   2   2   93.19   57.22   3
   2   6   2   72.40   77.59   3
   2  -6  -2  143.90  103.33   9
  -6  -2   2  141.29   82.11   8
  -2  -2   6   37.30   77.99   1
  -2  -6   2  139.88   51.36   8
  -2   2  -6  202.51   82.20   4
   6   2   2  343.36   97.42   9
   6  -2  -2  114.21  160.85   9
  -2  -6   2  125.81   89.07   7
  -6   2  -2  214.76   81.53   8
  -2   2  -6  116.74   63.37   5
  -2   6  -2  181.37   62.08   1
  -2  -2   6  146.29   81.13   8
  -6   2  -1 2365.89  188.17   4
  -1  -6   2 2345.10  213.91   7
   6   2   1 2325.56  152.70   9
  -2  -1   6 3177.60  227.57   8
  -2   1  -6 2188.11  172.14   5
   6  -2  -1 2255.19  219.04   9
  -6  -2   1 2318.59  183.12   8
   1   6   2 2254.85  187.99   3
  -1  -6   2 3166.87  221.62   3
  -6   2  -1 2110.22  164.82   8
   2  -1  -6 2207.60  137.19   6
   1  -6  -2 2115.25  164.45   9
  -2   1  -6 2301.27  179.57   4
   1  -6  -2 2364.97  140.23   5
  -6  -2   1 2391.48  172.78   3
   1  -6  -2 2173.55  193.17   7
  -1   6  -2 2189.23  162.80   1
   0  -6   2   20.90   79.53   7
   0  -6  -2   97.96   52.30   5
   6   2   0  164.95   71.79   1
   0   6  -2  270.10   89.34   1
  -2   0   6   -2.11   75.12   8
  -2   0  -6  139.38   81.76   5
   6  -2   0  193.31  116.81   9
  -6   2   0   50.65   58.99   8
   0  -6  -2 -217.35  105.82   9
  -2   0   6  117.75   84.04   2
   0  -6   2  -11.64   75.26   3
  -6  -2   0   73.55   59.39   8
   0   6   2  -32.22   69.88   3
   0  -6  -2   83.12   81.79   7
   2   0   6  -25.18   82.27   2
  -6  -2   0  -35.19   60.70   3
   1  -6   2 2294.02  187.01   7
  -6   2   1 2484.86  107.28   1
  -6   2   1 2077.88  166.79   8
  -1  -6  -2 2260.51  186.63   7
   2  -1   6 2140.78  174.01   2
   6  -2   1 2049.77  200.46   9
  -2  -1  -6 2217.65  180.07   6
  -6  -2  -1 2213.47  173.67   6
  -6  -2  -1 1936.18  175.19   8
  -2  -1  -6 2088.91  182.58   5
   1   6  -2 2533.37  193.79   1
   6   2  -1 1996.97  157.94   1
  -2   1   6 2081.60  177.70   8
   2   1  -6 2134.62  195.28   2
   1  -6   2 2132.59  168.40   3
  -2   1   6 2039.25  184.50   2
   2   6  -2  170.76   91.30   1
   6  -2   2  -33.93  105.98   9
   2   2  -6  247.87   90.19   2
  -6  -2  -2  125.73   75.85   8
   6   2  -2   26.26   68.40   1
   2  -2   6   67.06   69.34   2
  -2  -2  -6  183.79  102.06   5
   2  -6   2   41.87   62.36   3
  -6   2   2  161.00   80.02   8
  -2  -2  -6    7.33   83.81   6
  -2   6   2  162.77   51.57   8
  -2  -6  -2    6.64   88.64   7
  -6  -2  -2  136.22   91.82   6
  -2   2   6   23.22   62.09   2
   2  -6   2   74.03   74.75   7
  -6   2   2  140.77   41.93   1
  -3  -6  -2 4194.72  248.91   7
   6  -2   3 3990.57  228.11   9
   3   6  -2 4615.15  275.70   1
   2  -3   6 4082.67  239.54   1
  -2  -3  -6 3959.92  257.42   6
  -6   2   3 4213.82  210.58   1
  -2  -3  -6 3987.24  262.17   5
   2   3  -6 3917.11  260.61   2
  -6   2   3 4158.45  264.89   8
   6  -2   3 3853.96   86.18   3
  -6  -2  -3 4311.22  264.70   6
   3  -6   2 4343.45  249.89   7
  -3   6   2 4311.19  198.50   8
   2   4  -6 6755.42  340.79   2
  -6   2   4 6938.55  348.43   8
  -6  -2  -4 7269.36  404.42   6
  -2  -4  -6 6557.71  352.48   6
   4   6  -2 7027.45  347.06   1
   6  -2   4 6853.67  185.24   2
  -4  -6  -2 6860.80  336.11   6
  -4   6   2 7076.98  266.34   8
  -4  -6  -2 6925.76  313.42   7
   6   2  -4 7223.71  345.95   2
   2  -4   6 6857.97  312.64   1
   4  -6   2 6850.28  312.67   7
  -2  -4  -6 6503.22  343.08   5
   6   2  -5 1409.22  169.69   2
   2  -5   6 1682.67  166.35   1
   2   5  -6 1372.96  169.96   2
   5   6  -2 1547.42  185.51   1
   5  -6   2 1482.40  152.77   7
  -2  -5  -6 1558.91  196.92   6
  -2  -5  -6 1463.10  178.94   5
  -5  -6  -2 1528.96  164.88   7
  -5   6   2 1401.43  138.18   8
   6  -2   5 1440.39  110.40   2
  -6  -2  -5 1159.52  161.19   6
  -6   2   5 1639.01  182.35   8
  -5  -6  -2 1460.33  181.65   6
  -6  -3   5 1102.06  173.74   8
   6  -3  -5 1010.93  184.51   9
  -6   3  -5 1104.98  155.19   4
  -5  -6   3 1138.05  161.64   7
   3  -5  -6  721.89  142.22   9
  -3  -5   6 1138.43  137.88   8
  -3   5  -6 1255.09  131.61   2
   3  -5  -6 1099.73  158.66   5
  -5  -6   3 1228.28  138.67   8
   5  -6  -3  936.91  215.59   9
   4   6   3  200.20  102.55   3
  -3  -4   6  341.67  101.61   8
  -4  -6   3  481.47  116.28   7
   6   3   4  337.51   97.68   3
  -4  -6   3  258.07   72.48   8
   4  -6  -3  247.66   99.37   7
  -6  -3   4  188.78  103.53   8
   4  -6  -3  300.15  141.85   9
  -6   3  -4  282.60   84.27   4
   6  -3  -4  297.78  157.85   9
  -4  -6   3  276.65  113.69   3
  -3  -4   6  324.15  114.94   1
  -3   6  -3 6259.31  240.16   1
   3   6   3 6901.16  348.81   3
  -3  -6   3 6421.18  248.81   8
  -6  -3   3 5873.61  303.34   8
   6   3   3 6316.89  293.81   3
  -3  -3   6 6378.25  343.53   1
  -3  -6   3 6563.24  347.45   3
  -3  -3   6 6019.17  292.25   8
   3  -6  -3 6184.59  333.60   7
   6  -3  -3 5306.62  368.95   9
   3  -6  -3 6582.38  327.42   9
  -3  -6   3 6500.78  335.66   7
  -3   3  -6 5984.85  304.82   4
  -6  -3   2 1643.94  167.73   8
   2  -6  -3 1745.97  147.21   5
  -3   2  -6 1648.17  159.23   4
  -2  -6   3 1784.29  186.03   7
  -2  -6   3 1742.96  181.46   3
  -2   6  -3 1779.05  143.88   1
   6  -3  -2 1953.38  249.07   9
   2  -6  -3 1602.16  178.39   7
  -2  -6   3 1507.79  107.41   8
  -3  -2   6 1745.96  170.02   8
  -3  -2   6 1795.93  187.19   1
  -6  -3   2 1579.65  130.39   6
   3  -2  -6 1632.44  120.28   6
  -6  -3   2 1758.76  169.33   3
   6   3   2 1809.48  161.54   3
   2  -6  -3 1767.21  176.74   9
  -6   3  -2 1671.70  145.69   8
  -6  -3   1 1515.20  121.37   7
  -6  -3   1 1575.74  132.31   6
  -6   3  -1 1391.73  129.59   8
  -6  -3   1 1441.06  151.97   3
   6  -3  -1 1181.77  183.05   9
   1  -6  -3 1401.03  128.90   5
  -3  -1   6 1373.18  152.52   8
  -6  -3   1 1562.54  160.91   8
  -1  -6   3 1262.49  142.63   3
  -3   1  -6 1465.23  158.66   4
  -1  -6   3 1442.22  170.32   7
   1  -6  -3 1333.49  165.84   7
  -1   6  -3 1273.01  126.92   1
   1  -6  -3 1646.59  162.22   9
  -6  -3   0 7623.58  301.40   6
  -3   0   6 7320.82  331.34   8
  -6  -3   0 6923.28  322.41   8
   6  -3   0 7459.15  361.51   9
  -6  -3   0 7108.09  293.34   3
  -6  -3   0 6872.22  222.98   7
   0  -6  -3 7463.87  253.98   9
  -6   3   0 6675.34  282.31   8
  -3   0   6 7500.66  343.22   2
   0   6  -3 6949.98  299.45   1
   0  -6  -3 6876.85  328.63   7
   0  -6  -3 7165.41  281.83   5
   3   0   6 7189.56  310.64   2
   0  -6   3 7469.97  342.28   7
   0  -6   3 7424.22  326.55   3
  -6  -3  -1 1590.61  162.89   6
   1   6  -3 1429.65  149.90   1
  -1  -6  -3 1386.64  164.04   7
  -3  -1  -6 1301.46  157.29   6
   1  -6   3 1234.19  149.97   7
   3   1  -6 1652.18  171.92   2
   1  -6   3 1682.05  158.73   3
   6   3  -1 1380.11  145.32   1
   6  -3   1 1441.27  188.29   9
  -6   3   1 1589.00  145.31   8
  -3   1   6 1252.77  145.84   2
  -1  -6  -3 1682.30  119.62   9
   3  -1   6 1678.64  149.33   2
  -6   3   1 1751.73   84.39   1
  -6  -3  -1 1607.20  105.13   7
  -6  -3  -1 1380.58  156.07   8
  -3   1   6 1512.11  168.86   8
  -3  -2  -6 1583.96  173.03   6
  -6   3   2 1762.60  165.74   8
   2   6  -3 1812.63  174.27   1
   6  -3   2 1580.19  166.95   9
  -6  -3  -2 1551.59  164.18   8
   3   2  -6 1859.78  194.36   2
  -2   6   3 1705.33  133.29   8
   3  -2   6 1848.53  155.35   2
  -3   2   6 1897.09  184.36   8
  -2  -6  -3 1583.56  170.17   7
  -3   2   6 1593.31  155.09   2
  -6  -3  -2 1839.72  107.93   7
   2  -6   3 1748.04  147.40   3
   2  -6   3 1752.26  175.83   7
   6   3  -2 1777.60  166.08   1
  -6  -3  -2 1914.87  180.94   6
   6   3  -3 6666.93  325.98   1
  -3   3   6 6066.57  325.34   8
  -3  -6  -3 5757.89  288.96   7
   3   6  -3 5988.98  320.67   1
   3  -6   3 6432.41  252.64   3
   3   3  -6 5976.58  327.58   2
  -3   6   3 6077.47  261.25   8
  -3  -6  -3 5974.19  331.20   6
  -6  -3  -3 6646.67  340.05   6
  -6   3   3 6136.60  312.85   8
  -3  -3  -6 6048.69  326.71   6
  -3   3   6 6417.93  322.00   2
   3  -6   3 5668.39  289.87   7
   3  -4   6  362.83   98.99   1
  -6   3   4  273.84   68.54   2
  -4  -6  -3  493.41  139.11   6
  -6  -3  -4  401.70  127.64   6
  -3   4   6  260.24   99.11   8
   4   6  -3  311.73  104.01   1
   4  -6   3  369.12   71.52   3
  -6   3   4  282.18  109.60   8
   6  -3   4  355.36   37.94   1
   4  -6   3  304.63   90.17   7
  -4  -6  -3  276.71   89.99   7
  -4   6   3  317.45   80.54   8
   3   4  -6  222.61   72.18   2
  -3  -4  -6  410.74  136.43   6
  -6   3   5 1122.97  139.17   2
  -6   3   5 1104.04  166.63   8
  -6  -3  -5 1239.22  182.44   6
   6   3  -5 1109.82  157.65   2
   3  -5   6 1074.34  134.99   1
  -3   5   6  981.33  144.68   8
  -5   6   3 1288.67  148.96   8
  -5  -6  -3 1391.69  186.09   6
  -3  -5  -6  905.06  163.75   6
  -5  -6  -3 1071.62  137.13   7
   5  -6   3 1198.66  137.95   7
   6  -3   5 1170.02   86.52   1
   5  -6  -4  278.61  161.92   9
   4  -5  -6  -87.47  133.33   9
  -5  -6   4   99.45   85.51   7
  -6  -4   5   19.97   83.98   8
   6   4   5  296.40  121.61   3
   6  -4  -5   24.19  146.59   9
  -5  -6   4  220.40   74.13   8
  -4  -5   6  140.21   74.33   8
   6   4   4  424.63  117.97   3
  -4  -6   4  508.12   96.11   8
  -6  -4   4  421.89  108.79   8
  -4  -6   4  351.17  103.13   7
  -4  -4   6  463.98  112.49   8
   6  -4  -4  606.50  183.14   9
  -4   6  -4  392.45   69.51   2
   4  -6  -4  572.17  163.73   9
  -6  -4   3  401.95   80.30   6
   6  -4  -3  637.07  193.39   9
  -3   6  -4  579.09   87.16   2
  -4  -3   6  744.98  135.89   1
  -6  -4   3  612.60  117.29   3
   6   4   3  703.64  128.23   3
  -3  -6   4  693.00   97.38   8
   3  -6  -4  770.14  127.55   5
  -3  -6   4  653.65  130.95   7
  -4   3  -6  652.32  123.06   4
  -6  -4   3  546.75  109.36   8
   3  -6  -4  438.30  139.32   9
  -4  -3   6  709.41  134.39   8
  -2  -6   4  536.48  129.67   7
  -6  -4   2  535.42   91.15   6
   2  -6  -4  449.01  111.96   7
  -6  -4   2  750.49  126.98   3
  -4  -2   6  590.97  118.47   1
   6   4   2  455.93  105.04   3
   2  -6  -4  509.81  102.47   5
  -6   4  -2  478.90   78.61   8
  -6  -4   2  594.92  103.71   7
  -6  -4   2  422.74  107.97   8
   6  -4  -2  547.62  179.68   9
  -2  -6   4  468.77   71.95   8
   2  -6  -4  644.96  155.57   9
  -4   2  -6  566.24  117.42   4
  -4  -2   6  677.76  133.83   8
  -1  -6   4 1261.72  180.66   7
  -6  -4   1 1238.63  128.46   6
   1  -6  -4 1217.36  161.35   9
  -4  -1   6 1163.57  149.53   1
  -6   4  -1 1098.72  114.57   8
  -4  -1   6 1098.28  152.94   8
  -6  -4   1 1050.03  140.47   8
   1  -6  -4 1224.87  131.40   5
   1  -6  -4 1230.99  167.04   7
  -6  -4   1 1198.25  122.07   7
  -1   6  -4 1118.71  128.62   1
  -4   1  -6 1364.29  164.82   4
  -6  -4   1 1376.03  165.64   3
   6  -4  -1 1176.21  198.61   9
  -6  -4   0 4413.16  244.95   6
   0  -6  -4 4060.68  236.98   5
  -4   0   6 4493.89  271.93   8
  -6  -4   0 4063.30  256.76   8
  -6   4   0 4369.20  221.27   8
   0  -6   4 4728.07  296.46   7
  -6  -4   0 4563.98  208.19   7
   0   6  -4 4514.52  249.92   1
   6  -4   0 4527.01  211.50   7
   0  -6  -4 3873.70  205.62   9
   6  -4   0 4751.44  295.07   9
   0  -6  -4 4527.79  282.06   7
  -6  -4   0 4610.21  264.74   3
  -1  -6  -4 1171.46  134.71   5
   6   4  -1 1072.45  132.66   1
   1  -6   4 1077.04  144.29   7
   6  -4   1 1120.36  180.38   9
  -6   4   1 1176.72  132.59   8
   6  -4   1 1118.45  104.29   7
   1   6  -4 1100.14  147.14   1
  -6  -4  -1  987.70  134.87   6
   4   1  -6 1235.21  150.17   2
  -6  -4  -1 1149.37  149.94   8
  -6  -4  -1 1220.68  111.77   7
  -1  -6  -4 1264.16  159.99   7
   4  -1   6 1282.13  132.50   2
  -4   1   6 1218.35  159.41   8
  -4   1   6 1247.83  150.03   2
  -2   6   4  317.41   78.15   8
   4   2  -6  450.77  106.99   2
  -2  -6  -4  472.84  102.16   7
  -4   2   6  472.76  122.96   8
  -6  -4  -2  448.00   71.52   7
   6   4  -2  440.11  102.21   1
  -6   4   2  600.63   69.61   2
   2  -6   4  471.70   94.29   3
   6  -4   2  192.40  141.45   9
   2  -6   4  557.75  126.21   7
  -6   4   2  504.23   96.66   8
  -4  -2  -6  356.04   97.87   6
   2   6  -4  442.00  102.82   1
   6  -4   2  491.89   80.14   7
  -4   2   6  552.77  106.15   2
   4  -2   6  552.33   99.11   2
  -6  -4  -2  589.19  111.01   6
  -6  -4  -3  665.70  138.57   6
  -3   6   4  569.67   91.84   8
  -3  -6  -4  585.56  117.81   7
  -4  -3  -6  637.92  133.10   6
  -6  -4  -3  628.91   83.57   7
   6   4  -3  530.87  121.84   1
  -4   3   6  766.43  133.28   8
   3  -6   4  637.47  115.35   7
   4   3  -6  798.19  135.59   2
  -6   4   3  682.97   86.40   2
  -3  -6  -4  321.07  123.09   6
   3  -6   4  676.23   99.45   3
  -6   4   3  524.70  113.77   8
   6  -4   3  428.26   69.00   7
   3   6  -4  674.04  124.59   1
  -4   3   6  478.22  104.02   2
   4  -6   4  359.30   75.01   3
  -4  -6  -4  440.65  109.73   7
  -4   4   6  556.97  106.84   2
  -6  -4  -4  345.12  121.52   6
  -4  -6  -4  349.42  131.81   6
  -6   4   4  328.75  104.04   8
  -4   6   4  536.73  106.01   8
  -4  -4  -6  343.63  119.23   6
  -4   4   6  378.59  105.34   8
  -6   4   4  431.73   89.87   2
   4  -4   6  366.70   72.26   1
   4  -6   4  311.03   89.56   7
   4  -5   6   82.82   69.59   1
  -4  -5  -6   61.51   95.20   6
  -4   5   6  277.85  113.30   8
  -5  -6  -4  145.82   70.12   7
  -5  -6  -4   28.55  104.40   6
  -6   4   5   89.83   69.15   2
  -6   4   5  369.24  113.40   8
  -5   6   4  209.80   86.95   8
   5  -6   4  121.24   69.62   7
  -6  -4  -5  118.01   89.81   6
   4  -5   6  178.40   82.90   7
  -5  -6   5 1209.25  151.29   8
   6  -5  -5 1132.70  215.09   9
  -6  -5   5 1163.79  160.84   8
  -5  -5   6 1045.24  147.73   8
   5  -5  -6 1027.28  192.36   9
   5  -6  -5 1216.67  222.35   9
  -4   6  -5  652.51   90.36   2
   5  -4  -6   38.92  139.59   9
  -5  -4   6  630.27  131.75   8
   4  -6  -5  538.71  197.72   9
   6   5   4  696.49  131.12   3
  -4  -6   5  737.44  112.77   8
  -6  -5   4  459.26  118.62   8
   6  -5  -4   98.13  170.34   9
   6   5   3  487.38  133.27   3
   6  -5  -3  207.10  168.34   9
  -5  -3   6  326.46  113.92   8
   3  -6  -5  368.80  115.87   5
   3  -6  -5  427.31  150.15   9
  -6  -5   3  454.02  113.21   8
  -6  -5   3  166.68   70.25   6
  -3  -6   5  219.75   64.19   8
  -3   6  -5  334.51   78.05   2
  -6  -5   3  207.57   76.20   7
  -5   3  -6  140.79   83.15   4
  -6  -5   2 2475.05  178.15   6
   2  -6  -5 2009.93  212.96   9
  -6  -5   2 2285.23  203.72   8
  -6  -5   2 2629.75  232.27   3
   2  -6  -5 2532.98  206.59   5
   6  -5  -2 2299.26  273.31   9
  -6   5  -2 2446.69  164.71   8
  -5   2  -6 2328.73  227.60   4
  -6  -5   2 2189.70  185.15   7
  -5  -2   6 2170.12  209.20   8
   6   5   2 2474.98  219.94   3
  -2   6  -5 2568.03  190.12   2
  -2  -6   5 2735.98  161.60   8
  -5  -2   6 2482.80  220.77   1
   6  -5  -1 1520.59  207.09   9
   1  -6  -5 1642.65  165.32   9
  -5  -1   6 1652.57  175.86   1
  -6  -5   1 1407.07  150.20   6
   1  -6  -5 1683.70  168.93   5
  -5  -1   6 1521.97  188.44   8
  -6   5  -1 1441.45  130.91   8
  -6  -5   1 1459.14  164.27   8
  -1  -6   5 1537.18  186.94   7
  -6  -5   1 1661.04  181.85   3
  -5   1  -6 1449.86  180.98   4
   6  -5  -1 1707.69  161.46   7
  -6  -5   1 1737.38  154.90   7
   0  -6  -5  323.26   96.86   7
  -6  -5   0  434.75   87.69   7
   0  -6  -5  474.92   97.94   9
  -6   5   0  507.01   83.96   8
  -5   0   6  499.17  109.98   1
  -6  -5   0  521.99  134.36   6
   0  -6   5  406.69  112.62   7
  -5   0   6  473.09  124.06   8
   6  -5   0  607.62  114.59   7
   0  -6  -5  595.60  117.83   5
   6  -5   0  456.00  149.38   9
  -6  -5   0  615.83  122.39   8
  -1  -6  -5 1457.32  166.72   7
   5  -1   6 1621.76  147.33   2
  -6   5   1 1595.99   90.25   2
  -1  -6  -5 1664.78  179.22   5
  -6  -5  -1 1625.03  177.51   6
  -6   5   1 1580.50   90.84   3
   6  -5   1 1665.52  198.58   9
   5   1  -6 1353.96  166.81   2
   6   5  -1 1487.56  173.22   1
   6  -5   1 1554.08  134.52   7
  -5   1   6 1484.19  176.48   8
  -6   5   1 1479.04  142.05   8
  -6  -5  -1 1655.74  174.81   8
   1  -6   5 2108.95  244.32   7
  -6  -5  -1 1648.29  144.06   7
  -5   2   6 2361.48  200.90   2
   6  -5   2 2204.68  161.46   7
  -6   5   2 2715.41  145.30   2
   5   2  -6 2419.19  218.41   2
   6   5  -2 2388.91  218.21   1
  -5  -2  -6 2446.61  225.57   6
  -2  -6  -5 2093.32  201.07   7
  -5   2   6 2408.99  223.54   8
  -2  -6  -5 2510.57  240.18   6
   5  -2   6 2570.89  178.73   2
   2  -6   5 2435.54  213.13   7
  -6  -5  -2 2213.64  207.32   6
  -6   5   2 2440.28  189.99   8
  -6  -5  -2 2408.26  169.63   7
  -6   5   3  304.13   68.43   2
  -5  -3  -6  397.70  121.88   6
   6  -5   3  328.97   78.34   7
  -6  -5  -3  386.56  119.90   6
  -6  -5  -3  329.91   86.73   7
  -3   6   5  166.70   84.46   8
  -6   5   3  359.44  104.00   8
  -5   3   6  271.63   97.77   8
  -3  -6  -5  270.75   99.99   7
  -5   3   6  293.14   86.74   2
  -3  -6  -5  280.51  125.89   6
   5  -3   6  245.60   74.36   1
   3  -6   5  392.83  113.77   7
  -6   5   4  627.46  109.59   2
   6  -5   4  422.84   86.89   7
  -6  -5  -4  640.28  107.88   7
  -5   4   6  559.95  111.74   8
  -4   6   5  544.95  112.02   8
  -4  -6  -5  412.02   96.48   7
  -4  -6  -5  550.62  147.62   6
   4  -6   5  647.92  117.34   7
  -6   5   4  610.96  126.40   8
   5  -4   6  611.76   88.15   1
  -5   4   6  552.51  108.71   2
   4  -6   5  374.70   72.06   3
  -6  -5  -4  552.31  132.86   6
   5  -4   6  585.17  104.18   7
  -5  -4  -6  708.05  146.84   6
  -5   6   5 1255.32  170.35   8
  -5   5   6 1349.00  181.18   8
  -5  -5  -6 1292.33  201.82   6
   5  -6   5 1190.63  149.01   7
  -5  -6  -5 1083.46  177.49   6
   5  -5   6 1134.43  135.33   7
  -5   5   6 1325.40  160.62   2
  -6   5   5 1334.66  175.64   8
  -6  -5  -5  941.66  167.85   6
  -6   5   5 1163.27  135.85   2
   6  -6  -6  841.13  204.50   9
  -6  -6   6  790.26  140.81   8
   6  -6  -5  525.11  176.47   9
  -5  -6   6  450.88  116.23   8
  -6  -5   6  475.70  123.00   8
  -6  -6   5  400.45  116.77   8
  -6  -6   5  478.39  131.38   7
   6  -5  -6  391.55  179.15   9
   5  -6  -6  353.42  153.78   9
   4  -6  -6 1119.13  196.71   9
   6  -6  -4  781.73  202.01   9
  -4  -6   6  771.86  132.34   8
   6  -4  -6  723.85  178.09   9
  -6  -6   4  738.29  126.59   8
  -6  -6   4  735.15  141.41   7
  -6  -4   6  728.45  128.74   8
   6  -6  -3  440.88  193.20   9
  -6  -6   3  235.86   85.05   6
  -6   3  -6  351.38  115.61   4
  -3   6  -6  393.95   91.72   2
   3  -6  -6  299.73  123.55   9
  -6  -6   3  256.86   94.93   7
  -6  -6   3  358.79  110.66   8
   3  -6  -6  339.14  114.85   5
  -3  -6   6  522.75  102.56   8
  -6  -3   6   91.26  106.33   8
   2  -6  -6 2213.65  211.39   5
   6  -6  -2 2793.41  298.97   9
   2  -6  -6 2373.75  205.63   9
  -2   6  -6 2490.38  197.47   2
  -6  -6   2 2293.87  177.91   6
  -6  -6   2 2640.43  208.45   7
  -6   2  -6 2685.55  256.07   4
  -6  -6   2 2515.18  223.00   8
  -6  -2   6 2915.17  251.68   8
  -2  -6   6 2385.01  174.01   8
  -6  -6   1 2884.92  218.65   6
   1  -6  -6 2838.03  238.61   5
   6  -6  -1 3505.99  241.76   7
  -6  -6   1 3180.12  240.50   8
  -6  -1   6 3142.15  257.29   8
  -6   6  -1 3166.13  178.18   8
  -1   6  -6 3195.93  234.09   2
   6  -6  -1 3176.32  283.97   9
  -6   1  -6 3228.10  272.97   4
  -6  -6   1 2861.02  212.99   7
  -6  -1   6 3487.35  263.17   1
   6  -6   0   85.22   77.21   7
   6  -6   0  114.44  130.34   9
  -6   0   6   77.92   75.91   1
  -6   0  -6   72.01   77.53   4
  -6   6   0   16.88   59.76   8
   0  -6  -6   31.80   83.30   5
   0   6  -6   63.61   74.51   2
  -6  -6   0  -13.01   99.79   6
  -6  -6   0  -53.18   63.52   7
  -6   0   6  178.63  111.71   8
  -6  -6   0   32.88   71.57   8
   6  -1   6 3018.24  199.24   2
   6  -6   1 2844.43  205.78   7
  -1  -6  -6 2749.97  239.38   6
  -6  -6  -1 3314.06  221.05   7
   6  -6   1 3063.56  268.67   9
  -6   6   1 3018.95  188.98   8
  -6  -6  -1 2874.56  234.88   6
  -6   1   6 2747.55  246.98   8
  -1  -6  -6 3136.16  253.15   5
   6   1  -6 3106.43  253.54   2
   1  -6   6 2907.33  243.32   7
   6  -6   2 2490.65  190.21   7
   2  -6   6 2260.09  214.18   7
   6  -2   6 2625.96  170.87   2
  -6  -6  -2 2274.45  181.35   7
  -6   2   6 2552.24  235.19   8
  -2  -6  -6 2474.58  251.10   6
  -6  -6  -2 2350.05  218.46   6
  -6   6   2 2565.69  186.63   8
  -6   3   6  264.77   85.85   2
  -6  -3  -6  413.01  129.94   6
   3  -6   6  263.77   88.04   7
  -6   6   3  334.43   76.13   2
   6  -6   3  350.59   83.74   7
  -6   6   3  388.48  104.15   8
  -6  -6  -3  574.15  103.84   7
  -6  -6  -3  296.90  120.02   6
  -6   3   6  322.01  118.33   8
  -3  -6  -6  358.79  122.21   6
  -3   6   6  486.90  124.89   8
  -6  -4  -6  858.02  165.59   6
  -6  -6  -4  836.76  115.11   7
  -6   6   4  884.58  147.48   8
  -6   6   4  932.70  122.62   2
   6  -6   4  904.48  121.17   7
  -6   4   6  929.17  132.01   2
  -6   4   6 1000.31  174.95   8
  -4  -6  -6  992.32  183.01   6
   4  -6   6  956.50  137.12   7
  -6  -6  -4 1254.14  185.60   6
  -4   6   6  762.24  138.24   8
   5  -6   6  532.42  110.63   7
  -6  -5  -6  460.91  149.19   6
  -5   6   6  422.19  117.10   8
  -6  -6  -5  333.81  110.52   6
  -6   6   5  344.61   96.23   2
  -6   5   6  481.58  131.92   8
  -6   6   5  354.67   98.62   8
  -6   5   6  584.73  127.00   2
   6  -6   5  499.65  112.33   7
  -5  -6  -6  385.56  140.32   6
  -6   6   6  776.01  151.78   8
  -6  -6  -6  949.89  181.28   6
  -7   0   0   58.41   46.36   3
   0  -7   0  -57.12   92.12   7
  -7   0   0   72.75   62.74   4
   0   0  -7   30.33   78.08   5
   0   7   0   27.25   76.34   3
  -7   0   0   37.95   65.43   8
   0   0   7  -71.18   77.82   2
  -7   0   1 4738.92  228.24   4
  -1   7   0 4206.83  237.76   3
  -1  -7   0 4113.31  267.78   7
   0  -1  -7 4662.45  234.69   6
   1   7   0 4265.23  254.16   3
   0   1  -7 4013.51  246.75   5
   1  -7   0 4180.03  270.46   7
   0  -1   7 4431.40  281.72   2
   7   0   1 3780.92  263.33   9
  -7   0  -1 4430.78  262.96   8
  -7   0  -1 4087.78  250.50   4
   0  -1  -7 4132.52  265.24   5
   7   0  -1 4149.74  306.40   9
   7   0   1 4290.91  172.09   1
  -7   0   1 4655.52  200.80   3
   0   1   7 4238.66  269.92   2
  -7   0   1 4295.17  263.00   8
   0   1  -7 4453.58  217.65   4
  -7   0   2 3960.45  259.18   8
  -7   0  -2 4164.95  267.05   4
  -2   7   0 3638.01  212.95   3
  -2  -7   0 3969.62  264.52   7
   0   2  -7 4354.97  253.06   5
  -7   0  -2 3966.54  254.96   8
   0  -2  -7 4216.50  237.72   6
   7   0  -2 4039.19  208.27   2
   7   0  -2 3791.88  285.03   9
   7   0   2 3599.31  242.43   9
   0   2  -7 3978.04  207.34   4
   0  -2  -7 3848.95  265.66   5
   2  -7   0 3759.63  255.86   7
  -7   0  -3  -98.38   98.35   4
   0   3  -7   -4.12   56.46   5
  -3   7   0    0.56   58.35   3
   3  -7   0   35.84   95.83   7
   7   0  -3  129.50   74.21   2
   0  -3  -7   -1.85   86.19   6
   7   0   3   30.78   49.82   3
   0   3  -7   22.53   63.11   2
  -7   0   3  116.46   75.40   1
  -3  -7   0  -20.92   88.09   7
   0  -3  -7  161.19   98.03   5
   0  -3   7   45.76   68.51   1
   7   0   3   62.14  101.20   9
  -7   0   3  -45.56   88.10   8
  -4  -7   0  193.33   97.16   7
   0   4  -7   27.54   55.31   5
   0   4  -7   88.30   74.62   2
   0  -4  -7   36.43   70.60   5
   0  -4  -7   43.11   99.75   6
  -7   0   4  233.41   96.69   1
  -7   0   4   42.26   83.55   8
   4  -7   0   21.12   92.55   7
   7   0  -4  113.98   63.50   2
   0  -4   7   17.83   63.34   8
   0  -4   7  -78.49   74.99   1
  -7   0  -4  -29.22  100.19   4
   7   0   4  110.52   89.88   9
   7   0   4  157.97   63.44   3
   0   5  -7   -2.46   72.39   2
  -7   0  -5   31.44   66.10   4
   0  -5  -7   22.66   89.78   6
  -5  -7   0   53.28   97.87   6
   5  -7   0  104.49  118.35   9
   0  -5   7  105.81   67.56   8
   7   0   5  -77.13   94.01   9
   7   0  -5   75.31   73.59   2
   0  -5   7  -15.55   94.32   1
  -5  -7   0  117.36  101.26   7
   0  -5  -7 -105.39   95.09   5
   5  -7   0   67.87   92.07   7
   0   5  -7    4.91   48.71   5
  -7   0   5  -17.29  103.29   8
  -7   0   5   70.03   80.23   1
   6  -7   0  126.12  103.41   7
  -7   0  -6    1.62   84.69   4
   0  -6  -7   94.65  107.02   6
   6  -7   0    4.53  127.47   9
   7   0   6   85.89   96.09   9
  -6  -7   0  123.17   98.40   6
  -6  -7   0  282.66  100.06   7
   0  -6  -7  187.59   74.54   5
  -7   0   6   36.17   98.84   8
   1  -6  -7 1136.62  166.80   5
  -6  -7   1 1126.11  148.92   8
  -6  -7   1 1104.13  158.43   6
  -1   6  -7 1184.53  155.95   2
  -7   1  -6 1081.78  178.18   4
  -7  -1   6 1197.52  191.65   8
  -6  -7   1 1207.46  164.01   7
   6  -7  -1 1141.38  169.47   7
   6  -7  -1 1232.69  218.75   9
   1  -6  -7 1283.95  190.83   6
   5  -7  -1 1883.50  192.71   7
  -7   1  -5 1590.94  196.38   4
  -5  -7   1 1879.90  190.36   6
  -1   5  -7 1726.90  178.58   2
  -5  -7   1 1930.32  177.94   8
  -5  -7   1 1729.54  177.21   7
   1  -5  -7 1731.87  193.71   5
  -1   5  -7 1893.40  143.81   5
  -7  -1   5 1812.49  218.97   8
   5  -7  -1 1787.98  211.36   9
  -7  -1   5 1979.86  191.81   1
  -1  -5   7 1826.70  156.42   8
   1  -5  -7 1716.86  195.28   6
  -1   4  -7  393.68   98.51   2
  -4  -7   1  581.74  124.57   7
  -1  -4   7  510.67  103.74   8
   1  -4  -7  336.53   99.23   5
   4  -7  -1  300.01  106.48   7
  -1  -4   7  598.87  138.79   1
   4  -7  -1  402.61  132.61   9
   7   1   4  446.19  112.79   9
   1  -4  -7  479.14  117.71   6
  -7  -1   4  518.49  109.67   1
  -4  -7   1  450.17   87.13   8
  -7   1  -4  335.28  112.56   4
  -7  -1   4  485.73  135.48   8
   7   1   4  394.37   80.78   3
  -1   4  -7  474.12   88.71   5
   3  -7  -1 3295.14  244.61   7
  -1  -3   7 3520.85  270.87   1
   3  -7  -1 2566.50  136.78   5
  -1   3  -7 3380.86  208.47   5
  -7   1  -3 3305.12  232.00   8
  -3  -7   1 3319.65  253.60   3
   3  -7  -1 3134.16  233.14   9
   1  -3  -7 3063.18  240.13   5
  -7  -1   3 3208.61  247.58   8
   7  -1  -3 2833.78  263.33   9
   7   1   3 2785.12  207.40   9
   1  -3  -7 2971.87  206.37   6
  -1  -3   7 3339.86  217.14   8
  -7   1  -3 3375.72  255.96   4
   7   1   3 3288.09  184.32   3
  -1   3  -7 3447.02  211.23   4
  -3  -7   1 3238.47  236.61   7
   3   7   1 3538.11  258.29   3
  -1  -2   7 1119.41  143.29   8
  -7  -1   2  996.65  119.90   4
   7  -1  -2 1068.78  198.28   9
   1  -2  -7  931.00  114.31   6
   7  -1  -2 1008.32  105.81   2
   2   7   1  950.26  145.20   3
  -2  -7   1 1031.86  158.55   7
  -1   2  -7 1036.26  134.16   5
  -1   2  -7  943.63  116.74   4
  -7   1  -2 1063.02  143.12   8
   2  -7  -1  860.76  135.62   7
  -7  -1   2  812.85  130.62   8
   7   1   2  884.98  156.23   9
  -7   1  -2 1123.12  150.96   4
   2  -7  -1  748.99   77.53   5
  -2  -7   1 1241.82  163.29   3
   1  -2  -7 1045.61  161.00   5
  -1   1  -7  850.84  125.73   5
  -1   1  -7  671.77  107.17   4
   1  -1  -7  752.73   94.61   6
   1   7   1  703.72  125.16   3
  -7  -1   1  823.27  108.03   4
   1  -7  -1  716.36  127.81   7
   7  -1  -1  614.99  171.67   9
  -7   1  -1  661.49  110.03   8
  -7   1  -1  680.61  127.55   4
   7   1   1  705.16  152.26   9
   1   1   7  631.97  120.26   2
  -7  -1   1  609.98  112.89   8
  -1  -1   7  784.20  136.47   2
  -1  -7   1  663.47  127.56   7
   1  -1  -7  856.04  143.10   5
   7  -1  -1  759.97   79.15   2
   7   1   1  708.87   90.87   1
  -7  -1   1  719.86   95.02   3
  -7  -1   0   88.73   55.65   3
   1   0  -7   77.37   71.96   5
   7   1   0   37.64   52.46   1
   7   1   0   98.57  122.23   9
   7  -1   0   59.10   35.17   2
  -7   1   0  -21.27   71.22   8
  -7  -1   0  -20.75   67.27   4
  -7   1   0  112.33   80.69   4
  -7  -1   0   56.27   74.96   8
   7  -1   0  228.20  171.87   9
  -1   0  -7   31.77   70.49   5
   1   0   7  -81.64   77.04   2
   0   7   1  257.58   91.83   3
   0  -7  -1  -57.35  103.83   7
  -1   0   7   27.71   70.06   2
   0  -7   1   -2.23   86.30   7
  -1  -1  -7  899.20  141.02   5
  -7   1   1  706.65   75.81   3
   1  -7   1  882.01  149.61   7
  -1   7   1  599.58  103.73   3
   7   1  -1  844.21   98.19   1
  -7  -1  -1  763.95  122.88   8
  -1  -1  -7  670.63  116.49   6
   7   1  -1  551.44  135.84   9
   1  -1   7  718.48  135.63   2
  -7   1   1  627.42  115.46   8
  -1   1   7  856.57  132.39   2
  -1  -7  -1  882.10  147.81   7
  -7  -1  -1  732.53  110.86   4
   1   1  -7  746.64  118.82   5
   7  -1   1  733.39  155.27   9
  -1   7   1  682.87   61.26   8
   1   1  -7  632.73   83.43   4
  -1  -2  -7  962.28  132.48   6
  -1  -2  -7  872.33  138.16   5
  -1   2   7 1183.60  158.57   2
   1   2  -7 1361.53  156.56   5
  -2   7   1  935.18  119.57   3
  -2  -7  -1  901.36  145.20   7
  -7  -1  -2  856.48  139.03   8
  -7   1   2  939.45  138.39   8
   7  -1   2 1001.45   60.49   1
   1   2  -7  932.27  100.58   4
   2  -7   1  941.54  142.26   7
   7  -1   2 1148.64  163.43   9
   3  -7   1 3322.01  242.48   7
   7   1  -3 3410.26  224.91   2
  -7   1   3 3361.25  255.06   8
   1   3  -7 3493.99  255.13   2
   1   3  -7 3119.52  212.59   5
   7  -1   3 3754.78  239.67   9
  -7   1   3 3818.49  208.87   1
  -3  -7  -1 3278.24  238.97   7
  -3   7   1 3478.85  205.56   3
  -1  -3  -7 3004.77  229.51   6
   1  -3   7 3342.60  239.42   1
  -3   7   1 3514.79  151.49   8
  -1  -3  -7 3285.29  256.47   5
  -7   1   4  440.08   85.12   1
   7  -1   4  515.72  117.02   9
   1  -4   7  498.87  114.89   1
  -1  -4  -7  441.88  112.04   5
  -7   1   4  474.14  126.35   8
   7   1  -4  490.39   95.97   2
   4  -7   1  329.49  104.52   7
   7  -1   4  544.41   72.36   3
  -4   7   1  586.58   89.16   3
  -4  -7  -1  377.27  111.64   7
   1   4  -7  509.85  109.28   2
  -1  -4  -7  260.50   92.92   6
   1   4  -7  635.36  102.45   5
  -1  -5  -7 1879.68  215.26   6
   7   1  -5 1906.98  197.83   2
   1   5  -7 1811.17  155.08   5
   5  -7   1 1795.17  184.15   7
  -7   1   5 1790.57  217.33   8
  -5   7   1 1891.94  132.99   3
   7  -1   5 1582.68  142.67   9
   1  -5   7 1962.06  158.05   8
   1  -5   7 1844.77  196.75   1
  -5  -7  -1 1852.74  198.49   6
  -1  -5  -7 1799.81  210.46   5
   7  -1   5 1923.18  138.99   2
  -5  -7  -1 1935.38  188.74   7
  -7   1   5 1933.31  180.33   1
   6  -7   1 1268.51  206.08   9
   6  -7   1  884.42  123.01   7
  -1  -6  -7 1141.73  172.87   5
  -7   1   6 1220.25  154.47   1
  -7   1   6 1048.50  174.41   8
  -6  -7  -1 1025.94  147.55   7
  -1  -6  -7  949.38  158.91   6
  -6  -7  -1 1413.63  191.72   6
  -2  -6   7  735.17  112.96   8
  -6  -7   2  526.27  111.83   6
  -2   6  -7  686.36  120.10   2
   2  -6  -7  385.25  105.76   5
   6  -7  -2  707.41  225.27   9
  -6  -7   2  584.61  127.95   7
  -6  -7   2  735.30  135.52   8
  -7  -2   6  400.35  117.86   8
  -7   2  -6  561.29  133.42   4
   6  -7  -2  541.35  126.68   7
   5  -7  -2 2180.96  228.31   7
  -5  -7   2 2247.10  192.24   8
  -7  -2   5 1584.68  207.75   8
   5  -7  -2 1956.65  243.51   9
  -2  -5   7 2277.95  190.28   8
  -5  -7   2 1996.13  197.06   7
   7   2   5 2166.82  182.60   3
  -2   5  -7 1843.28  182.25   2
   2  -5  -7 1999.53  208.46   5
  -7   2  -5 2424.05  245.96   4
  -7   2  -4  437.95  121.36   4
  -7  -2   4  459.07  120.46   8
  -2   4  -7  481.24   86.90   5
   4  -7  -2  463.83  126.18   7
  -4  -7   2  418.38   85.53   8
   7   2   4  418.20   92.51   3
  -4  -7   2  473.37  123.20   7
   2  -4  -7  586.51  117.38   6
   7  -2  -4  410.42  149.29   9
   4  -7  -2  621.21  155.82   9
   2  -4  -7  504.82  124.26   5
  -2  -4   7  665.04  123.24   8
  -4   7  -2  442.89   66.28   1
   3   7   2  655.71  133.71   3
   3  -7  -2  407.57   77.65   5
   7   2   3  441.19   88.43   3
   2  -3  -7  539.14  137.20   5
  -7   2  -3  468.05  124.93   4
  -7  -2   3  351.62  110.76   8
   7   2   3  554.23  117.06   9
   3  -7  -2  556.31  149.72   9
  -2   3  -7  646.26  116.62   4
  -7   2  -3  622.91  110.34   8
   3  -7  -2  545.62  127.91   7
  -2  -3   7  506.39  111.98   8
   2  -3  -7  539.47  100.60   6
  -2  -3   7  533.90  125.94   1
  -3   7  -2  534.22   82.78   1
   7  -2  -3  601.20  200.37   9
  -2   3  -7  588.57  101.26   5
  -2   2  -7  841.69  121.46   5
  -7  -2   2  789.81  117.58   3
  -2  -7   2  864.19  147.27   3
  -2   2  -7  940.31  129.00   4
   2   7   2  867.37  141.74   3
  -2  -2   7  798.61  147.95   1
  -2  -7   2  908.64  147.48   7
   7  -2  -2  783.44  205.74   9
  -2   7  -2  764.89  104.47   1
   2  -2  -7 1397.08  142.63   6
  -7   2  -2  933.73  149.65   4
  -7   2  -2  850.20  126.59   8
   7   2   2 1003.42  143.96   9
  -7  -2   2  792.67  129.62   8
  -2  -2   7  812.45  134.79   8
  -7  -2   2  843.79   90.74   4
   2  -7  -2  845.55  136.95   9
   2  -7  -2  836.15   91.96   5
   2  -7  -2  615.26  128.25   7
  -7   2  -1 1377.01  150.76   8
  -7  -2   1 1106.03   97.79   7
  -2   1  -7 1206.89  140.49   4
  -1  -7   2 1740.57  185.93   3
   1   7   2 1323.19  169.46   3
  -2   1  -7 1252.73  151.74   5
  -7  -2   1 1227.46  131.30   3
  -1  -7   2 1158.97  155.09   7
   2  -1  -7 1304.06  116.33   6
   7  -2  -1 1382.93  231.51   9
   7   2   1  754.27  116.44   9
  -7  -2   1 1203.43  154.17   8
   1  -7  -2 1136.74  105.56   5
   1  -7  -2 1052.00  132.23   9
   1  -7  -2 1085.19  151.00   7
  -2  -1   7 1059.78  140.45   8
  -2   0  -7 5235.67  294.72   5
  -7  -2   0 5195.16  295.88   8
   7   2   0 5265.28  250.22   1
   0  -7   2 5600.90  298.70   3
  -2   0   7 5693.99  314.30   2
   2   0   7 5307.53  294.21   2
  -2   0   7 5481.91  307.08   8
   0   7  -2 5566.52  284.45   1
   7  -2   0 5037.59  336.80   9
   0  -7  -2 5826.06  245.82   9
  -7  -2   0 5599.08  249.22   3
   0  -7  -2 5506.39  313.46   7
   0   7   2 5372.15  290.60   3
   0  -7   2 5772.40  323.26   7
  -7   2   0 4907.59  270.11   8
  -2  -1  -7 1144.44  151.33   5
  -2   1   7 1115.40  147.01   8
   1  -7   2 2841.08  234.67   7
  -1   7   2 1088.15  135.69   3
  -1  -7  -2 1450.81  173.86   7
   1   7  -2 1439.22  163.71   1
   7   2  -1 1331.18  133.34   1
   7  -2   1 1246.44  192.92   9
  -7  -2  -1 1081.57  143.17   8
  -7   2   1 1283.39  152.48   8
  -2  -1  -7 1036.50  136.72   6
   2  -1   7 1372.84  153.10   2
  -2   1   7 1462.42  168.56   2
  -2  -2  -7  860.82  148.15   6
   2  -7   2  899.84  150.14   7
  -2   2   7  955.34  164.94   2
   2   7  -2  811.02  139.98   1
  -2  -7  -2  957.30  150.58   7
  -7   2   2  937.59   92.14   1
  -7  -2  -2 1080.52  161.49   8
   7  -2   2  881.76  159.45   9
  -7   2   2  944.56  151.73   8
  -2   7   2 1038.93  141.04   3
   7   2  -2  899.51  123.17   1
  -2  -2  -7  871.48  148.28   5
   2  -2   7  870.98  135.58   2
   2   2  -7  776.71  141.33   2
  -2   7   2  828.90   88.57   8
  -7   2   3  511.82  117.87   8
  -7   2   3  592.99   81.70   1
  -3  -7  -2  568.35  121.99   7
   3  -7   2  620.71  126.87   7
  -2  -3  -7  570.59  120.64   5
  -3   7   2  623.24  115.23   3
  -2  -3  -7  780.03  146.58   6
   2   3  -7  662.25  126.83   2
  -3   7   2  529.76   76.75   8
  -2   3   7  735.70  150.61   2
   7  -2   3  693.09  135.88   9
  -4  -7  -2  299.31  106.41   7
  -7   2   4  671.59  105.79   1
   2  -4   7  590.37  116.22   1
   7  -2   4  267.43  117.69   9
  -4   7   2  523.44   92.49   3
  -2  -4  -7  415.17  107.14   5
  -7   2   4  472.09  120.60   8
  -4   7   2  422.66   75.93   8
  -4  -7  -2  891.02  173.51   6
   7   2  -4  356.77   99.04   2
   4  -7   2  714.38  136.42   7
  -2  -4  -7  567.59  121.03   6
  -7   2   5 2108.72  191.13   1
   5  -7   2 2175.18  200.68   7
  -7   2   5 1829.14  206.13   8
   7   2  -5 2173.65  217.10   2
   2  -5   7 2053.54  200.35   1
  -5  -7  -2 2131.47  198.15   7
  -5  -7  -2 2128.71  220.12   6
  -5   7   2 1989.59  155.49   8
  -5   7   2 2169.43  157.24   3
  -2  -5  -7 1858.88  222.18   6
  -2  -5  -7 1895.51  210.44   5
   6  -7   2  579.80  116.92   7
  -6   7   2  663.83  105.79   8
  -2  -6  -7  605.94  134.21   5
  -6  -7  -2  618.22  145.81   6
  -7   2   6  560.42  109.67   1
  -2  -6  -7  481.61  126.11   6
  -6  -7  -2  846.92  129.98   7
  -7   2   6  633.14  141.36   8
  -6  -7   3  558.43  122.95   8
   6  -7  -3  380.37  172.88   9
  -3  -6   7  623.24  126.80   8
  -7   3  -6  448.30  122.05   4
  -7  -3   6  556.47  153.59   8
  -6  -7   3  649.39  144.91   7
   3  -6  -7  382.32  114.05   5
  -3   6  -7  517.42  106.66   2
  -5  -7   3  152.32   95.12   7
   7   3   5  222.80   81.92   3
   5  -7  -3  311.61  118.17   7
  -7  -3   5  344.65  114.02   8
   3  -5  -7   59.88   84.46   5
   7  -3  -5  238.11  151.63   9
  -5  -7   3  241.76   72.44   8
   5  -7  -3  430.33  188.33   9
  -3  -5   7  326.62   94.36   8
  -7   3  -5  134.94   94.37   4
   7   3   4  957.30  125.20   3
  -3  -4   7 1090.13  147.64   8
   4  -7  -3 1161.53  179.02   7
   4  -7  -3 1120.33  198.67   9
  -7  -3   4 1137.46  173.06   8
  -4  -7   3 1069.96  124.93   8
  -4  -7   3  751.52  135.51   7
   7  -3  -4 1025.65  226.57   9
  -7   3  -4 1012.84  163.17   4
  -3  -7   3  741.35  140.10   7
   3  -7  -3  661.03  105.65   5
   3  -7  -3  646.05  141.65   7
   7   3   3  716.36  119.43   3
   3  -7  -3  550.82  137.65   9
  -3   7  -3  774.98   99.38   1
  -3   3  -7  699.47  123.07   4
  -3  -7   3  738.67   99.72   8
   3  -3  -7  641.87  102.91   6
   7  -3  -3  993.65  226.48   9
  -7  -3   3  650.27  116.92   8
  -3  -3   7  565.98  113.50   8
   2   7   3  363.91  127.57   3
   2  -7  -3  258.87   99.78   7
  -2  -7   3  191.09  100.49   3
  -7  -3   2  205.39   91.85   8
   3  -2  -7  438.60   85.98   6
  -3   2  -7  186.50   89.68   4
   7  -3  -2  260.31  167.20   9
   2  -7  -3  176.88  104.86   9
   2  -7  -3  320.30   76.47   5
  -2   7  -3  266.02   77.84   1
  -7   3  -2  275.35   83.79   8
  -2  -7   3  255.95  114.59   7
  -7  -3   2  286.95   85.88   3
  -3  -2   7  320.08   97.71   8
  -3  -2   7  228.90   87.65   1
  -1  -7   3 2613.03  237.78   7
  -7  -3   1 2525.90  152.60   7
  -7   3  -1 2416.97  194.47   8
   1  -7  -3 2433.87  229.65   7
  -1   7  -3 2488.63  185.64   1
   3  -1  -7 2881.56  144.14   6
   1  -7  -3 2295.82  159.24   5
  -7  -3   1 2380.04  191.95   3
   1   7   3 2827.97  237.53   3
  -7  -3   1 2492.79  212.95   8
  -1  -7   3 3390.91  261.58   3
  -3   1  -7 2375.47  211.07   4
   7  -3  -1 2513.17  273.26   9
   1  -7  -3 2499.83  196.90   9
  -3  -1   7 3066.67  238.25   8
  -7  -3   0 2745.84  144.62   7
   0  -7   3 2910.61  246.58   7
  -7   3   0 2814.43  204.94   8
   7  -3   0 2715.93  245.66   9
  -3   0   7 3002.66  230.65   2
  -3   0   7 3179.98  241.62   8
  -7  -3   0 2764.04  198.99   3
   3   0   7 2979.60  227.16   2
  -3   0  -7 2684.42  222.43   5
   0   7  -3 2868.70  215.14   1
   0  -7  -3 2786.33  183.49   9
   7   3   0 2637.83  197.88   1
   0  -7   3 2869.63  222.52   3
  -7  -3   0 2886.61  204.05   6
  -7  -3   0 2755.64  226.59   8
   0  -7  -3 2977.71  191.31   5
   0  -7  -3 2725.10  238.40   7
   1   7  -3 3033.90  230.35   1
  -3  -1  -7 2110.50  192.84   6
   1  -7   3 2525.70  220.44   7
   7  -3   1 2627.17  247.97   9
   3  -1   7 2892.56  221.74   2
  -1  -7  -3 2485.22  156.02   9
  -7   3   1 2484.07  195.54   8
  -3   1   7 2468.50  228.02   8
  -7  -3  -1 2358.56  213.88   8
  -1  -7  -3 2846.89  235.78   7
   7   3  -1 2618.89  202.12   1
   1  -7   3 2652.78  208.90   3
  -7  -3  -1 2707.30  208.34   6
  -3   1   7 2503.98  216.90   2
  -3  -1  -7 2472.07  217.63   5
  -3   2   7  354.80   97.61   2
   7  -3   2    9.88  114.61   9
   2  -7   3  213.18   86.80   3
  -3  -2  -7  259.79   92.48   6
  -7  -3  -2  188.19   86.96   6
  -2  -7  -3  258.64  111.28   7
  -7   3   2  296.25   53.25   1
   3   2  -7  235.08   99.18   2
   7   3  -2  334.02   97.79   1
  -3  -2  -7  334.35  104.54   5
  -2   7   3  235.58   72.16   8
  -7  -3  -2  212.17   81.00   8
   3  -2   7  276.92   85.54   2
   2  -7   3  332.58  104.78   7
  -7   3   2  240.22   90.26   8
   2   7  -3  360.05  103.28   1
  -3   2   7  237.38  103.76   8
  -3  -3  -7  569.90  135.38   6
  -7  -3  -3  792.11  153.14   6
   3  -7   3  648.15  124.06   7
  -3   3   7  774.71  147.81   2
  -3  -7  -3  515.80  129.60   7
  -7   3   3  773.60   94.85   1
  -7   3   3  726.90  136.17   8
   7  -3   3  615.84  124.45   9
  -3   7   3  641.73  100.88   8
   3  -7   3  617.35  101.09   3
  -3   3   7  694.27  134.72   8
  -7  -3  -4  990.22  149.00   6
  -4  -7  -3  809.47  131.31   7
  -4   7   3 1133.40  129.49   8
  -4  -7  -3  939.41  172.11   6
  -3   4   7  961.13  158.64   8
   4  -7   3 1016.63  137.89   7
  -7   3   4 1051.02  151.85   8
   3  -4   7 1118.55  155.17   1
  -3  -4  -7  951.58  168.01   6
  -5  -7  -3  120.27  105.63   6
  -5   7   3  267.03   84.18   8
  -7  -3  -5  172.96   94.63   6
  -5  -7  -3  322.50  102.40   7
   5  -7   3  162.20   90.11   7
   3  -5   7  181.05   77.09   1
  -7   3   5  218.88  103.52   8
  -3   5   7  130.92   88.46   8
  -3  -5  -7  126.85  103.02   6
  -6  -7  -3  549.69  102.33   7
  -6  -7  -3  644.54  145.05   6
  -3  -6  -7  588.82  161.18   6
   6  -7   3  521.13  119.02   7
   3  -6   7  482.53  120.39   7
  -6   7   3  527.46   96.40   8
  -7  -3  -6  393.43  116.33   6
  -7   3   6  746.25  168.51   8
  -3   6   7  600.31  130.93   8
  -4  -6   7  366.76   92.74   8
   7  -4  -6  -91.65  205.41   9
  -6  -7   4  276.33   86.07   8
   6  -7  -4  355.31  187.07   9
  -7  -4   6  278.55  104.65   8
   4  -6  -7  291.77  114.86   5
  -6  -7   4  460.72  119.84   7
   7   4   5  198.90   83.40   3
  -4  -5   7  331.81   95.53   8
  -5  -7   4  345.85   91.35   8
  -5  -7   4  260.66  102.61   7
  -7  -4   5  270.84  111.53   8
   5  -7  -4  128.58  144.20   9
   7  -4  -5  365.21  162.08   9
  -4  -7   4  569.88  121.83   7
  -4  -7   4  552.15   95.49   8
   7   4   4  594.49  129.14   3
  -7  -4   4  535.67  128.89   8
   4  -7  -4  525.38  179.53   9
  -4  -4   7  557.70  118.21   8
   7  -4  -4  633.05  206.46   9
   3  -7  -4  450.67  119.52   7
  -4   3  -7  703.15  140.46   4
   7   4   3  769.49  135.34   3
   3  -7  -4  695.21  119.84   5
   3  -7  -4  737.84  176.72   9
  -7  -4   3  515.43  110.59   3
   4  -3  -7  773.87  114.25   6
  -3  -7   4  673.88  148.71   7
  -7  -4   3  613.73  125.67   8
  -4  -3   7  797.91  155.76   8
   7  -4  -3  523.46  198.44   9
  -2  -7   4  864.68  150.35   3
  -7   4  -2  657.93  104.00   8
  -2  -7   4  847.06  154.84   7
   2  -7  -4  782.41  153.96   7
  -7  -4   2  691.50  101.70   7
  -7  -4   2  682.97   94.85   6
  -7  -4   2  861.24  145.39   3
   2  -7  -4  746.71  112.56   5
   7  -4  -2  825.07  239.19   9
  -4   2  -7  659.19  131.55   4
  -7  -4   2  752.89  137.71   8
   2  -7  -4  606.80  152.02   9
  -4  -2   7  727.39  141.99   8
   1  -7  -4 1897.13  171.10   5
  -7  -4   1 2020.63  155.65   7
  -1   7  -4 1929.81  170.99   1
   1  -7  -4 2067.24  221.47   7
   7  -4  -1 2259.68  264.30   9
  -4  -1   7 1975.29  210.45   1
   1  -7  -4 1756.40  184.81   9
  -7   4  -1 1881.60  164.77   8
  -1  -7   4 1736.39  202.97   7
  -7  -4   1 1848.66  190.36   8
  -4  -1   7 2025.73  202.91   8
  -1  -7   4 2367.47  219.70   3
  -7  -4   1 1985.81  171.88   6
  -7  -4   1 2079.21  197.21   3
  -4   1  -7 1965.85  198.55   4
   7  -4   0  572.77  172.28   9
  -7   4   0  485.97  102.06   8
  -7  -4   0  454.04  105.47   6
   0  -7   4  463.64  114.31   3
  -4   0   7  619.81  149.43   8
   0  -7   4  400.95  113.88   7
   0  -7  -4  378.52   85.85   5
  -7  -4   0  497.15  125.21   8
   0  -7  -4  512.85  140.58   7
   0   7  -4  419.10  101.63   1
   0  -7  -4  468.36  127.06   9
   7   4   0  864.68  141.06   1
   4   0   7  409.18   95.22   2
  -7  -4   0  283.23   69.18   7
  -7  -4  -1 2015.27  199.01   6
  -7   4   1 2044.26   77.58   1
   1  -7   4 1996.52  196.39   3
   1   7  -4 1914.99  191.97   1
  -4   1   7 1918.47  190.52   2
  -1  -7  -4 2082.58  212.28   7
  -7  -4  -1 1932.09  197.51   8
   1  -7   4 1921.18  207.31   7
   7  -4   1 1877.02  217.16   9
  -7   4   1 1970.16  174.13   8
   7   4  -1 2099.99  195.86   1
  -7  -4  -1 2187.02  142.91   7
  -4   1   7 1617.83  191.81   8
   4  -1   7 1963.53  176.80   2
  -7  -4  -2  817.24  141.92   6
  -4  -2  -7  804.66  150.63   6
   7  -4   2  787.35  189.38   9
   4  -2   7  741.10  118.14   2
  -7   4   2  769.71   72.54   1
  -7   4   2  600.96  113.58   8
   2  -7   4  649.73  133.79   7
  -2   7   4  656.49  101.45   8
  -4   2   7  669.44  127.44   2
   7   4  -2  595.73  112.69   1
  -2  -7  -4  645.34  126.64   7
  -4   2   7  790.16  152.05   8
   2  -7   4  956.74  136.17   3
  -3  -7  -4  892.31  188.97   6
  -3   7   4  505.05   99.19   8
  -3  -7  -4  701.46  130.37   7
   3  -7   4  578.93  106.63   3
  -7  -4  -3  411.76  103.56   6
   7   4  -3  274.80   88.98   1
  -4  -3  -7  784.20  154.89   6
  -4   3   7  811.49  151.16   8
  -7   4   3  431.93   97.77   8
   3  -7   4  617.59  119.83   7
   7  -4   3  223.45  128.33   9
  -4  -4  -7  433.99  129.20   6
  -4   4   7  489.17  126.44   8
   4  -7   4  602.23  101.31   3
   4  -4   7  560.09  107.50   1
  -4  -7  -4  575.21  143.00   6
  -7  -4  -4  509.43  125.60   6
  -4   7   4  459.93   96.73   8
   4  -7   4  483.40  111.23   7
  -7   4   4  541.77  123.35   8
  -4  -7  -4  603.73  125.28   7
  -7  -4  -5  555.17  140.44   6
  -5  -7  -4  299.90   96.30   7
   4  -5   7  434.62  109.59   1
   4  -5   7  227.58   82.98   7
  -7   4   5  156.71   99.44   8
  -4   5   7  188.23   97.63   8
   5  -7   4  400.62  109.61   7
  -5  -7  -4   73.16  116.59   6
  -5   7   4  315.75  105.84   8
  -4  -5  -7  223.83  112.23   6
  -7  -4  -6  361.75  131.71   6
  -6  -7  -4  347.20   93.27   7
   6  -7   4  454.70  120.50   7
  -6   7   4  387.82  107.30   8
   4  -6   7  464.61  124.58   7
  -4  -6  -7  388.82  151.78   6
  -7   4   6  314.76  100.28   2
  -4   6   7  334.38  115.44   8
  -7   4   6  249.80  104.81   8
  -6  -7  -4  263.40  116.84   6
  -5  -6   7   54.74   81.69   8
   6  -7  -5   49.38  167.83   9
  -7  -5   6  -19.79   99.26   8
  -6  -7   5   19.42   73.92   8
  -6  -7   5  -67.81   89.92   7
   7  -5  -6  -56.59  142.01   9
   5  -7  -5  -68.32  161.24   9
   7  -5  -5  -93.54  163.61   9
  -5  -7   5  175.20   88.47   8
  -5  -7   5    9.94   92.22   7
  -7  -5   5   39.30   78.25   8
  -5  -5   7   75.67   82.58   8
  -7  -5   4  955.02  144.73   7
  -4  -7   5 1232.83  194.92   7
   7  -5  -4  730.21  216.96   9
  -5  -4   7  884.09  133.33   8
  -7  -5   4 1053.79  149.64   8
  -4  -7   5 1159.16  131.33   8
   4  -7  -5 1315.40  226.20   9
   4  -7  -5 1141.77  159.70   5
  -7  -5   3 3216.60  236.37   7
  -3  -7   5 2840.06  285.63   7
  -5  -3   7 2742.36  244.00   8
   7  -5  -3 3090.74  323.10   9
  -5   3  -7 2866.10  259.11   4
  -3   7  -5 3383.24  216.78   2
  -7  -5   3 3014.77  240.10   8
   3  -7  -5 2723.76  257.36   9
   3  -7  -5 3180.99  244.32   5
  -2  -7   5 3611.07  294.43   7
  -7  -5   2 4035.99  248.63   7
  -7  -5   2 3268.48  206.28   6
   2  -7  -5 3495.38  247.25   5
   2  -7  -5 3568.66  265.16   9
  -7  -5   2 3318.79  253.70   8
  -7   5  -2 3566.13  216.60   8
  -5  -2   7 3907.62  282.81   8
  -5   2  -7 3460.11  277.97   4
   7  -5  -2 3446.02  338.47   9
   1  -7  -5   87.81  109.36   7
   1  -7  -5   70.77  100.33   9
  -5   1  -7  133.22   85.79   4
  -7  -5   1  277.28   92.29   6
  -7  -5   1  143.41   71.64   7
   1  -7  -5  194.53   89.27   5
   7  -5  -1  112.13  173.31   9
  -7   5  -1  159.19   68.85   8
  -7  -5   1  175.88   97.61   8
  -1  -7   5  181.38  106.52   7
  -5  -1   7  171.44   97.45   8
  -7  -5   0   21.53   60.48   7
  -7  -5   0   77.29   83.00   6
   5   0   7   37.50   78.41   2
   7  -5   0   69.00  132.43   9
   0  -7  -5   41.97   67.05   5
  -7  -5   0  190.96   97.15   8
   0  -7   5   82.52   80.69   7
   0  -7  -5  -86.67  110.89   7
   7  -5   0   15.15   71.26   7
  -7   5   0  214.84   74.88   8
  -5   0   7  152.74   85.28   8
  -7  -5  -1   58.05   94.12   6
   5  -1   7  -14.73   69.22   2
  -1  -7  -5   48.89   97.48   7
   7  -5   1   81.81  139.52   9
  -7  -5  -1  190.68   79.87   7
   1  -7   5   14.85  100.06   3
   1  -7   5   30.39   83.76   7
  -1  -7  -5  127.44   74.23   5
  -7  -5  -1   17.15   78.57   8
   7   5  -1  111.71   90.60   1
  -7   5   1  159.03   83.42   8
  -5   1   7  201.70   97.17   8
  -2  -7  -5 3693.96  278.42   7
   2  -7   5 3625.90  250.66   3
  -7  -5  -2 3754.67  200.59   7
   2  -7   5 3747.56  283.97   7
  -2  -7  -5 3552.45  291.84   6
  -2   7   5 3422.84  231.58   8
  -5   2   7 3352.00  272.55   8
   7  -5   2 4168.77  315.75   9
  -5  -2  -7 3212.73  265.15   6
  -7   5   2 3772.69  246.61   8
  -7  -5  -2 3508.81  268.63   6
   5  -2   7 3490.64  228.99   2
  -3  -7  -5 3066.78  259.02   7
   3  -7   5 3263.98  253.48   7
   7  -5   3 2470.88  216.13   9
  -3   7   5 3118.76  226.16   8
   3  -7   5 2981.09  218.28   3
  -7   5   3 3102.92  239.06   8
  -7  -5  -3 3759.83  304.96   6
  -5  -3  -7 3214.71  276.81   6
  -3  -7  -5 3159.10  285.78   6
  -5   3   7 2848.22  263.23   8
  -5  -4  -7 1110.98  174.45   6
  -4  -7  -5  946.13  178.47   6
  -4  -7  -5 1206.14  169.37   7
  -7   5   4 1063.40  162.60   8
  -7  -5  -4  968.16  165.07   6
  -5   4   7  986.45  158.41   8
  -4   7   5 1278.71  157.59   8
   4  -7   5 1086.33  159.06   7
  -7   5   5   76.43   89.65   8
   5  -7   5   91.04   79.60   7
  -5  -5  -7   41.24  101.82   6
  -5  -7  -5  116.52   85.23   7
  -5   7   5  124.53   80.53   8
  -5   5   7   36.04   97.51   8
   5  -5   7  -27.66   64.19   7
  -7  -5  -5  119.84  114.53   6
  -5  -7  -5 -110.52  122.22   6
  -6  -7  -5  -96.88   90.86   7
   6  -7   5  273.74  101.54   7
  -6   7   5  -47.88   91.40   8
   5  -6   7   41.26   92.77   7
  -7  -5  -6  -55.85  101.40   6
  -7   5   6   55.57  100.21   8
  -5   6   7  -16.13   89.35   8
  -6  -7  -5  213.32  131.44   6
  -5  -6  -7   55.09  139.50   6
  -6  -6   7  208.57  109.45   8
  -6  -7   6  352.73  106.35   8
   6  -7  -6  182.15  168.69   9
  -6  -7   6  169.87   94.03   7
  -7  -6   6  271.46  106.13   8
   7  -6  -6  298.24  180.83   9
   5  -7  -6  376.66  150.05   9
  -7  -6   5  408.71  116.06   8
  -7  -6   5  169.80   98.21   7
   7  -6  -5  122.32  157.57   9
  -6  -5   7  232.65  106.19   8
  -5  -7   6  224.03   94.36   7
  -5  -7   6  266.34   91.16   8
   7  -6  -4 1490.16  269.90   9
   4  -7  -6 1331.16  182.50   5
  -6  -4   7 1254.43  187.48   8
  -7  -6   4 1189.52  170.00   7
  -4  -7   6 1129.63  195.17   7
  -7  -6   4 1249.73  172.55   8
   4  -7  -6 1267.42  206.85   9
   3  -7  -6  604.49  160.99   9
  -7  -6   3  723.30  136.76   7
   7  -6  -3  409.01  219.24   9
  -7  -6   3  635.42  125.83   8
  -3  -7   6  483.68  139.53   7
   3  -7  -6  506.86  121.98   5
  -6  -3   7  613.40  138.97   8
  -6   3  -7  484.81  121.30   4
  -2   7  -6 1004.12  136.90   2
  -7  -6   2  937.65  145.65   7
   7  -6  -2  434.22  185.04   9
   2  -7  -6 1084.82  168.33   5
  -2  -7   6  746.02  148.70   7
  -6  -2   7  739.81  143.77   8
   2  -7  -6 1064.57  162.91   9
  -7  -6   2  758.23  132.82   8
  -7  -6   2  778.09  119.46   6
  -6   2  -7 1075.63  174.68   4
  -1  -7   6  770.60  148.26   7
   1  -7  -6 1077.90  147.06   9
   1  -7  -6  989.04  151.75   5
  -6   1  -7  844.69  156.22   4
  -7  -6   1  992.27  137.06   7
  -7  -6   1  851.63  141.29   8
  -7   6  -1  999.01  114.34   8
   7  -6  -1  869.60  220.44   9
  -1   7  -6  897.05  136.85   2
  -6  -1   7  807.05  148.63   8
  -7  -6   1  960.99  138.12   6
  -6   0   7  496.01  135.74   8
   0  -7   6  368.29  122.82   7
  -7  -6   0  478.97  132.23   8
   7  -6   0  461.64  106.74   7
  -7  -6   0  477.96  101.34   7
   7  -6   0  255.53  142.87   9
   0  -7  -6  449.67  113.35   5
  -6   0  -7  722.29  143.63   4
  -7  -6   0  316.97  109.32   6
   6   0   7  462.47  105.84   2
  -7   6   0  525.56   92.55   8
   7  -6   1  921.20  124.89   7
  -7  -6  -1  922.41  128.18   7
   1  -7   6  978.00  163.04   7
   7  -6   1  997.66  194.69   9
  -7   6   1  947.77  125.89   8
  -1  -7  -6 1296.04  210.04   6
  -7  -6  -1 1030.80  153.23   6
  -1  -7  -6  728.61  140.29   5
   6  -1   7 1021.26  127.93   2
  -6   1   7  716.63  139.73   8
   7  -6   2  898.28  175.15   9
  -7   6   2 1018.01  138.92   8
  -6   2   7  737.16  160.06   8
   2  -7   6  771.80  139.63   7
  -2  -7  -6  758.83  171.50   6
  -7  -6  -2  723.15  138.91   6
  -7  -6  -2  899.03  122.92   7
  -7  -6  -3  556.36  100.35   7
  -6  -3  -7  440.73  139.83   6
   3  -7   6  406.00  104.20   7
  -7   6   3  528.95  115.19   8
  -3  -7  -6  478.40  168.58   6
  -3   7   6  352.93  102.00   8
  -7  -6  -3  534.95  135.69   6
  -6   3   7  461.22  129.98   8
   4  -7   6 1226.85  175.60   7
  -6  -4  -7 1535.33  220.09   6
  -7   6   4 1292.77  176.80   8
  -4  -7  -6 1327.08  202.97   6
  -7  -6  -4 1507.55  226.08   6
  -4   7   6 1425.30  169.34   8
  -6   4   7 1441.50  194.82   8
  -6  -5  -7  432.23  131.15   6
  -7  -6  -5  415.75  140.81   6
  -5  -7  -6  168.62  125.80   6
  -7   6   5  321.91  120.40   8
   5  -7   6  337.73   97.52   7
  -6   5   7  543.37  137.06   8
  -5   7   6  330.77  102.61   8
  -7  -6  -6  261.18  134.18   6
  -6   6   7  322.43  131.03   8
  -7   6   6  189.97  112.03   8
  -6  -6  -7  191.02  100.28   6
  -6   7   6  462.32  141.15   8
   6  -7   6  -15.60   84.92   7
  -6  -7  -6  240.83  138.49   6
  -7  -7   7  865.49  177.42   7
  -7  -7   7 1135.61  174.47   8
   7  -7  -7  731.09  175.21   9
  -7  -7   6  357.36  116.21   8
   6  -7  -7    1.89  182.01   9
  -6  -7   7  237.79   95.89   8
  -7  -7   6  199.01  112.51   7
   7  -7  -6  231.32  170.72   9
  -7  -6   7  147.45  114.84   8
  -6  -7   7  259.56  132.20   7
   5  -7  -7  364.75  127.51   5
  -7  -7   5  344.16  129.92   7
   5  -7  -7  346.84  144.65   9
  -7  -7   5  505.18  127.01   8
   7  -7  -5  778.78  239.81   9
  -7  -5   7  402.22  125.15   8
   7  -7  -4  110.64  187.50   9
   4  -7  -7  -92.82   88.78   5
  -7  -7   4   35.25   73.25   7
  -7  -4   7   27.36   96.34   8
  -7  -7   4   80.76   94.50   8
   3  -7  -7  622.98  146.63   5
  -7  -7   3  305.07  109.28   7
  -7   3  -7  263.82  113.47   4
  -7  -7   3  258.97  102.30   8
  -7  -3   7  180.83  118.37   8
   7  -7  -3  628.08  229.69   9
  -7  -2   7 1113.21  178.01   8
   2  -7  -7 1268.14  179.24   5
  -7  -7   2 1210.01  144.56   6
  -7   2  -7 1280.09  192.45   4
  -7  -7   2 1482.94  189.01   8
  -7  -7   2 1457.23  181.14   7
   7  -7  -2 1188.00  234.90   9
   7  -7  -1  -39.49   98.01   7
   7  -7  -1  288.82  169.65   9
  -7  -7   1   37.95   96.38   8
  -7  -7   1   94.56   88.81   7
   1  -7  -7   53.07   80.29   5
  -1  -7   7   48.07   90.43   7
  -7  -1   7  -23.13   92.06   8
  -7  -7   1   -3.88   79.56   6
  -7   1  -7  124.45   91.07   4
   7  -7   0  196.19  157.10   9
  -7  -7   0  268.31   98.20   7
  -7  -7   0  103.92  104.27   6
  -7   0   7   41.56  113.23   8
  -7   0  -7   86.09   70.94   4
   0  -7   7  111.20   97.51   7
   0  -7  -7  131.30   95.80   5
   0  -7  -7  364.18  143.84   6
   7  -7   0  101.04   76.54   7
   7  -7   1  127.04   78.35   7
   1  -7   7    8.79   88.66   7
  -7   1   7   64.90   92.54   8
   7  -7   1 -147.22  152.91   9
  -1  -7  -7   21.49  118.98   6
  -7  -7  -1  -47.25   71.74   7
  -7  -7  -1  -69.33   99.55   6
  -1  -7  -7   62.63   83.01   5
  -2   7   7 1192.13  163.61   8
  -7   7   2 1231.63  146.64   8
   2  -7   7 1231.72  187.37   7
   7  -7   2 1126.10  143.85   7
   7  -7   2  959.12  205.31   9
  -7   2   7 1166.77  187.30   8
  -7  -7  -2 1083.36  180.94   6
  -7  -7  -2 1281.47  150.61   7
  -2  -7  -7 1197.68  190.48   6
  -7  -7  -3  343.72   96.28   7
  -3  -7  -7  489.93  154.31   6
  -7   7   3  308.44   98.15   8
   3  -7   7  287.58  105.90   7
  -7  -7  -3  382.09  129.62   6
  -7   3   7  328.35  133.86   8
  -3   7   7  350.21  105.02   8
  -7  -4  -7   32.89  115.72   6
   4  -7   7  146.26  101.66   7
  -7   7   4  127.52   75.93   8
  -7   4   7  -33.42  117.34   8
  -4  -7  -7  -57.20  131.05   6
  -4   7   7    5.27   81.57   8
  -7  -7  -4  -42.21  105.82   6
   5  -7   7  364.67   99.58   7
  -7  -5  -7  435.79  151.51   6
  -5   7   7  366.26  122.14   8
  -7  -7  -5  499.55  162.99   6
  -5  -7  -7  321.79  130.48   6
  -7   7   5  587.12  133.46   8
  -7   5   7  511.56  157.09   8
  -7  -7  -6  419.57  147.93   6
  -7  -6  -7  323.17  125.77   6
  -6  -7  -7  251.28  150.37   6
  -7   7   6  272.88  111.81   8
  -7   6   7  263.48  110.18   8
  -6   7   7  429.38  141.35   8
  -7  -7  -7  892.89  207.63   6
  -7   7   7  956.37  186.00   8
   0  -8   0 2013.93  218.12   7
   0   0  -8 2110.36  206.17   5
   8   0   0 2208.33  241.53   9
   0   0   8 2154.09  211.95   2
  -8   0   0 2159.44  184.50   4
  -8   0   0 2111.98  206.41   8
  -8   0   1 1776.08  160.93   4
   8   0   1 1474.49  105.57   1
   0   1  -8 1712.67  181.27   5
   0   1   8 1738.52  194.06   2
  -8   0  -1 1553.43  171.77   8
   0  -1  -8 1644.67  160.70   6
   0   1  -8 1627.91  150.51   4
   0  -1  -8 1564.75  182.40   5
   8   0  -1 1774.80  244.30   9
   8   0   1 1680.31  222.53   9
   1  -8   0 1890.03  207.20   7
   8   0  -1 1502.26  129.86   2
   0  -1   8 1574.87  184.98   2
  -8   0  -1 1713.49  179.49   4
  -8   0   1 1697.28  130.33   3
  -8   0   1 1703.29  190.99   8
  -1  -8   0 1580.12  192.85   7
   0   2  -8 5133.62  243.97   4
   2  -8   0 4872.33  314.51   7
  -2  -8   0 5203.56  325.33   7
   0   2  -8 5322.50  299.62   5
   8   0   2 4873.32  313.63   9
  -8   0  -2 5386.49  319.39   4
  -8   0   2 5149.49  317.50   8
   8   0  -2 5172.35  247.42   2
   8   0  -2 4953.53  335.79   9
   8   0   2 5292.07  194.14   1
  -8   0  -2 4958.21  309.91   8
   0  -2  -8 4828.30  317.74   5
   0  -2  -8 5519.76  290.30   6
  -3  -8   0 5070.82  321.31   7
   0  -3   8 4630.60  327.14   1
   0  -3  -8 4731.36  317.86   5
   8   0  -3 5171.20  267.38   2
   3  -8   0 4388.13  289.79   7
   8   0   3 4968.89  305.40   9
   0  -3  -8 5239.03  293.64   6
  -8   0   3 5074.44  335.92   8
   0   3  -8 4773.58  277.77   5
  -8   0  -3 5173.48  319.16   8
  -8   0  -3 5343.04  337.16   4
  -4  -8   0   -5.05   92.27   7
   0   4  -8   74.53   62.45   5
  -8   0  -4  -37.40   79.69   4
   4  -8   0   63.40  103.63   7
   4  -8   0 -231.25  175.17   9
  -8   0   4  -77.88   67.73   1
  -8   0   4  190.23  108.71   8
   8   0   4  119.87  109.11   9
   8   0  -4   48.64   89.71   2
   0  -4  -8  103.63   84.78   5
   0  -4  -8   49.16   77.25   6
   0  -4   8  147.94   81.77   8
   5  -8   0  715.65  173.68   9
   5  -8   0  456.83  118.37   7
   8   0  -5  486.81   95.27   2
  -5  -8   0  741.50  174.63   6
   0  -5  -8  495.26  118.74   5
   8   0   5  680.59  124.19   9
  -8   0   5  471.84  133.57   8
   0   5  -8  654.55   95.86   5
  -8   0   5  599.35  110.08   1
   0  -5  -8  563.42  126.56   6
  -8   0  -5  614.77  124.86   4
   0  -5   8  688.75  112.72   8
  -5  -8   0  411.11  113.00   7
  -8   0  -6  226.26   97.21   4
   6  -8   0  329.30  111.12   7
   0  -6  -8  104.01  103.92   6
  -8   0   6  146.61  126.47   8
   6  -8   0  437.17  179.12   9
   0  -6  -8  295.63  102.59   5
  -6  -8   0  302.51  120.88   6
  -6  -8   0  291.46  100.23   7
   7  -8   0 2675.71  233.94   7
  -8   0  -7 2375.89  268.72   4
   0  -7  -8 2752.10  265.88   5
  -8   0   7 2282.67  260.97   8
   7  -8   0 2629.76  291.53   9
  -7  -8   0 2755.14  236.45   7
  -7  -8   0 2640.33  246.44   6
   0  -7  -8 2564.18  266.61   6
  -8   1  -7 1554.68  210.49   4
   1  -7  -8 1542.75  211.15   6
   7  -8  -1 1948.13  219.45   7
  -7  -8   1 1765.73  200.28   7
  -7  -8   1 1619.83  192.53   6
   7  -8  -1 1675.92  261.77   9
  -7  -8   1 1499.77  186.18   8
  -8  -1   7 1683.52  231.42   8
   1  -7  -8 1721.61  213.08   5
   6  -8  -1 1562.52  199.27   7
  -6  -8   1 1802.10  201.85   7
  -8   1  -6 1404.33  204.84   4
   1  -6  -8 1560.67  209.55   5
   1  -6  -8 1366.43  190.80   6
  -6  -8   1 1647.71  194.83   6
  -8  -1   6 1390.64  209.59   8
   6  -8  -1 1683.08  247.58   9
   5  -8  -1  535.63  163.55   9
   1  -5  -8  384.96  142.83   5
  -1   5  -8  212.10   70.54   5
  -5  -8   1  168.47   98.29   7
  -8   1  -5  167.14  112.31   4
   5  -8  -1  320.10  119.46   7
   1  -5  -8  270.47  101.16   6
  -1  -5   8  437.52  103.62   8
  -8  -1   5  300.18  132.63   8
   4  -8  -1  786.17  150.02   7
  -1  -4   8  638.95  119.27   8
  -8   1  -4  696.26  128.77   4
   8   1   4  729.34  151.94   9
   1  -4  -8  777.42  147.23   5
   1  -4  -8  658.91  139.12   6
  -1   4  -8  486.95   91.82   5
  -8  -1   4  482.09  129.25   8
   4  -8  -1  559.90  168.31   9
  -4  -8   1  555.06  131.99   7
  -8   1  -3  117.18   87.15   4
   3  -8  -1  323.77  116.78   7
   8  -1  -3   41.53  143.49   9
  -3  -8   1  193.34  122.04   7
  -8  -1   3  130.87   83.76   8
   1  -3  -8  252.21  104.52   5
  -1  -3   8  279.18   88.75   8
  -1   3  -8  247.56   71.64   5
   8   1   3  214.18  114.85   9
   3  -8  -1  187.54  126.26   9
  -1   3  -8  346.22   94.66   4
  -8   1  -3  236.83   73.19   8
   1  -3  -8  243.33   88.59   6
  -1   2  -8 4371.45  246.11   4
  -8   1  -2 4447.98  294.50   4
  -8  -1   2 4148.12  213.08   4
   2  -8  -1 4546.48  305.05   7
  -2  -8   1 3987.45  286.82   7
  -1   2  -8 4388.29  264.71   5
  -1  -2   8 4107.71  267.73   8
   8   1   2 4262.88  279.79   9
   1  -2  -8 4681.31  256.40   6
   8  -1  -2 4341.44  350.35   9
  -8   1  -2 4137.16  280.17   8
  -8  -1   2 3937.37  284.75   8
   8  -1  -2 4354.05  208.02   2
  -8  -1   2 4670.26  250.34   3
   1  -2  -8 4392.77  301.98   5
   1  -8  -1 1078.31  163.35   7
   8   1   1 1584.55  201.86   9
  -8  -1   1 1475.65  137.20   3
   1  -1  -8 1537.37  147.49   6
   1   1   8 1322.30  182.48   2
   1   8   1 1233.78  162.82   3
   8   1   1 1275.38  120.40   1
  -1  -1   8 1401.98  180.00   2
   1  -1  -8 1116.31  168.95   5
  -1  -8   1 1259.33  187.69   7
  -1   1  -8 1341.09  149.98   4
  -1   1  -8 1190.80  156.78   5
   8  -1  -1 1232.62  104.12   2
  -8  -1   1 1373.29  140.38   4
  -8   1  -1 1249.60  158.35   8
  -8   1  -1 1210.90  153.56   4
   8  -1  -1 1205.91  207.25   9
  -8  -1   1 1319.99  169.07   8
   1   0   8  -35.61   67.97   2
   8  -1   0   42.60   37.44   2
   8   1   0  164.06  139.69   9
   8   1   0  130.73   65.27   1
  -8  -1   0   90.84   66.77   4
   0   8   1 -101.99   70.15   3
   8  -1   0   43.10  151.63   9
   1   0  -8  -12.50   81.58   5
  -8   1   0  183.36   91.43   8
  -8  -1   0   24.24   88.93   8
  -1   0  -8   21.57   90.75   5
  -8   1   0   18.35   67.95   4
  -1   0   8   92.73   74.64   2
   0  -8   1   12.94   79.85   7
   0  -8  -1  263.72  125.89   7
   1   1  -8 1348.74  115.28   4
  -8   1   1 1229.35  161.20   8
  -8  -1  -1 1493.37  169.90   4
  -1  -1  -8 1228.72  146.70   6
  -1   8   1 1275.65  147.15   3
   8   1  -1  993.76  147.84   9
   1  -8   1 1455.10  180.52   7
  -8  -1  -1 1161.91  158.03   8
   1  -1   8 1288.58  164.19   2
   8  -1   1 1222.82  187.56   9
  -1  -8  -1 1430.11  182.18   7
  -1  -1  -8 1296.64  165.75   5
   8  -1   1 1264.76   74.74   2
   1   1  -8 1200.56  166.24   5
  -8   1   1 1436.59  107.07   3
   1   2  -8 4403.62  205.47   4
  -2  -8  -1 4333.58  288.22   7
   2  -8   1 4612.29  300.97   7
  -8  -1  -2 4565.33  299.12   4
   1   2  -8 4130.54  269.70   5
  -1  -2  -8 4691.32  282.48   6
  -8   1   2 4262.08  283.78   8
   8  -1   2 4301.46  304.20   9
  -8  -1  -2 4138.59  291.82   8
  -1  -2  -8 3872.34  285.64   5
  -2   8   1 4404.98  258.34   3
  -1  -3  -8  251.81   89.50   6
  -8  -1  -3  404.37  128.30   4
  -3   8   1  110.27   60.74   3
   1  -3   8  299.22  103.24   1
   3  -8   1  157.02  110.60   7
  -3  -8  -1  139.72   88.68   7
   1   3  -8  289.13   90.70   5
  -8   1   3  293.74  110.05   8
  -1  -3  -8  289.49  118.88   5
   8  -1   3  192.10  118.98   9
   8   1  -3  276.02   87.00   2
  -4  -8  -1  749.49  143.44   7
  -4   8   1  685.03  102.25   3
   4  -8   1  472.29  115.84   7
   1   4  -8  633.12  107.25   5
  -8   1   4  640.83  135.79   8
  -8   1   4  653.91  107.06   1
  -1  -4  -8  759.97  158.46   5
   1  -4   8  636.98  135.20   1
   8  -1   4  666.25  151.98   9
  -1  -4  -8  515.59  116.43   6
  -8  -1  -4  493.61  122.38   4
   8   1  -4  670.57  115.64   2
  -8   1   5  223.66   85.81   1
   8   1  -5  257.14  102.00   2
   5  -8   1   -4.26  103.71   7
   1   5  -8  232.93   76.59   5
  -1  -5  -8  295.58  117.16   6
  -1  -5  -8   18.84   93.15   5
  -5  -8  -1  316.84  133.77   6
  -5  -8  -1  289.25  105.76   7
  -8   1   5  100.64  107.48   8
   8  -1   5   40.68   95.48   9
   1  -5   8  139.14   62.28   8
   6  -8   1 1679.47  193.52   7
  -6  -8  -1 1723.23  186.47   7
  -1  -6  -8 1408.80  195.37   5
   8  -1   6 1645.07  183.21   9
   6  -8   1 1236.08  195.50   9
  -6  -8  -1 1367.53  193.63   6
  -8   1   6 1735.12  224.92   8
  -1  -6  -8 1676.49  213.27   6
  -8  -1  -6 1628.74  218.34   4
  -7  -8  -1 1538.29  205.68   6
  -1  -7  -8 1696.39  224.10   5
   7  -8   1 1655.42  186.01   7
   1  -7   8 1600.37  214.33   7
  -8   1   7 1632.80  221.88   8
   7  -8   1 1522.98  239.75   9
  -7  -8  -1 1670.56  197.15   7
  -1  -7  -8 1551.02  233.15   6
  -8  -1  -7 1442.96  216.16   4
   7  -8  -2  292.12  216.51   9
  -8  -2   7   32.67  107.52   8
  -7  -8   2   11.64   84.51   7
   2  -7  -8  -93.72   99.45   5
   2  -7  -8   25.79  120.91   6
  -8   2  -7  -10.73   94.04   4
  -7  -8   2   76.25   92.34   6
  -7  -8   2   19.12   75.62   8
   6  -8  -2  169.91  156.45   9
   6  -8  -2  447.16  142.97   7
  -6  -8   2  203.70  104.52   6
  -8  -2   6  250.83  125.33   8
  -8   2  -6  394.71  141.74   4
  -6  -8   2  422.78  115.05   8
  -6  -8   2  475.81  137.16   7
   2  -6  -8  280.45  116.24   6
   2  -6  -8  199.43   93.04   5
   5  -8  -2 1285.29  218.13   9
   2  -5  -8  773.92  146.41   5
   5  -8  -2  815.48  165.83   7
  -5  -8   2  926.59  125.38   8
  -8   2  -5  786.64  159.70   4
  -8  -2   5 1008.75  163.81   8
   2  -5  -8  768.68  136.86   6
  -2  -5   8 1074.76  140.35   8
  -5  -8   2  695.83  135.20   7
   8  -2  -4 3116.10  300.55   9
  -8   2  -4 3496.00  288.88   4
   4  -8  -2 3336.97  276.17   7
  -4  -8   2 3424.48  276.41   7
  -2   4  -8 3478.70  221.26   5
   2  -4  -8 3051.44  273.02   5
  -8  -2   4 3568.23  282.59   8
   4  -8  -2 3324.50  281.61   9
  -2  -4   8 3619.48  250.72   8
   2  -4  -8 3522.96  234.58   6
   8   2   4 3555.86  227.77   3
   3  -8  -2  912.60  176.94   7
   2  -3  -8  786.78  160.63   5
  -3  -8   2  600.17  132.82   7
   3  -8  -2  587.95  132.66   9
   8  -2  -3  732.41  205.28   9
  -8   2  -3  772.85  133.17   8
  -8   2  -3  612.05  131.07   4
  -8  -2   3  737.22  133.91   8
  -2   3  -8  851.96  139.46   4
  -3   8  -2  680.96  101.56   1
  -2   3  -8  653.62  122.94   5
  -2  -3   8  795.71  138.54   8
   2  -3  -8  673.86  112.59   6
   8  -2  -2  176.89  182.39   9
   2  -8  -2  175.75  105.89   7
   2  -2  -8  300.30  115.60   5
  -8  -2   2  317.07   97.74   3
  -2   8  -2  181.46   69.49   1
   2  -8  -2  260.33  100.59   9
  -2  -8   2  163.64   83.32   7
  -2   2  -8  196.12   81.62   4
  -8  -2   2  401.88  124.36   8
  -8  -2   2  321.66   74.34   4
  -8   2  -2  102.95   68.11   8
  -8   2  -2  354.50  113.76   4
   8   2   2  228.00  106.32   9
  -2   2  -8  159.25   72.53   5
  -2  -2   8  235.28   81.41   8
   2  -2  -8  246.59   85.89   6
   8   2   1 1068.75  129.73   1
  -1  -8   2 1063.51  167.06   3
   2   1   8 1061.66  151.75   2
  -8  -2   1 1247.23  132.73   4
  -2   1  -8 1281.17  151.11   4
   2  -1  -8 1024.09  113.29   6
   1   8   2  947.98  167.93   3
   1  -8  -2  976.65  165.91   7
   2  -1  -8  992.71  165.26   5
  -8   2  -1  854.69  127.89   8
  -1  -8   2  978.36  156.07   7
   8  -2  -1 1014.62  222.45   9
  -2   1  -8  912.78  140.57   5
  -8  -2   1 1133.15  133.01   3
   1  -8  -2  981.15  138.59   9
  -8  -2   1 1130.85  161.92   8
  -1   8  -2 1117.60  143.30   1
  -2  -1   8  977.24  164.79   8
   0  -8  -2 5452.47  328.46   7
   0  -8   2 5817.54  344.44   7
   0   8  -2 5652.80  313.24   1
   8  -2   0 4969.45  363.03   9
  -2   0  -8 5434.37  324.84   5
   2   0   8 5832.66  326.75   2
  -8   2   0 5148.10  292.89   8
  -8  -2   0 5080.75  319.88   8
  -2   0   8 5537.45  326.50   8
   0  -8  -2 4959.41  253.01   9
   8   2   0 5600.18  269.54   1
   0  -8   2 6228.96  338.94   3
   0   8   2 5636.77  318.64   3
  -1   8   2 1077.30  156.14   3
  -8  -2  -1  910.96  144.57   8
   8   2  -1 1133.97  139.47   1
   8  -2   1 1232.15  205.98   9
   1   8  -2 1040.29  144.51   1
  -1  -8  -2  707.89  128.76   7
   1  -8   2  819.59  157.65   7
  -2  -1  -8 1141.67  167.08   5
  -2   1   8 1078.44  156.30   8
  -8   2   1  797.27  130.28   8
   2  -1   8 1230.97  171.95   2
  -2  -8  -2  395.65  128.45   7
  -2  -2  -8  403.88  123.18   5
   8  -2   2  407.21  158.04   9
  -8   2   2  123.64   80.74   8
  -8  -2  -2   99.03   76.66   8
   2  -8   2  299.45   95.09   7
  -2   8   2  107.71   70.44   3
  -2   2   8  133.20   87.00   8
  -2  -2  -8  284.29  110.25   6
  -2  -3  -8  577.22  130.60   6
   3  -8   2  876.89  158.34   7
  -3   8   2  932.44  135.20   3
  -3  -8  -2  515.87  135.61   7
   8  -2   3  794.32  160.25   9
  -2  -3  -8  678.61  143.57   5
  -8   2   3  899.20  106.28   1
  -8   2   3  567.26  120.06   8
  -4  -8  -2 3357.44  262.71   7
   4  -8   2 3388.93  261.43   7
   8  -2   4 3428.08  261.73   9
  -2  -4  -8 3240.66  274.05   6
  -2  -4  -8 3193.61  278.24   5
  -8   2   4 3118.43  276.33   8
  -4   8   2 3230.29  213.14   3
   2  -4   8 3314.25  260.73   1
   8   2  -4 3561.56  265.03   2
  -8   2   4 3760.09  218.81   1
   8  -2   5  862.39  164.34   9
  -5  -8  -2 1028.48  164.50   7
   2  -5   8  749.40  150.95   1
   5  -8   2  841.48  155.79   7
  -5  -8  -2 1125.88  178.27   6
  -8   2   5  603.55  156.61   8
  -8   2   5  711.98  112.63   1
  -2  -5  -8  752.28  143.33   5
  -2  -5  -8 1020.54  175.12   6
  -6  -8  -2  352.82  115.43   6
  -6  -8  -2  344.88  115.10   7
   6  -8   2  292.85  110.82   7
   8  -2   6  -40.24  154.30   9
  -2  -6  -8  102.17   95.39   5
  -8   2   6  246.22  125.77   8
  -2  -6  -8  173.24  114.72   6
  -2   7   8  -37.01  100.55   8
   7  -8   2 -117.94   82.91   7
  -7  -8  -2   -8.97   84.61   7
  -7  -8  -2  -78.79  106.83   6
   7  -8   2 -157.78  176.48   9
  -2  -7  -8    2.04  111.97   6
  -8   2   7   43.01   95.01   8
   2  -7   8  -72.89   95.30   7
  -7  -8   3  -51.78   77.19   7
   3  -7  -8 -145.05   94.29   5
  -8   3  -7  -10.26   89.71   4
  -8  -3   7   71.53  106.22   8
  -7  -8   3   -6.55   88.20   8
   3  -6  -8  776.32  148.68   5
  -6  -8   3  874.68  167.02   7
   6  -8  -3  793.49  229.03   9
   3  -6  -8  897.34  154.14   6
  -6  -8   3  864.07  151.80   8
  -8  -3   6  648.50  138.01   8
  -3  -6   8 1010.02  144.02   8
  -8   3  -6  843.50  168.01   4
  -8   3  -5 2010.54  234.70   4
  -5  -8   3 1977.32  227.76   7
   8  -3  -5 1891.27  226.16   9
   8   3   5 2060.17  195.32   3
   5  -8  -3 1914.75  267.48   9
   3  -5  -8 1775.02  219.02   5
  -5  -8   3 2088.69  180.92   8
   3  -5  -8 2050.89  195.00   6
  -8  -3   5 1922.58  222.97   8
   5  -8  -3 1645.31  211.32   7
  -3  -5   8 2071.78  200.83   8
   8   3   4   29.26   70.89   3
   4  -8  -3   91.99   74.36   5
   4  -8  -3   63.68  130.20   9
  -3  -4   8  -22.67   82.85   8
  -4  -8   3    7.97   88.33   7
   8  -3  -4  387.37  203.20   9
  -8  -3   4   49.26   94.19   8
   3  -4  -8  174.89   96.82   5
  -8   3  -4  200.68  116.33   4
   3  -4  -8   73.27   79.08   6
   4  -8  -3  120.09  107.68   7
  -3   3  -8 3460.67  258.36   4
   3  -8  -3 3221.47  285.67   7
   8   3   3 3598.98  238.37   3
  -3  -8   3 3396.58  289.77   7
   3  -8  -3 3898.42  284.69   9
  -8   3  -3 3722.38  254.77   8
  -8  -3   3 3736.33  269.32   3
  -8  -3   3 3236.92  265.60   8
   3  -8  -3 3308.83  203.82   5
   3  -3  -8 3344.73  208.95   6
   8  -3  -3 3913.11  355.22   9
  -3   8  -3 3385.30  209.54   1
  -3  -3   8 3215.38  251.90   8
   2  -8  -3 2724.45  252.40   7
  -2  -8   3 2953.94  260.03   7
  -8  -3   2 3369.11  212.79   7
   2  -8  -3 2812.47  237.52   9
  -8   3  -2 2899.07  223.68   8
  -8  -3   2 3427.34  260.61   3
  -3   2  -8 2906.20  235.98   4
   8  -3  -2 2217.78  289.51   9
  -8  -3   2 3200.47  267.73   8
  -2   8  -3 3139.62  213.38   1
   2  -8  -3 3141.46  195.66   5
  -3  -2   8 2783.21  238.21   8
  -1   8  -3 1526.50  163.10   1
   1  -8  -3 1148.35  172.14   7
  -8  -3   1 1319.33  151.38   3
   3   1   8 1108.28  152.80   2
  -1  -8   3 1361.99  186.03   3
  -1  -8   3 1188.04  175.03   7
   8  -3  -1 1137.70  248.17   9
  -8   3  -1 1141.20  143.16   8
  -8  -3   1 1391.78  168.51   8
  -3   1  -8 1310.38  164.97   4
   1  -8  -3 1489.14  138.11   5
  -3  -1   8 1313.65  186.67   8
  -3   1  -8 1209.89  160.66   5
   1  -8  -3 1329.56  157.06   9
   0   8  -3  326.14   97.83   1
   0  -8   3  323.91  124.78   3
   0  -8  -3  208.77  114.34   7
   0  -8  -3  158.18   86.13   9
   8  -3   0  458.71  172.49   9
   0  -8   3  163.59  101.77   7
  -3   0  -8   80.56   73.64   5
  -8  -3   0  170.41   79.56   8
  -8   3   0  111.93   68.73   8
   3   0   8  219.97   74.21   2
   8   3   0  227.69   80.08   1
  -3   0   8   48.44   85.88   8
  -1   8   3 1170.71  172.26   3
   8  -3   1 1424.70  220.02   9
   1  -8   3 1644.27  184.22   3
  -1  -8  -3 1117.70  172.34   7
   1  -8   3 1661.77  200.51   7
  -8   3   1 1247.05  157.76   8
  -8  -3  -1 1319.05  182.13   8
   8   3  -1 1176.77  148.28   1
  -3  -1  -8 1448.22  183.30   5
   1   8  -3 1262.41  162.11   1
   3  -1   8 1263.12  161.24   2
  -3   1   8 1273.48  190.97   8
  -2  -8  -3 3165.77  263.96   7
   2  -8   3 2820.29  238.88   7
   8   3  -2 2953.88  247.41   1
  -8  -3  -2 2707.42  241.05   8
  -3  -2  -8 2708.74  243.70   6
  -3   2   8 2495.44  237.50   8
  -2   8   3 2876.48  231.95   3
   8  -3   2 3187.39  273.09   9
  -8   3   2 2993.94  251.15   8
  -3  -2  -8 2674.68  250.25   5
  -2   8   3 2756.72  175.68   8
   3  -2   8 2952.92  244.21   2
   2  -8   3 3007.70  222.77   3
  -3  -8  -3 3486.74  267.96   7
   3  -8   3 3208.03  262.47   7
   8  -3   3 3860.19  285.48   9
  -3  -3  -8 3579.92  292.54   5
  -3   8   3 3307.70  198.45   8
  -8   3   3 3352.29  260.60   8
  -3  -3  -8 3190.36  267.10   6
  -3   3   8 3358.37  278.72   8
  -3  -4  -8   90.77   96.98   6
  -4   8   3  -26.69   69.22   8
  -4  -8  -3   25.64   86.09   7
   8  -3   4   39.23  107.11   9
  -4  -8  -3  302.81  156.09   6
  -8   3   4   33.91   92.39   8
   4  -8   3   97.38   94.76   7
   3  -4   8   28.32   78.89   1
  -3   4   8  -80.76   97.01   8
  -5  -8  -3 2017.62  212.44   7
  -8   3   5 1813.93  231.88   8
   8  -3   5 1327.11  176.55   9
  -5  -8  -3 2002.90  244.80   6
   5  -8   3 1984.55  211.55   7
   3  -5   8 1667.83  208.98   1
  -3  -5  -8 2061.95  244.49   6
  -3   5   8 1809.34  215.44   8
   6  -8   3  904.86  153.09   7
  -3   6   8  739.04  157.03   8
  -6  -8  -3 1092.74  160.18   7
   3  -6   8  761.75  138.48   7
  -8   3   6  565.60  144.96   8
  -6  -8  -3  655.87  171.75   6
  -3  -6  -8  825.12  157.35   6
   7  -8   3 -330.74  214.09   9
   3  -7   8   15.29   82.61   7
  -8   3   7   36.72   89.86   8
  -3  -7  -8 -103.63  145.98   6
  -7  -8  -3  -32.93  117.97   6
  -7  -8  -3  -48.63   85.54   7
  -3   7   8  -55.95   82.12   8
  -8  -4   7  822.01  171.73   8
  -7  -8   4  556.29  127.81   8
   4  -7  -8  458.65  135.15   5
  -7  -8   4  619.44  151.06   7
   7  -8  -4  671.25  236.09   9
  -4  -6   8  331.51  122.80   8
  -6  -8   4  669.90  133.45   8
   6  -8  -4  628.10  211.53   9
  -8  -4   6  427.81  124.54   8
  -6  -8   4  754.99  166.31   7
   4  -6  -8  530.72  129.66   5
   5  -8  -4  909.37  217.61   9
  -5  -8   4  868.07  155.56   7
  -8  -4   5  916.05  164.95   8
  -4  -5   8  693.89  136.41   8
   8  -4  -5  505.93  179.22   9
   4  -5  -8  874.36  142.57   6
   4  -5  -8  909.11  187.63   5
   4  -8  -4  899.96  163.01   7
   4  -8  -4 1195.13  148.26   5
   8   4   4  960.28  154.73   3
  -8  -4   4 1044.37  170.49   8
  -4  -8   4 1312.51  192.16   7
  -4  -4   8 1025.00  160.89   8
   8  -4  -4  886.48  232.15   9
   4  -8  -4  737.99  206.48   9
  -4   3  -8 2074.40  216.95   4
  -8  -4   3 2052.33  185.24   7
   3  -8  -4 2075.39  241.02   7
   3  -8  -4 1886.85  174.87   5
   3  -8  -4 1912.34  223.81   9
  -8  -4   3 2295.64  230.01   8
   8   4   3 1990.11  198.23   3
  -3  -8   4 1807.99  221.34   7
   8  -4  -3 1773.50  257.80   9
  -4  -3   8 2032.33  210.63   8
   2  -8  -4  220.07  123.49   7
   2  -8  -4  241.26   85.98   5
   8  -4  -2  256.72  211.59   9
  -8  -4   2  111.54   50.89   7
   2  -8  -4  370.48  169.72   9
  -4  -2   8  327.09  114.17   8
  -4   2  -8  102.46   79.11   4
  -2  -8   4  157.24  101.97   7
  -8  -4   2   65.71   78.41   8
  -2   8  -4   57.16   55.24   1
  -8   4  -2   84.90   64.26   8
  -1   8  -4 2402.04  204.48   1
   1  -8  -4 2171.69  238.83   7
   1  -8  -4 2297.00  184.96   5
  -8  -4   1 2336.49  233.82   8
  -1  -8   4 2329.48  245.19   7
  -4  -1   8 2379.64  233.15   8
  -4   1  -8 2377.66  226.32   4
  -8   4  -1 2331.46  200.64   8
  -8  -4   1 2500.00  221.57   3
   1  -8  -4 2159.14  212.17   9
  -8  -4   1 2605.69  191.11   6
   8  -4  -1 2266.38  297.93   9
   0   8  -4 2445.65  216.26   1
  -8  -4   0 2087.27  232.21   8
   0  -8  -4 2280.59  192.76   5
  -8  -4   0 2788.60  223.96   6
   8  -4   0 2396.30  282.69   9
   8   4   0 2480.53  211.31   1
   0  -8   4 2432.35  242.05   7
   0  -8   4 2561.94  241.29   3
   4   0   8 2253.62  216.34   2
   0  -8  -4 2170.40  230.58   7
  -8   4   0 2317.57  198.74   8
  -4   0   8 2321.07  234.49   8
  -1  -8  -4 2318.88  240.44   7
  -8  -4  -1 2073.92  205.80   6
   1  -8   4 2469.74  225.42   3
   8  -4   1 2394.26  256.83   9
  -8  -4  -1 2146.25  225.36   8
  -8   4   1 2273.10  204.72   8
   8   4  -1 2335.48  210.37   1
   1  -8   4 2211.34  219.98   7
   4  -1   8 2167.39  205.76   2
  -4   1   8 2210.98  225.13   8
   2  -8   4  114.65   96.87   3
  -4  -2  -8  -49.66   97.07   6
   2  -8   4  102.02   84.86   7
  -8  -4  -2   34.97   85.54   6
   4  -2   8  329.47  112.56   2
  -8   4   2  141.86  100.45   8
  -2  -8  -4  373.75  147.75   7
   8  -4   2  152.25  134.32   9
  -2   8   4  128.76   71.02   8
  -4   2   8  165.82  116.63   8
   8   4  -2   50.42   87.35   1
  -4  -3  -8 1928.26  208.61   6
  -3  -8  -4 2102.40  218.33   7
  -8  -4  -3 2217.27  232.00   6
   3  -8   4 2022.13  220.06   7
  -4   3   8 2204.27  240.51   8
  -8   4   3 2319.71  216.07   8
  -3   8   4 2360.21  191.13   8
  -3  -8  -4 2016.38  250.98   6
   8  -4   3 1843.29  214.26   9
   3  -8   4 2235.75  197.76   3
  -4  -4  -8  862.38  156.81   6
  -4  -8  -4  815.09  138.31   7
  -8  -4  -4  900.62  168.19   6
   8  -4   4  762.41  158.01   9
  -4   4   8  977.78  171.05   8
  -4  -8  -4  778.23  164.43   6
   4  -8   4 1005.02  165.50   7
  -8   4   4  999.84  156.66   8
   4  -4   8  933.29  150.73   1
  -4   8   4 1074.47  140.59   8
  -4  -5  -8  559.15  146.31   6
   5  -8   4  794.38  162.53   7
  -5  -8  -4  633.64  145.10   7
  -5  -8  -4  602.89  151.30   6
   8  -4   5  167.96  154.05   9
  -8  -4  -5  842.47  159.04   6
  -8   4   5  765.14  158.59   8
  -5   8   4 1061.46  140.84   8
  -4   5   8  793.84  166.02   8
   4  -6   8  620.59  141.05   7
  -6  -8  -4  653.77  133.92   7
  -8  -4  -6  438.49  141.40   6
  -6   8   4  691.03  134.47   8
  -4  -6  -8  537.66  158.31   6
  -4   6   8  509.49  138.16   8
  -8   4   6  850.62  175.57   8
  -6  -8  -4  601.22  158.11   6
   6  -8   4  671.95  140.48   7
  -7  -8  -4  589.12  120.02   7
  -8  -4  -7  560.72  159.55   6
  -7   8   4  674.24  122.94   8
  -4  -7  -8  788.79  188.39   6
  -8   4   7  646.75  153.09   8
   4  -7   8  428.88  125.74   7
  -7  -8  -4  488.78  154.27   6
  -4   7   8  750.77  164.31   8
   7  -8  -5  264.56  201.12   9
   5  -7  -8  -51.41   95.28   5
  -7  -8   5 -115.61  110.19   7
  -8  -5   7   -6.20   99.85   8
  -7  -8   5 -178.01  119.44   8
   6  -8  -5 2057.56  325.51   9
   5  -6  -8 1039.67  195.79   5
  -6  -8   5 1163.61  190.66   7
  -8  -5   6 1427.77  201.76   8
  -5  -6   8 1282.85  178.94   8
   8  -5  -6 1187.16  242.59   9
   5  -8  -5  387.04  190.20   9
   8  -5  -5  388.24  207.81   9
  -5  -8   5  469.68  135.06   7
  -8  -5   5  723.57  152.99   8
  -5  -5   8  606.58  144.93   8
   5  -8  -5  789.21  144.82   5
  -8  -5   4  835.74  160.41   8
   8  -5  -4  982.07  226.04   9
  -4  -8   5  927.03  180.36   7
   4  -8  -5 1147.00  225.96   9
  -8  -5   4 1101.83  160.79   7
  -5  -4   8 1027.94  167.90   8
   4  -8  -5 1072.17  154.29   5
   3  -8  -5  563.46  177.24   9
   3  -8  -5  524.97   98.18   5
  -8  -5   3  634.56  128.52   8
  -5   3  -8  453.28  121.91   4
  -8  -5   3  556.64  110.04   7
  -5  -3   8  357.54  126.91   8
   8  -5  -3  450.20  193.92   9
  -3  -8   5  296.13  104.57   7
   2  -8  -5  531.62  133.99   7
   8  -5  -2  744.30  210.13   9
  -2  -8   5  601.51  153.72   7
   2  -8  -5  496.68  164.58   9
   2  -8  -5  738.57  132.05   5
  -8  -5   2  797.94  123.28   7
  -8   5  -2  750.82  127.98   8
  -5   2  -8  716.90  141.54   4
  -5  -2   8  675.34  153.29   8
  -8  -5   2  527.92  131.61   8
   1  -8  -5 1064.30  177.41   7
   1  -8  -5 1237.17  173.73   9
   8  -5  -1 1406.48  271.82   9
  -5   1  -8  942.37  171.19   4
  -8  -5   1 1194.49  133.83   7
   1  -8  -5 1058.29  150.36   5
  -1  -8   5  859.13  176.87   7
  -8  -5   1 1115.82  175.60   8
  -8   5  -1 1165.37  131.96   8
  -8  -5   1 1175.59  150.85   6
  -5  -1   8 1190.68  182.17   8
  -8  -5   0 2018.56  198.23   6
   0  -8  -5 1995.83  232.44   7
   5   0   8 2001.42  202.68   2
   0  -8  -5 1861.09  191.50   5
  -8  -5   0 2055.13  222.39   8
   0  -8   5 2049.23  233.81   7
   8  -5   0 2272.46  270.63   9
  -8   5   0 2187.34  182.68   8
  -5   0   8 2024.80  237.07   8
  -5   0  -8 1925.80  224.76   4
  -8  -5  -1 1137.75  175.75   6
  -1  -8  -5 1202.88  186.78   7
  -8  -5  -1 1147.36  170.34   8
   1  -8   5 1315.06  189.50   3
  -8   5   1 1253.48  152.85   8
   1  -8   5 1200.23  182.52   7
   8  -5   1  907.63  198.97   9
  -5   1   8 1167.64  189.39   8
   5  -1   8 1202.55  157.80   2
  -2   8   5  531.30  113.80   8
  -8  -5  -2  774.93  142.01   6
  -2  -8  -5  568.17  140.63   7
   2  -8   5  595.08  137.26   3
  -5   2   8  630.89  144.98   8
   8  -5   2  381.76  129.03   9
   2  -8   5  568.76  127.31   7
  -8   5   2  606.31  123.93   8
   5  -2   8  566.86  123.31   2
  -8  -5  -3  641.82  135.81   6
  -3  -8  -5  379.95  117.21   7
   3  -8   5  448.65  117.98   7
  -5  -3  -8  553.23  151.02   6
  -3   8   5  468.63  107.89   8
   8  -5   3  559.18  170.20   9
  -8   5   3  510.78  135.10   8
  -5   3   8  625.73  144.18   8
  -3  -8  -5  521.53  145.33   6
  -4  -8  -5 1160.93  181.91   7
  -5  -4  -8 1313.87  211.85   6
  -8  -5  -4 1139.65  182.99   6
   4  -8   5 1028.40  156.65   7
  -4  -8  -5  842.41  166.45   6
   8  -5   4  621.29  126.97   9
  -8   5   4 1026.84  167.70   8
  -4   8   5 1034.57  154.56   8
  -5   4   8 1010.15  177.59   8
  -5  -5  -8  660.84  172.50   6
  -5  -8  -5  546.13  129.91   7
  -8  -5  -5  589.27  136.03   6
   5  -8   5  676.52  142.59   7
   5  -5   8  603.16  119.65   7
  -8   5   5  644.43  136.17   8
  -5   5   8  672.40  152.07   8
  -5  -8  -5  715.48  177.21   6
  -5   8   5  566.52  123.64   8
  -6  -8  -5 1220.09  166.92   7
  -8  -5  -6 1267.80  201.06   6
  -6   8   5 1491.12  177.41   8
  -8   5   6 1410.32  209.88   8
  -5   6   8 1555.82  219.80   8
   6  -8   5 1479.83  194.96   7
  -5  -6  -8 1185.65  206.41   6
  -6  -8  -5 1313.93  235.50   6
   5  -6   8 1470.03  188.36   7
  -8  -5  -7 -130.62  140.15   6
  -7   8   5  -71.27   79.13   8
   5  -7   8   78.60   83.61   7
  -8   5   7  -27.55  121.87   8
  -5  -7  -8 -186.51  151.65   6
  -5   7   8  121.12  113.95   8
  -7  -8  -5 -265.28  157.38   6
   6  -7  -8 2072.29  253.03   5
  -7  -8   6 1973.05  261.78   7
  -8  -6   7 1776.33  225.16   8
   7  -8  -6 1547.30  295.33   9
  -6  -8   6 1025.61  202.04   7
  -8  -6   6 1154.88  178.47   8
   6  -8  -6 1230.90  192.79   5
   6  -8  -6 1143.89  264.25   9
  -6  -6   8 1174.84  181.78   8
  -8  -6   6 1122.60  183.97   7
   8  -6  -6  889.86  220.17   9
   5  -8  -6 1484.78  197.00   5
   8  -6  -5 1572.71  279.66   9
  -5  -8   6 1720.25  235.94   7
  -8  -6   5 1893.56  219.54   8
   5  -8  -6 2020.42  271.23   9
  -6  -5   8 1860.23  215.05   8
  -8  -6   5 2068.03  233.72   7
  -8  -6   4  252.56   94.69   7
   4  -8  -6  469.10  180.44   9
  -4  -8   6  341.31  124.62   7
   8  -6  -4  436.42  218.41   9
  -8  -6   4  222.45   93.37   8
  -6  -4   8  520.76  131.37   8
   4  -8  -6  480.19  123.51   5
  -6   3  -8  132.92   77.96   4
   3  -8  -6  141.67  137.01   9
  -8  -6   3  158.23  106.36   7
   8  -6  -3  497.53  251.14   9
   3  -8  -6  347.30  108.39   5
  -8  -6   3  309.36  114.96   8
  -3  -8   6  327.41  136.47   7
  -6  -3   8  369.66  129.91   8
   2  -8  -6 1807.75  206.30   9
   2  -8  -6 1731.51  195.27   5
  -6   2  -8 1785.82  223.50   4
   8  -6  -2 1759.15  299.74   9
  -8  -6   2 1656.94  171.74   7
  -2  -8   6 1704.35  229.86   7
  -8  -6   2 1507.23  198.98   8
  -6  -2   8 2049.72  236.30   8
  -8  -6   1  296.04   84.54   6
  -8   6  -1  160.13   69.56   8
  -6   1  -8  255.93  105.03   4
  -1  -8   6   -7.96  102.20   7
  -8  -6   1   41.11   65.96   7
  -6  -1   8  165.94  119.39   8
   8  -6  -1  -20.26  160.23   9
  -8  -6   1  185.57   95.82   8
   1  -8  -6    1.43   69.26   5
   8  -6   0  386.50  179.19   9
  -6   0  -8   80.63   77.62   4
   6   0   8  -62.42   76.50   2
  -8   6   0   87.89   60.54   8
  -8  -6   0   45.09   94.70   8
   0  -8   6   47.73  104.50   7
   0  -8  -6   51.62   79.19   5
  -8  -6   0   55.92   79.21   6
  -6   0   8  -69.84  119.21   8
  -8  -6  -1  139.96   87.35   6
   1  -8   6  149.55  102.21   7
   8  -6   1  304.85  176.37   9
  -8   6   1   -5.75   62.01   8
  -6   1   8  140.42  124.67   8
  -2   8   6 1946.97  198.90   8
  -8  -6  -2 1825.65  209.38   6
   8  -6   2 1718.49  243.21   9
  -6   2   8 1605.04  211.17   8
   2  -8   6 1545.11  184.76   3
   2  -8   6 1672.01  213.11   7
  -8   6   2 1825.14  181.22   8
  -2  -8  -6 1511.08  216.79   6
  -8  -6  -3  259.82  123.64   6
   8  -6   3  312.29  136.67   9
  -6   3   8  109.18   92.39   8
  -6  -3  -8  115.13   86.44   6
   3  -8   6  110.66   91.33   7
  -8   6   3  311.19  106.20   8
  -3  -8  -6  195.42  126.28   6
  -3   8   6  232.36   94.53   8
  -8  -6  -4  364.99  143.92   6
  -8   6   4  329.98  116.88   8
  -6  -4  -8  522.23  151.74   6
   4  -8   6  515.44  147.68   7
   8  -6   4  213.94  138.10   9
  -4  -8  -6  369.71  161.64   6
  -6   4   8  342.05  128.04   8
  -4   8   6  389.60  113.34   8
  -8  -6  -5 1874.96  247.48   6
  -6  -5  -8 1817.27  257.38   6
   5  -8   6 1723.06  204.75   7
  -8   6   5 1716.06  222.14   8
  -6   5   8 1837.11  229.07   8
  -5  -8  -6 1950.98  260.59   6
  -5   8   6 1808.11  200.28   8
  -6  -6  -8  932.09  199.13   6
  -8  -6  -6 1055.64  206.69   6
  -6   8   6  907.06  158.73   8
  -6   6   8 1217.95  210.44   8
  -8   6   6 1185.60  208.35   8
   6  -8   6  987.22  162.02   7
  -6  -8  -6 1000.55  204.73   6
  -6  -7  -8 1890.72  276.88   6
  -8  -6  -7 1925.15  280.82   6
  -7   8   6 2145.10  230.72   8
  -8   6   7 2209.37  264.19   8
  -6   7   8 1890.78  233.92   8
  -7  -8  -6 2031.52  290.48   6
  -7  -8   7  461.86  148.21   7
   7  -8  -7  286.00  182.63   9
   8  -7  -7   63.23  198.65   9
  -8  -7   7  305.17  124.52   8
  -8  -7   7  343.88  145.06   7
  -7  -7   8  434.01  145.54   8
  -7  -6   8 2051.24  237.86   8
   6  -8  -7 1928.66  270.90   9
   6  -8  -7 2196.64  266.45   5
  -6  -8   7 1798.37  276.67   7
   8  -7  -6 1524.52  309.37   9
  -8  -7   6 1649.68  222.36   7
  -8  -7   6 1678.79  209.06   8
  -5  -8   7 1562.08  239.49   7
   8  -7  -5 1230.13  271.23   9
  -8  -7   5 1798.01  233.61   7
  -8  -7   5 1675.33  211.38   8
  -7  -5   8 1793.40  227.71   8
   5  -8  -7 1367.53  197.25   5
   5  -8  -7 1605.69  241.78   9
   4  -8  -7 1413.03  191.48   9
  -8  -7   4 1527.04  204.11   7
  -4  -8   7 1791.13  259.82   7
   8  -7  -4 1474.82  305.89   9
   4  -8  -7 1563.65  202.17   5
  -7  -4   8 1730.62  225.22   8
  -8  -7   4 1514.04  203.72   8
   3  -8  -7  312.02  129.38   9
   8  -7  -3  861.22  258.90   9
  -8  -7   3  656.74  128.37   7
   3  -8  -7  894.69  161.38   5
  -8  -7   3  732.80  149.98   8
  -3  -8   7  824.06  190.35   7
  -7   3  -8  756.54  161.55   4
  -7  -3   8  651.68  149.14   8
  -8  -7   2   89.24   98.05   8
   8  -7  -2  140.35  190.19   9
  -2  -8   7  239.26  117.63   7
  -8  -7   2  157.19   89.30   7
  -7  -2   8  332.43  141.78   8
   2  -8  -7  266.06  103.09   5
  -7   2  -8  243.14  102.92   4
   8  -7  -1  760.75  224.51   9
  -8  -7   1 1007.73  171.48   8
  -1  -8   7  639.95  178.54   7
  -8  -7   1  948.02  149.97   7
  -8  -7   1 1196.86  163.79   6
   1  -8  -7  934.96  162.99   5
  -7   1  -8  931.55  177.90   4
  -7  -1   8  863.37  173.93   8
  -7   0  -8  288.50  110.68   4
  -8  -7   0  581.85  127.00   7
   0  -8  -7  231.10  105.84   5
  -8  -7   0  331.29   99.12   8
  -7   0   8  344.28  116.66   8
   0  -8   7  295.28  106.72   7
  -8  -7   0  306.47  130.56   6
   0  -8  -7  431.16  181.46   6
   8  -7   0  367.96  185.29   9
   8  -7   1 1128.80  209.98   9
   1  -8   7  777.15  168.24   7
  -1  -8  -7 1007.80  187.41   6
  -7   1   8  938.95  176.22   8
  -8  -7  -1 1111.84  183.99   6
  -2   8   7  279.27  107.93   8
   8  -7   2  120.03  126.09   9
   2  -8   7  231.73   95.35   7
  -7   2   8   81.03  108.47   8
  -8   7   2  168.06   76.42   8
  -2  -8  -7  379.95  162.02   6
  -8  -7  -2  111.61   88.93   6
  -8  -7  -3  426.98  127.48   6
  -8   7   3  748.11  136.40   8
   8  -7   3  664.30  169.80   9
   3  -8   7  741.93  145.98   7
  -3  -8  -7  759.22  196.49   6
  -7   3   8  506.24  143.86   8
  -3   8   7  657.11  134.58   8
  -8  -7  -4 1688.91  243.28   6
  -7  -4  -8 1461.48  228.28   6
  -7   4   8 1438.46  213.13   8
   8  -7   4 1128.19  228.72   9
  -8   7   4 1669.53  202.52   8
   4  -8   7 1600.46  207.24   7
  -4  -8  -7 1599.10  251.59   6
  -4   8   7 1657.39  202.67   8
  -8  -7  -5 1509.99  225.73   6
  -7  -5  -8 2011.97  274.49   6
   5  -8   7 1582.27  199.28   7
  -8   7   5 1361.16  199.41   8
  -7   5   8 1644.39  237.08   8
  -5   8   7 1777.13  216.71   8
  -5  -8  -7 1620.00  250.44   6
  -8  -7  -6 1809.22  265.70   6
  -7  -6  -8 1918.06  272.75   6
  -8   7   6 1783.90  233.71   8
  -7   6   8 1828.94  259.83   8
  -6   8   7 1861.18  233.53   8
  -6  -8  -7 2126.51  307.79   6
  -7  -8  -7  690.62  219.57   6
  -7  -7  -8  637.63  194.56   6
  -8  -7  -7  363.69  164.25   6
  -8   7   7  326.43  132.97   8
  -7   8   7  439.42  131.88   8
  -7   7   8  368.99  149.80   8
  -8  -8   8  -27.74  112.05   7
  -8  -7   8  252.36  117.95   8
  -8  -8   7  236.14  144.79   7
   8  -8  -7   35.35  199.61   9
   7  -8  -8  220.44  119.37   5
  -8  -7   8 -111.26  132.72   7
  -7  -8   8  230.64  127.17   7
  -8  -8   6  -51.92   88.48   8
   6  -8  -8  146.93  114.02   5
  -6  -8   8   55.22  118.97   7
  -8  -6   8  271.43  130.43   8
  -8  -8   6  169.42  131.14   7
   8  -8  -6  -93.01  216.30   9
  -8  -8   5  -36.91   99.66   7
  -8  -8   5   57.21  106.77   8
  -8  -5   8   -0.09   96.24   8
  -5  -8   8   48.28  115.88   7
   5  -8  -8  134.81  121.50   5
   8  -8  -5 -120.88  223.70   9
  -8  -4   8  808.85  171.47   8
  -8  -8   4  760.91  155.37   8
  -4  -8   8  609.43  168.72   7
   4  -8  -8  591.94  134.82   5
  -8  -8   4  714.51  152.26   7
   8  -8  -4  935.56  291.25   9
   3  -8  -8  551.34  144.78   5
  -8  -8   3  167.99   93.58   8
  -3  -8   8  378.84  158.94   7
  -8  -8   3  425.49  116.92   7
  -8   3  -8  443.44  155.93   4
  -8  -3   8  624.89  174.25   8
   8  -8  -3  464.33  277.30   9
   8  -8  -2  134.71  204.22   9
  -8  -8   2  572.90  133.95   7
  -8  -8   2  392.41  143.56   8
  -8   2  -8  215.54  128.72   4
  -8  -2   8  329.83  143.54   8
  -2  -8   8  279.90  121.19   7
   2  -8  -8  599.47  151.77   5
   8  -8  -1 1111.84  252.12   9
  -8   1  -8  964.31  187.37   4
  -1  -8   8 1247.81  226.13   7
  -8  -8   1 1249.93  179.29   7
   1  -8  -8 1213.42  200.84   5
  -8  -8   1 1084.82  172.29   8
  -8  -1   8  817.63  173.05   8
  -8  -8   1  951.40  167.65   6
   1  -8  -8 1280.83  217.51   6
  -8   0  -8  860.52  170.95   4
  -8  -8   0  988.36  154.29   7
   0  -8  -8 1186.71  220.05   6
   0  -8   8  710.41  165.16   7
  -8   0   8  866.12  178.75   8
   0  -8  -8  950.22  165.38   5
  -8  -8   0  927.88  176.06   6
   8  -8   0  770.18  229.09   9
  -8  -1  -8 1091.76  187.12   4
   1  -8   8  968.48  194.33   7
  -1  -8  -8 1098.16  198.77   6
  -8   1   8 1281.77  216.12   8
   8  -8   1 1154.27  250.04   9
  -1  -8  -8 1094.18  190.07   5
  -8  -8  -1  994.51  186.65   6
  -2   8   8  239.99  104.52   8
   8  -8   2  549.10  179.79   9
  -8   2   8  330.30  130.76   8
   2  -8   8  422.95  141.73   7
  -2  -8  -8  377.47  137.54   6
  -8  -8  -2  315.30  104.92   6
  -3   8   8  317.76  118.94   8
   8  -8   3  356.89  168.28   9
   3  -8   8  580.84  154.00   7
  -8   3   8  294.17  118.90   8
  -3  -8  -8  524.79  186.18   6
  -8  -8  -3  218.48  123.83   6
   4  -8   8  799.58  155.17   7
  -4   8   8  772.69  163.37   8
  -8   4   8  741.13  184.94   8
   8  -8   4  712.41  146.23   9
  -4  -8  -8  799.60  194.49   6
  -8  -8  -4  710.24  174.30   6
  -8  -8  -5  -93.99  139.65   6
  -8   8   5   -6.23   94.83   8
  -8  -5  -8    6.63  132.80   6
  -8   5   8   -8.25  135.59   8
   5  -8   8  -16.44  100.99   7
  -5   8   8  250.12  150.56   8
  -5  -8  -8 -171.19  155.67   6
  -6  -8  -8   -9.67  140.08   6
  -8  -8  -6   88.63  123.58   6
  -8  -6  -8  304.27  157.62   6
  -6   8   8  241.18  123.18   8
  -8   8   6   -0.16   88.57   8
  -8   6   8  149.18  136.36   8
  -7   8   8   62.74  102.00   8
  -7  -8  -8  112.17  129.83   6
  -8  -8  -7  108.33  139.73   6
  -8   8   7  554.23  167.87   8
  -8   7   8  162.15  127.67   8
  -8  -7  -8  295.70  168.14   6
  -8  -8  -8   95.38  134.86   6
  -8   8   8  288.81  127.93   8
   0   0  -9  -50.97   94.19   5
  -9   0   0    6.59   78.84   8
   0  -9   0  159.64  114.32   7
  -9   0   0   87.89   67.84   4
   9   0   0  169.53  166.32   9
   9   0   1  166.30  132.54   9
   0  -1  -9  221.36  109.14   5
   0   1  -9  277.14   74.48   4
   9   0  -1  173.02  154.30   9
  -9   0  -1  308.22  102.62   4
   0   1  -9  222.09  103.33   5
  -9   0   1  150.40   82.86   8
  -9   0   1  337.96   98.45   4
  -1  -9   0  208.59  106.83   7
  -9   0  -1  338.94  104.39   8
   1  -9   0  470.34  139.01   7
   9   0  -2  352.21  133.09   9
   0  -2  -9  643.15  123.59   6
  -9   0  -2  576.36  137.53   4
   2  -9   0  693.94  159.05   7
   0  -2  -9  519.47  126.99   5
  -2  -9   0  400.03  121.44   7
  -9   0  -2  525.99  127.18   8
   9   0   2  659.29  181.03   9
   0   2  -9  449.39   88.91   4
   0   2  -9  500.37  106.69   5
  -9   0   2  462.57  120.70   8
   0   3  -9  406.57  106.17   5
   0  -3  -9  193.86   75.70   6
   0  -3   9  221.54   80.74   8
  -9   0  -3  104.14   77.18   4
  -9   0  -3  300.17  108.79   8
  -3  -9   0  352.51  138.96   7
   9   0   3  441.89  158.44   9
  -9   0   3  308.39  128.45   8
   3  -9   0  167.64  117.53   7
   0  -3  -9  308.80  112.82   5
   4  -9   0 4922.56  347.10   7
  -4  -9   0 5067.48  339.54   7
   0   4  -9 5323.93  297.36   5
   0  -4  -9 4781.17  346.41   5
   9   0   4 5043.67  317.65   9
   4  -9   0 4725.16  341.49   9
  -9   0   4 5040.50  359.34   8
   0  -4  -9 5397.41  333.82   6
   0  -4   9 5375.65  307.17   8
  -9   0  -4 4835.09  354.11   4
   5  -9   0 2049.55  249.72   9
   5  -9   0 1849.12  216.75   7
  -9   0  -5 2183.82  240.76   4
   0   5  -9 1968.11  176.92   5
  -5  -9   0 1846.97  215.83   7
   0  -5   9 2244.86  196.91   8
  -9   0   5 1766.80  225.59   8
   0  -5  -9 2249.32  235.91   6
   0  -5  -9 2132.87  242.10   5
   6  -9   0  731.99  141.62   7
  -6  -9   0  830.89  171.33   7
  -9   0  -6  880.62  173.88   4
  -9   0   6  699.33  180.18   8
  -6  -9   0  590.00  149.89   6
   0  -6  -9  933.57  178.04   5
   0  -6  -9  842.15  162.51   6
   6  -9   0  573.69  157.74   9
   7  -9   0 2058.13  227.70   7
  -7  -9   0 1767.74  213.61   7
  -9   0  -7 1486.06  220.39   4
   7  -9   0 1819.41  276.62   9
  -9   0   7 1900.93  256.97   8
   0  -7  -9 1753.24  225.84   5
   0  -7  -9 1725.14  236.83   6
  -7  -9   0 2175.05  242.41   6
   0  -8   9  376.36  146.55   7
  -9   0  -8   92.64   97.50   4
   8  -9   0  151.12  166.35   9
  -9   0   8  133.55  128.61   8
   0  -8  -9  156.61  144.79   6
   0  -8  -9    4.40   92.89   5
  -8  -9   0  135.34  111.36   6
  -8  -9   0  266.51  116.95   7
   8  -9  -1  615.95  243.73   9
  -8  -9   1  650.96  142.15   7
   1  -8  -9  891.39  181.34   5
  -9  -1   8  667.98  178.99   8
  -9   1  -8  581.95  133.71   4
  -1  -8   9  731.59  175.74   7
   1  -8  -9  728.34  170.73   6
  -8  -9   1  493.57  153.44   6
   7  -9  -1  152.07  122.89   7
   7  -9  -1  292.09  189.92   9
  -7  -9   1  -15.45  103.37   7
   1  -7  -9  109.96   89.03   5
  -9  -1   7   -9.45  103.83   8
   1  -7  -9  215.88  112.77   6
  -7  -9   1  168.62  108.94   6
  -9   1  -7    1.18  105.77   4
   6  -9  -1  445.44  138.75   7
   6  -9  -1  744.42  198.51   9
   1  -6  -9  434.01  103.42   5
  -6  -9   1  719.55  155.06   7
  -9  -1   6  233.05  117.49   8
  -6  -9   1  432.36  143.88   6
   1  -6  -9  766.93  152.68   6
  -9   1  -6  538.63  151.45   4
   5  -9  -1  880.51  159.61   7
  -5  -9   1  745.66  163.58   7
  -9   1  -5  513.34  139.70   4
   5  -9  -1  758.48  182.31   9
   1  -5  -9  530.95  142.06   5
  -9  -1   5  801.76  156.73   8
  -1  -5   9  723.58  134.06   8
   1  -5  -9  862.33  158.21   6
  -4  -9   1  401.86  132.42   7
   4  -9  -1  257.78  119.22   7
  -9   1  -4  350.36  103.02   4
   1  -4  -9  314.98  110.65   5
  -9  -1   4  616.68  155.00   8
  -1   4  -9  511.24  102.62   5
   4  -9  -1  440.64  127.32   9
   1  -4  -9  412.69  123.40   6
  -1  -4   9  277.23  102.39   8
   1  -3  -9 1850.17  185.28   6
   3  -9  -1 1693.65  210.63   7
  -9  -1   3 1763.10  171.24   3
   9  -1  -3 1634.19  236.27   9
   3  -9  -1 1405.08  190.10   9
  -9   1  -3 1702.11  203.79   4
  -3  -9   1 1640.18  214.74   7
   1  -3  -9 1623.46  207.14   5
   9   1   3 1646.20  197.82   9
  -9  -1   3 1591.37  204.17   8
  -1   3  -9 1607.87  173.68   5
  -9   1  -3 1591.60  184.29   8
  -1  -3   9 1611.59  182.41   8
   1  -2  -9  769.58  118.66   6
   9   1   2  852.67  163.64   9
  -9  -1   2  812.18  120.68   3
   2  -9  -1  714.89  160.35   7
   2  -9  -1  318.15  112.48   9
  -1   2  -9  696.00  114.32   4
  -9   1  -2  682.43  134.71   4
  -9   1  -2  514.98  122.47   8
  -9  -1   2  905.74  164.82   8
  -1   2  -9  860.10  150.05   5
   9  -1  -2  790.94  211.03   9
   1  -2  -9  763.08  150.19   5
  -1  -2   9  706.62  126.64   8
  -2  -9   1  551.25  177.06   7
  -1  -1   9   42.62   93.73   8
  -1   1  -9  140.17   67.59   4
   9  -1  -1  518.64  188.62   9
   1  -9  -1  367.24  127.88   7
   9   1   1  285.32  131.31   9
  -1  -9   1   93.46  116.85   7
   1  -1  -9  177.50   94.59   5
  -9   1  -1  170.84   87.47   8
  -9  -1   1  146.39   94.01   8
  -1   1  -9  196.90   90.20   5
  -9  -1   1  251.53   82.78   4
  -9   1  -1  342.34  105.95   4
  -9  -1   1  245.90   78.80   3
  -9  -1   0  -25.68   61.01   4
   0  -9  -1  -85.69   97.29   7
   9   1   0  -93.86  129.21   9
   9  -1   0   76.62  174.16   9
  -9   1   0   62.85   72.04   8
   1   0  -9 -150.71  110.25   5
  -9  -1   0  -74.25   81.55   8
  -1   0  -9  -83.85   89.92   5
   0  -9   1   25.69   95.43   7
   9  -1   1  194.40  156.71   9
  -1   9   1  182.84   93.56   3
  -9  -1  -1  232.21   92.59   4
  -1  -9  -1   60.64  104.16   7
  -1  -1  -9  225.07  109.51   5
   1   1  -9  172.10   87.94   5
  -9  -1  -1  268.03  119.81   8
  -9   1   1  208.92   92.92   8
   1  -9   1  246.38  116.16   7
   9  -1   2  729.76  197.17   9
  -2   9   1  816.69  128.46   3
  -1  -2  -9  749.44  139.47   6
  -9  -1  -2  820.12  153.04   4
   2  -9   1  739.86  157.64   7
   1   2  -9  739.57  135.55   5
  -9  -1  -2  627.59  142.21   8
  -2  -9  -1  582.01  144.34   7
  -1  -2  -9  718.07  149.53   5
  -9   1   2  594.05  140.51   8
   9   1  -2  884.28  126.90   2
  -1  -3  -9 1813.90  217.51   6
  -9  -1  -3 1574.34  205.59   4
   1   3  -9 1591.60  177.98   5
  -3   9   1 1502.94  168.61   3
  -1  -3  -9 1659.80  209.35   5
   3  -9   1 1711.34  218.21   7
  -3  -9  -1 2021.86  229.45   7
   9  -1   3 1637.95  226.12   9
  -9   1   3 1484.50  195.88   8
   9   1  -3 1537.10  165.17   2
   9   1  -4  351.38  105.75   2
   1   4  -9  366.37   88.88   5
  -9  -1  -4  410.85  123.62   4
   9  -1   4  362.43  141.57   9
   4  -9   1  343.21  122.37   7
  -4  -9  -1  544.30  135.76   7
  -9   1   4  319.50  115.97   8
  -1  -4  -9  214.89   96.55   5
  -1  -4  -9  207.75  110.50   6
  -9  -1  -5  591.60  145.38   4
   5  -9   1  741.29  138.62   7
  -5  -9  -1  883.32  171.17   7
  -1  -5  -9  655.47  163.15   5
   5  -9   1   42.62  189.02   9
   9  -1   5  606.07  147.80   9
   1   5  -9  643.53  113.42   5
  -5  -9  -1  999.84  198.44   6
  -9   1   5  745.29  167.28   8
  -1  -5  -9  688.38  155.10   6
   1  -5   9  871.29  129.07   8
  -9  -1  -6  312.64  113.67   4
   6  -9   1  596.55  130.49   7
  -1  -6  -9  367.33  124.41   6
   9  -1   6  612.70  143.37   9
   6  -9   1  638.86  176.04   9
  -9   1   6  477.29  164.04   8
  -6  -9  -1  418.23  128.84   6
  -1  -6  -9  623.03  161.21   5
  -6  -9  -1  370.30  124.11   7
  -9  -1  -7  -91.31   84.45   4
   7  -9   1  289.16  120.95   7
  -1  -7  -9  253.95  138.30   6
  -7  -9  -1  179.29   96.87   7
   7  -9   1  -23.28  159.79   9
  -9   1   7  199.78  114.58   8
  -7  -9  -1   46.62  102.06   6
  -1  -7  -9  -25.43   89.55   5
  -9  -1  -8  660.87  168.35   4
  -1  -8  -9  430.57  130.41   6
  -8  -9  -1  785.39  152.58   7
   1  -8   9  618.16  174.49   7
  -9   1   8  465.47  158.61   8
   8  -9   1  800.44  211.72   9
  -8  -9  -1  690.78  171.07   6
  -1  -8  -9  634.41  162.36   5
  -2  -8   9  864.29  200.23   7
   2  -8  -9 1235.35  196.18   5
   8  -9  -2  609.28  240.71   9
  -8  -9   2 1117.90  190.23   7
  -9   2  -8  585.01  158.23   4
  -8  -9   2  779.33  149.61   8
  -9  -2   8  781.57  181.42   8
   2  -8  -9  828.87  171.75   6
  -7  -9   2  281.63  122.45   7
   7  -9  -2  322.93  201.87   9
  -9  -2   7    0.47  122.68   8
   2  -7  -9   92.60  105.55   5
   2  -7  -9  217.88  121.42   6
   7  -9  -2  -26.88  123.66   7
  -9   2  -7  168.89  100.86   4
   6  -9  -2  109.98  107.10   7
  -6  -9   2  258.53  140.72   6
  -6  -9   2  -51.50   95.52   7
  -9  -2   6   75.78   85.38   8
  -9   2  -6  177.06  102.92   4
   2  -6  -9   42.66  103.77   5
   6  -9  -2  150.81  172.61   9
   2  -6  -9  109.72  110.62   6
   5  -9  -2  171.88  115.96   7
  -5  -9   2  156.28  119.93   7
   2  -5  -9  133.69  122.17   5
  -9   2  -5  144.88   94.89   4
  -9  -2   5  155.79  118.28   8
   2  -5  -9   24.90   84.38   6
   5  -9  -2  -24.68  138.58   9
  -2  -5   9   88.45   85.35   8
   4  -9  -2   15.50   98.10   7
  -4  -9   2  164.01   85.37   7
   4  -9  -2 -187.07  140.60   9
   2  -4  -9  199.86  122.37   5
  -9  -2   4   34.62   98.28   8
  -2   4  -9  221.12   81.46   5
   2  -4  -9   62.95   87.39   6
  -2  -4   9  136.70   85.61   8
  -9   2  -4  -15.48   82.00   4
   9  -2  -4   20.46  183.25   9
   3  -9  -2  376.53  136.03   7
   3  -9  -2  294.93  137.76   9
  -9  -2   3  302.08  117.97   8
   9  -2  -3  283.65  180.87   9
  -3  -9   2  471.78  134.64   7
   2  -3  -9  620.03  156.04   5
  -9   2  -3  409.22   95.56   8
  -9   2  -3  478.11  120.42   4
  -2   3  -9  541.91  116.01   4
  -2   3  -9  415.72  100.97   5
  -9  -2   3  651.83  130.40   3
  -2  -3   9  700.39  143.94   8
   2  -3  -9  519.19  108.89   6
  -2   2  -9  511.56  119.57   5
   2  -9  -2  470.14  140.46   7
  -9  -2   2  391.95  105.44   3
   2  -2  -9  243.79  116.49   5
  -2  -9   2  355.12  130.60   7
  -2   9  -2  405.50   94.15   1
   9   2   2   73.42  137.22   9
  -9  -2   2  393.26  128.67   8
   2  -9  -2  413.95  136.43   9
  -9   2  -2  324.48  106.64   4
  -2   2  -9  423.10  107.16   4
   9  -2  -2  536.88  205.50   9
  -2  -2   9  405.82  118.15   8
  -9   2  -2  406.37  117.30   8
  -1  -9   2 2693.26  258.85   7
  -9  -2   1 2668.91  251.45   8
  -2  -1   9 2901.50  262.67   8
   1  -9  -2 2578.22  255.82   7
   2  -1  -9 2537.49  249.73   5
  -2   1  -9 2807.11  243.46   5
   1  -9  -2 2830.82  225.15   9
   9  -2  -1 2980.30  329.85   9
   9   2   1 2883.53  197.76   1
  -9  -2   1 2726.58  200.57   3
  -9   2  -1 3025.72  247.77   8
  -1   9  -2 3083.78  230.95   1
  -2   1  -9 2786.81  231.95   4
  -9  -2   1 3331.53  222.46   4
  -9  -2   0  227.93   98.69   4
   0  -9  -2  -55.72  111.81   7
  -2   0  -9 -192.75  107.46   5
   2   0  -9  155.14  114.95   5
  -9   2   0  137.89  108.75   8
   0  -9  -2 -146.79  106.54   9
   9   2   0  119.32   67.36   1
   9  -2   0 -174.21  177.63   9
   0  -9   2  -22.02  103.23   7
  -9  -2   0   58.57  100.21   8
  -2   0   9   -5.58   89.81   8
  -1  -9  -2 2695.78  261.50   7
   9  -2   1 2864.99  289.50   9
   9   2  -1 2839.23  208.07   1
   2   1  -9 2611.54  250.37   5
  -2  -1  -9 3294.96  271.98   5
  -9   2   1 2741.77  242.70   8
  -9  -2  -1 2736.10  223.24   4
  -9  -2  -1 2886.94  265.81   8
  -2   1   9 2380.82  247.20   8
   1  -9   2 2767.39  260.13   7
  -2   2   9  139.18   96.52   8
  -2   9   2  360.41   95.27   3
  -2  -9  -2  313.42  107.98   7
   2   2  -9  322.79  103.59   5
   2  -9   2  308.78  126.68   7
  -9   2   2  466.22  119.70   8
  -9  -2  -2  463.42  136.07   8
  -2  -2  -9  425.00  107.50   6
   9  -2   2  225.13  154.70   9
  -2  -2  -9  294.41  104.97   5
  -2   3   9  400.69  113.20   8
  -2  -3  -9  522.81  136.75   6
  -3   9   2  289.71   88.63   3
  -3  -9  -2  532.72  149.65   7
   9  -2   3  606.80  193.70   9
  -9   2   3  467.91  127.14   8
   9   2  -3  366.69  113.48   2
   3  -9   2  339.28  100.81   7
  -2  -3  -9  514.23  125.68   5
   2   3  -9  496.90  121.29   5
  -2   4   9   28.58   81.58   8
  -2  -4  -9  -48.66  101.39   6
  -4  -9  -2   90.54  108.24   7
   4  -9   2   73.27   87.31   7
  -9   2   4   97.29  110.31   8
   2   4  -9  107.24   66.67   5
  -2  -4  -9   44.44   83.94   5
   9  -2   4  203.62  126.02   9
  -2   5   9   14.31  105.18   8
   2   5  -9  176.39   82.60   5
  -5  -9  -2  113.01  108.13   7
   5  -9   2  -94.56  108.77   7
   9  -2   5   73.53  124.62   9
  -9   2   5  111.16  113.17   8
  -2  -5  -9  213.05  111.08   5
  -2  -5  -9    4.17   94.42   6
  -5  -9  -2  245.12  129.36   6
  -2   6   9  228.08  114.74   8
  -6  -9  -2   78.08   92.66   7
   6  -9   2   -3.99  113.26   7
   9  -2   6   60.07  103.75   9
  -9   2   6  140.80  129.07   8
  -6  -9  -2  242.41  138.06   6
  -2  -6  -9  349.43  127.28   5
  -2  -6  -9   98.68  103.34   6
  -2   7   9  204.18  115.52   8
   7  -9   2  370.46  121.98   7
  -7  -9  -2  166.75  101.81   7
   9  -2   7  231.40  114.37   9
   2  -7   9  -37.65  116.49   7
   7  -9   2   62.52  169.12   9
  -9   2   7    9.30  105.15   8
  -7  -9  -2    3.30  114.09   6
  -2  -7  -9  230.86  161.16   6
  -2   8   9  878.91  178.94   8
   2  -8   9  898.10  175.99   7
  -2  -8  -9  928.56  219.31   6
   8  -9   2 1030.81  244.30   9
  -9   2   8  759.62  185.22   8
  -8  -9  -2  846.16  175.30   6
  -9  -2  -8  835.62  181.59   4
  -9   3  -8  680.45  168.73   4
   3  -8  -9  536.64  172.01   6
   8  -9  -3  782.72  271.84   9
  -8  -9   3  700.32  149.13   7
   3  -8  -9  875.99  173.02   5
  -3  -8   9  356.00  118.07   7
  -9  -3   8  989.08  208.50   8
  -7  -9   3 1496.28  218.67   7
  -9   3  -7 1140.21  207.86   4
   3  -7  -9 1116.03  194.39   6
   3  -7  -9 1128.13  200.34   5
   7  -9  -3 1059.69  274.58   9
  -9  -3   7 1128.94  188.68   8
  -9  -3   6 1228.79  196.66   8
   6  -9  -3 1137.07  195.28   7
   6  -9  -3 1314.57  253.26   9
   3  -6  -9 1023.70  163.02   6
  -6  -9   3 1299.25  202.15   7
  -9   3  -6 1116.54  200.60   4
   3  -6  -9 1107.05  185.81   5
   5  -9  -3 1571.64  222.60   7
   5  -9  -3 1320.03  227.67   9
   3  -5  -9 1209.20  193.35   5
  -9   3  -5 1068.02  195.13   4
  -5  -9   3 1267.55  207.12   7
   9  -3  -5  720.29  174.21   9
  -9  -3   5 1234.52  198.29   8
   3  -5  -9  909.92  143.18   6
  -3  -5   9 1307.28  165.03   8
   4  -9  -3  516.08  133.18   7
  -4  -9   3  639.39  148.69   7
   3  -4  -9  781.25  158.38   5
   9  -3  -4  530.28  196.52   9
   4  -9  -3  611.35  168.05   9
  -9  -3   4 1372.28  215.40   8
  -3  -4   9  712.30  144.12   8
   3  -3  -9  770.05  167.56   5
   3  -9  -3  747.89  183.44   9
   3  -9  -3  616.62  138.24   7
  -3  -9   3  640.05  145.27   7
  -9   3  -3  789.46  142.84   8
  -3   3  -9  738.83  123.06   4
   9  -3  -3  608.12  190.62   9
  -9  -3   3  796.62  161.58   8
  -3  -3   9  729.01  143.22   8
   3  -2  -9 1290.69  190.68   5
   2  -9  -3 1555.30  223.50   7
  -9  -3   2 1208.46  163.98   3
   9  -3  -2 1437.94  255.55   9
   2  -9  -3 1612.07  200.19   9
  -9  -3   2 1363.09  202.63   8
  -9   3  -2 1356.40  171.70   8
  -2   9  -3 1161.45  146.18   1
  -3   2  -9 1111.55  150.92   4
  -2  -9   3 1133.82  197.61   7
  -3  -2   9 1190.37  193.17   8
  -9  -3   1  606.03  128.11   3
  -1   9  -3  703.03  119.83   1
   1  -9  -3  668.56  153.69   7
  -3   1  -9  484.38  116.30   4
   1  -9  -3  702.78  141.31   9
  -1  -9   3  613.36  154.91   7
   9   3   1  643.44  114.99   1
  -9   3  -1  667.90  127.20   8
  -9  -3   1  528.13  140.42   8
   9  -3  -1  813.64  235.17   9
  -3   1  -9  826.28  147.22   5
  -3  -1   9  739.57  155.31   8
  -9  -3   1  530.36   95.11   4
   9   3   0  314.10   96.94   1
   0  -9  -3  219.16  130.99   7
  -9  -3   0  215.57   92.92   8
   0  -9  -3   41.96   87.68   9
   0  -9   3  127.19  101.29   7
   9  -3   0    2.68  174.13   9
  -3   0  -9  225.35   95.95   5
  -9   3   0   47.17   63.97   8
  -3   0   9   85.80  109.29   8
   9   3  -1  709.50  132.34   1
  -1  -9  -3  773.48  165.18   7
   1  -9   3  822.37  146.95   3
   9  -3   1  686.97  223.93   9
  -9   3   1  664.25  137.40   8
  -9  -3  -1  638.25  142.46   8
   1  -9   3  747.89  162.89   7
  -3  -1  -9  834.56  157.60   5
  -3   1   9  606.17  140.49   8
  -2  -9  -3 1129.24  179.75   7
  -3  -2  -9 1379.64  181.37   6
  -9  -3  -2 1348.66  188.79   8
   9   3  -2 1293.60  158.25   1
  -9   3   2 1216.57  166.54   8
  -3  -2  -9 1229.33  187.15   5
  -3   2   9 1411.56  205.05   8
   9  -3   2 1150.07  212.73   9
   2  -9   3 1251.37  187.87   7
  -3  -3  -9  554.10  115.28   6
  -3  -9  -3  606.51  126.73   7
   3  -9   3  931.32  175.77   7
  -9   3   3  843.19  151.43   8
   9  -3   3 1059.88  203.98   9
  -3  -3  -9  775.34  143.40   5
  -3   3   9  873.69  178.86   8
  -3  -4  -9  683.17  156.93   6
  -4  -9  -3  529.36  134.99   7
   4  -9   3  541.79  145.35   7
   9  -3   4  705.21  160.54   9
  -4  -9  -3  932.18  203.22   6
  -9   3   4  667.31  140.90   8
  -3   4   9  488.23  137.11   8
  -3  -5  -9 1150.94  203.21   6
  -5  -9  -3 1241.47  183.74   7
   9  -3   5 1057.12  182.89   9
   5  -9   3 1217.69  185.91   7
  -9   3   5 1226.48  190.58   8
  -5  -9  -3 1108.00  193.19   6
  -3   5   9 1194.20  195.83   8
  -6  -9  -3 1341.52  187.64   7
   6  -9   3 1405.03  195.52   7
   9  -3   6 1102.72  185.72   9
  -9   3   6  948.85  193.42   8
  -6  -9  -3 1456.00  215.72   6
  -3  -6  -9 1256.18  221.05   6
  -3   6   9 1097.01  197.41   8
  -7  -9  -3 1290.11  182.29   7
   3  -7   9  767.89  157.16   7
   9  -3   7  896.97  161.56   9
  -9   3   7  924.02  187.65   8
  -7  -9  -3 1182.59  208.14   6
   7  -9   3  652.22  210.54   9
  -3  -7  -9 1016.06  196.78   6
  -3   7   9 1415.28  222.12   8
  -3  -8  -9  766.97  183.76   6
   8  -9   3  627.36  203.23   9
  -3   8   9  546.77  149.02   8
  -9   3   8  587.24  184.83   8
   3  -8   9  287.36  103.46   7
   9  -3   8  246.70  114.70   9
  -8  -9  -3  638.88  181.56   6
  -8  -9   4  238.05  120.73   7
   8  -9  -4  115.38  212.53   9
  -4  -8   9  372.78  156.35   7
  -9  -4   8  157.59  117.84   8
   4  -8  -9  294.32  129.63   5
   4  -8  -9  441.23  171.81   6
   7  -9  -4  374.15  204.35   9
  -7  -9   4  231.08  100.93   7
  -9  -4   7  382.39  135.20   8
   4  -7  -9  137.72   96.55   5
  -6  -9   4   79.71  101.46   7
   4  -6  -9  358.09  137.66   5
  -9  -4   6  364.59  125.67   8
  -4  -6   9  240.79  108.40   8
   6  -9  -4  327.86  216.05   9
   4  -5  -9  973.81  185.85   5
  -5  -9   4 1073.21  186.10   7
   5  -9  -4 1171.08  239.25   9
  -9  -4   5 1131.31  182.27   8
  -4  -5   9  915.47  157.90   8
   9  -4  -5  615.13  209.45   9
   4  -9  -4  -99.65  141.75   7
   4  -4  -9  294.06  147.53   5
   4  -9  -4  342.76  197.64   9
  -9  -4   4  -21.61   68.69   7
  -4  -9   4  -30.67   98.74   7
  -9  -4   4   31.93   89.10   8
   9  -4  -4 -115.08  195.12   9
  -4  -4   9  116.51   99.56   8
  -4   3  -9  861.71  159.14   4
   3  -9  -4  693.42  161.82   7
   9  -4  -3  685.76  237.11   9
  -3  -9   4  846.08  178.29   7
  -9  -4   3  882.00  160.95   8
  -4  -3   9  828.14  156.01   8
   3  -9  -4  854.32  217.80   9
   2  -9  -4 1160.92  209.52   7
  -2   9  -4  993.85  140.70   1
   9  -4  -2 1192.71  262.48   9
   2  -9  -4 1012.04  185.29   9
  -4   2  -9 1485.71  198.76   4
  -2  -9   4 1140.88  186.31   7
  -9   4  -2 1489.66  175.70   8
  -9  -4   2 1069.78  174.75   8
   2  -9  -4 1064.49  133.43   5
  -4  -2   9 1128.16  184.40   8
  -4   1  -9  362.77  113.39   4
   1  -9  -4  367.68  153.93   7
   9   4   1  245.65   93.93   1
  -1  -9   4  502.45  137.60   7
  -9   4  -1  361.11  110.49   8
  -9  -4   1  321.49  117.59   8
   9  -4  -1  484.38  206.04   9
   1  -9  -4  268.07   82.68   5
  -4  -1   9  338.53  127.84   8
   1  -9  -4  137.87  117.16   9
  -9  -4   0 1712.07  205.72   8
   9  -4   0 2388.72  314.20   9
  -9   4   0 1809.07  192.25   8
   0  -9   4 1630.53  217.85   7
  -4   0  -9 1899.34  220.50   4
   9   4   0 1738.21  189.72   1
  -4   0   9 1768.64  212.64   8
   0  -9  -4 1750.79  231.78   7
  -1  -9  -4  204.53  101.03   7
   9  -4   1  263.82  196.32   9
  -9   4   1  222.97   83.10   8
   1  -9   4  488.26  146.66   7
  -4   1   9  451.85  131.77   8
  -9  -4  -1  338.01  118.16   8
   2  -9   4 1006.78  160.78   3
  -2  -9  -4  903.78  174.05   7
   9  -4   2 1385.37  233.37   9
  -9   4   2  958.58  153.17   8
  -4   2   9 1231.67  203.12   8
   2  -9   4 1226.19  183.94   7
  -3  -9  -4  873.37  169.65   7
  -4  -3  -9  641.42  135.33   6
   9  -4   3  754.77  175.95   9
   3  -9   4  493.95  124.12   7
  -9   4   3  606.98  132.98   8
  -4   3   9  878.82  169.85   8
  -4  -4  -9  185.81  107.53   6
  -4  -9  -4  -62.67  101.10   7
  -4  -9  -4  -88.11  127.21   6
  -9   4   4  -51.16   80.74   8
   4  -9   4  -64.19  113.18   7
   9  -4   4  -20.17  107.72   9
  -4   4   9   45.32   93.17   8
  -4  -5  -9 1143.75  208.57   6
  -5  -9  -4 1070.66  170.52   7
   9  -4   5  913.42  170.60   9
  -9   4   5  935.13  190.00   8
  -5  -9  -4  952.35  195.25   6
   5  -9   4  962.67  146.82   7
  -4   5   9 1133.92  194.03   8
  -4  -6  -9  399.20  138.55   6
  -6  -9  -4  257.27  106.41   7
  -6  -9  -4  414.56  161.72   6
   9  -4   6  149.80  113.74   9
   4  -6   9  259.11   79.50   7
   6  -9   4  322.29  133.62   7
  -9   4   6  298.64  134.85   8
  -4   6   9  657.08  168.79   8
  -7  -9  -4  313.14  123.53   7
  -4  -7  -9   72.49  128.56   6
   9  -4   7 -119.93  169.40   9
   4  -7   9  233.72  114.94   7
  -9   4   7  258.93  140.76   8
  -7  -9  -4  414.57  157.14   6
  -4   7   9   72.78   98.24   8
   8  -9   4    9.62  220.59   9
  -9   4   8  323.05  158.22   8
   4  -8   9  267.13  119.11   7
  -4   8   9  613.47  174.22   8
  -4  -8  -9  394.54  188.89   6
  -8  -9  -4  382.85  154.97   6
   8  -9  -5  509.23  235.17   9
  -8  -9   5  206.55  122.47   7
   5  -8  -9  305.34  132.53   5
  -9  -5   8   47.53  109.16   8
  -5  -8   9 -130.52  172.81   7
  -7  -9   5  741.27  178.40   7
   7  -9  -5  676.55  251.11   9
   5  -7  -9  915.89  206.84   5
  -9  -5   7  757.42  183.40   8
   9  -5  -6   72.17  173.23   9
  -6  -9   5  229.15  135.69   7
  -9  -5   6  145.02  120.07   8
  -5  -6   9  171.06  126.00   8
   6  -9  -5  235.13  221.77   9
   5  -6  -9  135.65  106.43   5
   5  -5  -9  -29.60  109.80   5
   5  -9  -5  407.00  182.82   9
  -5  -9   5  282.13  140.64   7
   9  -5  -5  175.84  192.26   9
  -9  -5   5  218.45   91.81   7
  -9  -5   5  391.56  136.59   8
  -5  -5   9  246.90  114.60   8
  -4  -9   5  495.64  152.80   7
   9  -5  -4  184.65  204.85   9
   4  -9  -5  136.68   74.46   5
  -9  -5   4  194.01   83.41   7
  -9  -5   4  294.04  108.63   8
  -5  -4   9  196.24  111.90   8
   4  -9  -5  125.27  166.06   9
   3  -9  -5 1087.69  215.25   9
   9  -5  -3 1130.05  271.11   9
  -3  -9   5  847.22  175.02   7
   3  -9  -5  894.95  140.24   5
  -9  -5   3  659.85  164.01   8
  -5   3  -9  860.73  154.07   4
  -5  -3   9 1036.82  181.77   8
   2  -9  -5  -62.68  126.06   7
   9  -5  -2  148.86  207.68   9
  -2  -9   5   28.48  102.03   7
  -9  -5   2  108.87   86.20   8
  -5   2  -9   31.73   69.30   4
   2  -9  -5   37.34   72.75   5
  -9   5  -2   82.75   75.33   8
   2  -9  -5  284.42  148.90   9
  -5  -2   9   34.77  112.81   8
   1  -9  -5 2254.42  262.18   7
   9  -5  -1 2352.99  337.51   9
  -5   1  -9 2264.26  241.74   4
   1  -9  -5 2531.91  218.65   5
  -9  -5   1 2192.59  242.39   8
  -9   5  -1 2427.68  214.33   8
  -1  -9   5 2093.89  266.94   7
  -5  -1   9 2805.23  269.69   8
  -5   0  -9 1878.99  218.49   4
   0  -9  -5 2223.37  256.89   7
   0  -9   5 2113.10  252.15   7
  -9  -5   0 1895.36  225.73   8
   9  -5   0 1872.35  292.54   9
  -9   5   0 2033.50  195.59   8
  -5   0   9 1803.05  230.16   8
  -9  -5   0 2129.46  210.01   6
  -1  -9  -5 2553.47  269.65   7
  -9  -5  -1 2294.50  230.60   6
   1  -9   5 2029.00  245.73   7
  -9   5   1 2273.95  207.68   8
   9  -5   1 2485.41  300.27   9
  -5   1   9 2414.76  258.01   8
  -9  -5  -1 2404.68  253.17   8
  -9  -5  -2 -121.86   93.73   6
  -2  -9  -5   61.32  110.43   7
   2  -9   5  -29.22   92.80   7
  -9   5   2  -13.97   84.18   8
   9  -5   2   63.42  161.11   9
  -5   2   9  -77.32  108.38   8
  -2   9   5  191.75   88.95   8
  -3  -9  -5 1226.57  198.26   7
  -9  -5  -3 1099.57  185.19   6
  -5  -3  -9  879.82  152.89   6
   3  -9   5  810.76  157.33   7
  -3  -9  -5  963.98  190.70   6
  -9   5   3 1111.46  165.38   8
   9  -5   3  922.67  182.63   9
  -5   3   9 1132.07  203.91   8
  -3   9   5 1175.64  151.87   8
  -4  -9  -5  375.80  140.64   7
  -5  -4  -9  187.62  119.54   6
  -9  -5  -4  230.13   97.41   6
  -9   5   4  347.27  117.20   8
  -5   4   9  388.76  117.67   8
   4  -9   5  274.92  100.79   7
  -4  -9  -5  462.59  156.95   6
   9  -5   4  189.95  153.61   9
  -5  -5  -9  268.79  134.45   6
  -5  -9  -5  255.11  103.71   7
   9  -5   5  264.07  148.30   9
  -9  -5  -5  275.31  136.12   6
   5  -5   9  261.55   84.02   7
  -5   5   9  486.91  152.55   8
  -9   5   5  319.83  115.74   8
  -5  -9  -5  453.05  167.05   6
   5  -9   5  285.43  126.22   7
  -5  -6  -9   69.16  110.74   6
  -6  -9  -5  209.62  118.42   7
   5  -6   9  209.90   91.08   7
  -9  -5  -6  -17.21  120.26   6
   9  -5   6 -180.61  165.18   9
   6  -9   5  333.19  122.09   7
  -9   5   6  283.42  134.50   8
  -6  -9  -5  184.85  153.95   6
  -5   6   9  342.45  158.68   8
  -5  -7  -9  627.63  188.33   6
   9  -5   7   36.06  185.86   9
   5  -7   9  846.37  162.58   7
  -5   7   9  548.38  167.23   8
  -9   5   7  426.58  154.68   8
  -7  -9  -5  654.77  204.08   6
  -9   5   8 -198.49  161.98   8
  -5   8   9   11.93   96.79   8
  -8  -9  -5  -88.05  146.05   6
  -5  -8  -9  142.49  144.58   6
  -6  -8   9  841.86  193.34   7
  -9  -6   8 1388.16  218.86   8
   6  -8  -9  920.99  184.48   5
  -8  -9   6  920.39  208.18   7
   8  -9  -6 1323.91  299.46   9
  -7  -9   6  750.38  197.56   7
   7  -9  -6 1370.00  326.42   9
  -9  -6   7  868.85  173.29   7
  -9  -6   7  735.48  148.72   8
   6  -7  -9  824.32  178.77   5
   6  -6  -9  157.07  137.11   5
   9  -6  -6 -143.21  224.18   9
  -6  -6   9   59.41  100.68   8
  -9  -6   6    5.44  109.31   7
  -9  -6   6  155.13  114.17   8
  -6  -9   6  210.56  135.89   7
   6  -9  -6  -71.57   88.67   5
   6  -9  -6  110.63  172.94   9
   5  -9  -6 1182.35  240.98   9
   9  -6  -5 1134.45  281.68   9
  -5  -9   6 1245.26  231.59   7
  -9  -6   5  871.27  178.40   8
  -9  -6   5 1153.90  177.75   7
  -6  -5   9 1034.14  195.68   8
   5  -9  -6 1027.13  176.73   5
  -4  -9   6  239.09  127.02   7
   4  -9  -6  171.13   96.91   5
  -9  -6   4  166.01   86.65   7
   4  -9  -6  336.66  160.24   9
  -6  -4   9  323.94  129.67   8
   9  -6  -4  754.60  259.75   9
  -9  -6   4  202.84  109.08   8
   3  -9  -6  447.08  178.81   9
  -6   3  -9  519.81  138.29   4
   9  -6  -3  470.62  251.20   9
  -3  -9   6  505.81  142.23   7
  -9  -6   3  329.51   87.13   7
   3  -9  -6  459.67   99.28   5
  -9  -6   3  723.07  168.35   8
  -6  -3   9  438.97  155.55   8
  -2  -9   6  120.71  115.69   7
  -6   2  -9   29.89   94.25   4
  -9  -6   2   90.48  103.98   8
   2  -9  -6   41.05   66.39   5
  -6  -2   9   53.09  103.45   8
   9  -6  -2  185.49  219.90   9
   9  -6  -1  997.99  249.47   9
  -9  -6   1 1106.57  177.28   8
  -6  -1   9 1002.85  180.54   8
  -1  -9   6 1059.00  195.56   7
   1  -9  -6  997.60  157.72   5
  -6   1  -9  899.68  177.73   4
  -9  -6   0  432.82  116.90   6
  -6   0  -9  759.30  174.27   4
   9  -6   0  531.26  213.84   9
   0  -9   6  565.06  169.87   7
  -9  -6   0  490.01  147.92   8
  -9   6   0  768.21  134.87   8
  -6   0   9  572.49  159.75   8
   0  -9  -6  599.57  129.73   5
  -1  -9  -6 1060.87  188.57   7
  -9  -6  -1 1105.26  188.98   6
  -9   6   1 1037.21  145.17   8
   9  -6   1  693.91  173.93   9
  -6   1   9  999.20  192.68   8
   1  -9   6 1023.56  184.54   7
  -2  -9  -6  173.73  105.52   7
  -9  -6  -2   25.03   99.76   6
  -2  -9  -6  322.88  152.63   6
   9  -6   2  -18.84  144.84   9
   2  -9   6  290.37  126.37   7
  -9   6   2  194.35   82.35   8
  -6   2   9  -48.90  108.51   8
  -2   9   6  176.75   99.42   8
  -3  -9  -6  500.29  144.04   7
  -9  -6  -3  463.88  126.46   6
   3  -9   6  403.69  136.18   7
  -9   6   3  379.88  116.59   8
   9  -6   3  413.31  161.64   9
  -6   3   9  438.39  144.62   8
  -3  -9  -6  519.02  165.73   6
  -3   9   6  443.59  117.01   8
  -4  -9  -6   11.03  127.75   7
  -9  -6  -4  310.23   98.47   6
  -6  -4  -9  324.58  117.42   6
   4  -9   6  350.06  125.40   7
   9  -6   4   64.97  136.23   9
  -9   6   4  456.74  138.77   8
  -4  -9  -6  221.10  136.31   6
  -6   4   9  286.49  126.21   8
  -4   9   6  413.89  113.09   8
  -9  -6  -5 1044.21  206.24   6
   5  -9   6 1106.27  171.25   7
   9  -6   5 1055.54  212.26   9
  -6  -5  -9 1223.71  216.35   6
  -9   6   5 1065.89  173.65   8
  -5  -9  -6 1315.00  230.92   6
  -5   9   6 1168.49  160.68   8
  -6   5   9 1420.42  235.92   8
  -6  -6  -9  156.19  144.35   6
  -9  -6  -6  161.40  141.72   6
   6  -9   6  109.30  107.05   7
   9  -6   6 -161.45  199.80   9
  -6  -9  -6  149.38  155.21   6
  -9   6   6  -41.46  105.97   8
  -6   6   9   53.09  100.57   8
  -6  -7  -9 1102.56  230.20   6
  -9  -6  -7  686.22  185.39   6
  -9   6   7  988.36  212.20   8
  -6   7   9  829.54  197.05   8
  -7  -9  -6 1066.93  225.33   6
  -8  -9  -6 1122.12  222.97   6
  -6  -8  -9 1144.91  240.65   6
  -9  -6  -8  822.06  186.93   6
  -9   6   8  770.51  182.71   8
  -6   8   9  922.76  182.55   8
   7  -8  -9  345.15  156.06   5
  -8  -9   7  162.64  140.27   7
  -9  -7   8  222.68  141.08   7
  -9  -7   8   95.56  115.55   8
   8  -9  -7 -129.61  209.81   9
  -7  -8   9   -6.41  136.28   7
   7  -9  -7  265.29  172.77   9
  -9  -7   7  547.09  163.45   8
  -7  -9   7  381.76  160.78   7
  -9  -7   7  488.29  151.69   7
   7  -7  -9  356.72  151.19   5
   7  -9  -7  440.63  149.75   5
   9  -7  -6  307.28  238.01   9
  -9  -7   6   10.11   92.32   8
  -7  -6   9  122.90  116.79   8
   6  -9  -7  329.50  213.17   9
   6  -9  -7  230.88  129.16   5
  -9  -7   6  171.61  104.76   7
  -6  -9   7  113.06  131.66   7
  -5  -9   7  202.30  129.37   7
   9  -7  -5   84.59  213.26   9
   5  -9  -7   87.93   84.70   5
   5  -9  -7  480.73  184.75   9
  -9  -7   5  186.91   85.72   8
  -7  -5   9  236.23  121.74   8
  -9  -7   5  308.30  100.27   7
   4  -9  -7  187.73  118.85   5
  -9  -7   4  256.67  116.15   7
  -4  -9   7  262.01  129.13   7
  -9  -7   4  444.59  136.64   8
   4  -9  -7  445.86  158.98   9
  -7  -4   9  591.55  161.28   8
   9  -7  -4  339.95  257.01   9
  -7   3  -9  328.36  123.66   4
   9  -7  -3  429.43  245.06   9
   3  -9  -7  419.98  118.59   5
  -3  -9   7  298.14  141.26   7
  -7  -3   9  461.87  167.67   8
  -9  -7   3  504.55  146.56   8
  -9  -7   3  379.56  107.54   7
  -7   2  -9 1019.13  176.30   4
   2  -9  -7 1167.26  172.12   5
   9  -7  -2 1054.25  300.33   9
  -9  -7   2 1205.28  191.40   8
  -2  -9   7 1063.29  209.49   7
  -7  -2   9 1407.11  223.95   8
  -7   1  -9  148.70  122.87   4
  -1  -9   7  -84.44  127.99   7
   9  -7  -1  151.97  224.30   9
  -9  -7   1   30.93   90.51   8
  -7  -1   9  209.94  127.69   8
   1  -9  -7  138.65  103.80   5
  -9  -7   0   17.89   79.08   6
  -7   0  -9  -46.61  106.38   4
  -9  -7   0  -48.85  103.86   8
   0  -9   7 -123.74  114.65   7
  -7   0   9  -92.48  124.46   8
   0  -9  -7  -62.91   82.68   5
   9  -7   0 -137.74  171.17   9
  -7  -1  -9   37.73  103.73   4
  -9  -7  -1  -68.93  104.00   6
   9  -7   1 -231.96  181.02   9
  -1  -9  -7  156.62  159.78   6
  -7   1   9   47.76  110.76   8
   1  -9   7  284.22  129.20   7
  -9  -7  -2 1161.95  188.74   6
   2  -9   7  848.50  166.07   7
  -9   7   2  992.85  148.98   8
  -2  -9  -7 1089.53  216.14   6
  -7   2   9  739.07  175.82   8
   9  -7   2 1006.58  228.54   9
  -2   9   7  942.56  149.57   8
  -9  -7  -3  445.78  160.98   6
  -9   7   3  336.79   77.57   8
   9  -7   3  341.88  143.60   9
  -3  -9  -7  207.81  140.59   6
   3  -9   7  280.82  124.92   7
  -7   3   9  274.78  138.08   8
  -3   9   7  426.75  136.43   8
  -9  -7  -4  158.58  119.80   6
  -9   7   4  272.53  117.10   8
   4  -9   7  432.81  131.17   7
   9  -7   4  425.56  179.76   9
  -7   4   9  473.83  167.31   8
  -4  -9  -7  132.93  133.22   6
  -4   9   7  337.03  115.64   8
  -9  -7  -5  193.50  104.69   6
  -7  -5  -9  301.84  126.31   6
  -9   7   5  150.87  112.43   8
  -7   5   9  256.75  127.19   8
   9  -7   5  181.38  154.62   9
   5  -9   7  114.60  120.34   7
  -5   9   7  162.50   95.41   8
  -5  -9  -7  168.51  164.62   6
  -9  -7  -6  298.75  138.50   6
  -7  -6  -9  117.86  128.28   6
   9  -7   6 -194.12  233.12   9
  -9   7   6  223.92  133.11   8
  -6   9   7  346.23  119.43   8
  -7   6   9  128.11  107.28   8
  -6  -9  -7  107.71  151.28   6
  -7  -7  -9   52.04  139.16   6
  -9  -7  -7  598.43  164.12   6
  -9   7   7  180.15  137.41   8
  -7   9   7  167.72   91.42   8
  -7   7   9  537.08  165.35   8
  -7  -9  -7  291.86  136.83   6
  -8  -9  -7  412.55  194.24   6
  -7  -8  -9  445.79  189.47   6
  -9  -7  -8  183.98  148.95   6
  -9   7   8  101.27  121.56   8
  -7   8   9  294.32  133.07   8
   8  -9  -8  163.21  131.13   5
  -8  -9   8  179.18  114.53   7
  -9  -8   8  259.23  155.21   7
  -8  -8   9 -172.35  128.00   7
   8  -8  -9  150.02  100.56   5
   7  -9  -8  170.74  141.24   5
  -7  -9   8  114.30  124.22   7
  -8  -7   9  137.59  132.05   8
  -9  -8   7 -101.09  136.20   7
  -8  -7   9 -127.92  139.53   7
   6  -9  -8  252.94  109.55   5
  -9  -8   6  317.56  141.06   8
  -9  -8   6  254.64  125.62   7
  -8  -6   9  380.07  141.21   8
  -6  -9   8    1.10  134.32   7
  -9  -8   5  202.82   98.67   8
   5  -9  -8  115.26   95.40   5
   9  -8  -5  193.84  220.63   9
  -9  -8   5  194.71  106.25   7
  -5  -9   8  121.93  147.83   7
  -8  -5   9  190.06  112.58   8
  -9  -8   4 1260.45  207.97   8
  -9  -8   4 1096.42  179.34   7
   4  -9  -8 1382.41  214.76   5
  -4  -9   8 1030.01  217.22   7
  -8  -4   9  921.30  186.60   8
   9  -8  -4 1124.67  327.73   9
   3  -9  -8  744.34  172.47   5
   9  -8  -3  898.13  310.25   9
  -3  -9   8  788.15  188.73   7
  -8   3  -9  569.89  166.46   4
  -8  -3   9  532.65  171.67   8
  -9  -8   3  694.01  138.86   7
  -9  -8   3  794.45  167.22   8
   9  -8  -2 1148.23  311.20   9
  -2  -9   8 1328.36  235.27   7
  -8   2  -9 1402.07  230.60   4
   2  -9  -8 1298.38  208.93   5
  -8  -2   9 1322.39  228.52   8
  -9  -8   2 1585.24  218.69   8
  -8   1  -9  807.71  180.83   4
  -1  -9   8  732.20  191.93   7
  -9  -8   1  821.91  160.82   8
   1  -9  -8  890.01  217.56   6
  -8  -1   9  916.91  202.08   8
   1  -9  -8  945.64  174.82   5
   9  -8  -1 1085.39  289.64   9
  -9  -8   0  582.67  133.74   6
   9  -8   0  822.78  262.10   9
  -8   0  -9  625.85  168.17   4
   0  -9   8  321.37  114.94   7
   0  -9  -8  374.18  155.04   6
  -8   0   9  538.83  168.66   8
   0  -9  -8  492.06  137.68   5
  -9  -8  -1 1044.11  178.76   6
  -8  -1  -9  740.05  173.06   4
   9  -8   1  837.55  229.04   9
   1  -9   8 1324.65  228.82   7
  -1  -9  -8  673.21  175.78   6
  -8   1   9  957.47  195.54   8
  -9  -8  -2 1234.49  199.73   6
   2  -9   8 1533.61  245.73   7
   9  -8   2 1629.41  278.36   9
  -8   2   9 1436.81  241.71   8
  -2  -9  -8 1458.08  244.44   6
  -2   9   8 1486.99  199.17   8
  -9  -8  -3  638.27  167.17   6
   9  -8   3  546.55  176.03   9
   3  -9   8  739.65  164.54   7
  -8   3   9  872.94  191.38   8
  -3  -9  -8  578.38  157.71   6
  -3   9   8  971.49  166.50   8
  -9  -8  -4  910.81  178.22   6
   9  -8   4  965.67  233.79   9
   4  -9   8 1079.06  189.38   7
  -8   4   9 1116.92  227.19   8
  -4  -9  -8  868.53  227.04   6
  -4   9   8 1279.63  192.81   8
  -9  -8  -5  250.30  150.45   6
   9  -8   5  159.64  164.11   9
  -5   9   8  176.32  102.28   8
   5  -9   8  252.09  129.79   7
  -9   8   5   54.06   92.28   8
  -8   5   9   54.95  126.35   8
  -5  -9  -8  -29.70  139.71   6
  -9   8   6  551.80  150.47   8
  -9  -8  -6  524.18  192.47   6
  -8  -6  -9  568.21  188.12   6
   9  -8   6   46.03  253.61   9
  -8   6   9  189.10  151.00   8
  -6   9   8  330.25  132.79   8
  -6  -9  -8  191.15  177.59   6
  -7  -9  -8   43.51  144.89   6
  -8   7   9  278.40  138.77   8
  -9  -8  -7  -77.78  158.37   6
  -8  -7  -9  -15.72  124.12   6
  -9   8   7   76.57  123.23   8
  -7   9   8 -126.33  111.26   8
  -8  -9  -8  294.31  157.20   6
  -8  -8  -9  432.15  190.49   6
  -9  -8  -8  122.00  143.27   6
  -9   8   8  277.27  131.16   8
  -8   9   8  212.75  118.90   8
  -8   8   9  232.85  141.82   8
   9  -9  -9 1012.45  226.54   5
  -9  -9   9  873.05  204.51   7
   9  -8  -9  845.70  205.49   5
   8  -9  -9  358.77  116.23   5
  -9  -9   8  790.82  187.75   7
  -8  -9   9  658.75  190.00   7
  -9  -8   9  957.30  219.04   7
   7  -9  -9  137.53  111.65   5
  -7  -9   9  355.79  167.30   7
  -9  -9   7  118.08  109.98   7
  -9  -7   9   38.02  117.22   8
  -9  -7   9   39.08  105.23   7
   9  -9  -6  460.25  223.97   9
   6  -9  -9  418.19  149.78   5
  -9  -9   6  323.66  148.84   7
  -6  -9   9  189.85  121.00   7
  -9  -6   9  325.98  129.76   8
   9  -9  -5  187.99  221.93   9
  -9  -9   5  509.86  159.33   7
   5  -9  -9  266.42  134.84   5
  -5  -9   9  198.05  146.89   7
  -9  -5   9  347.13  160.09   8
   9  -9  -4  197.79  249.56   9
  -4  -9   9  107.12  107.57   7
  -9  -9   4  646.55  165.42   7
   4  -9  -9  320.75  140.87   5
  -9  -4   9  168.93  130.51   8
  -9  -3   9  345.83  157.45   8
   3  -9  -9  146.18  102.11   5
   9  -9  -3  167.36  234.97   9
  -9  -9   3  250.11  128.73   7
   3  -9  -9  280.13  155.63   6
  -9  -9   3  -17.24   98.84   8
  -3  -9   9   24.25   99.42   7
  -9   3  -9 -110.89  105.32   4
  -9  -2   9  734.54  198.20   8
   9  -9  -2  991.49  318.30   9
  -9  -9   2  594.06  146.39   8
  -2  -9   9  475.45  164.71   7
   2  -9  -9  578.43  155.41   5
   2  -9  -9  635.04  175.36   6
  -9   2  -9  478.03  162.98   4
   9  -9  -1 -178.11  195.12   9
  -9   1  -9  190.60  113.21   4
  -1  -9   9  -83.12  117.48   7
  -9  -1   9 -222.74  162.88   8
   1  -9  -9    7.21  137.93   6
   1  -9  -9   61.29   95.19   5
  -9   0  -9  153.47  122.54   4
  -9   0   9  -66.07  136.51   8
   0  -9   9   42.17  112.78   7
   9  -9   0  400.26  269.43   9
   0  -9  -9  -47.21  149.48   6
   0  -9  -9   22.03   95.64   5
  -9  -9   0  126.20  157.60   6
  -9  -1  -9   64.97  107.11   4
   9  -9   1  294.61  214.74   9
   1  -9   9   13.58  131.59   7
  -9   1   9 -234.19  158.03   8
  -1  -9  -9 -264.14  166.82   6
  -9  -9  -1   14.10  119.76   6
  -9  -2  -9  501.34  163.25   4
   9  -9   2  527.42  188.01   9
   2  -9   9  234.87  148.59   7
  -9  -9  -2  322.87  113.66   6
  -9   2   9  681.70  201.11   8
  -2  -9  -9  955.58  233.93   6
  -2   9   9  441.83  140.24   8
  -9  -9  -3  303.76  141.95   6
  -3  -9  -9 -146.73  165.57   6
   3  -9   9  119.89  117.72   7
  -9   3   9  304.16  149.30   8
   9  -9   3  -37.59  166.41   9
  -3   9   9  155.91  118.97   8
  -9  -9  -4  277.09  160.55   6
   9  -9   4 -131.34  184.25   9
   4  -9   9   35.12  110.21   7
  -9   4   9  263.99  135.78   8
  -4   9   9  554.55  166.90   8
  -4  -9  -9  345.88  165.07   6
  -9  -9  -5  606.09  203.41   6
   5  -9   9  361.55  128.63   7
   9  -9   5  511.66  236.89   9
  -5   9   9  741.11  164.34   8
  -9   5   9  223.67  137.34   8
  -5  -9  -9  407.86  166.38   6
  -6  -9  -9  291.33  171.18   6
  -9  -9  -6  281.91  139.57   6
  -9   6   9  654.31  185.65   8
  -6   9   9  400.55  154.61   8
  -7  -9  -9  166.33  146.13   6
  -9  -9  -7  143.39  150.31   6
  -9  -7  -9  124.27  134.59   6
  -9   7   9  139.43  131.88   8
  -7   9   9  263.26  131.86   8
  -8  -9  -9 1024.42  251.04   6
  -9  -9  -8  639.13  219.23   6
  -9  -8  -9  739.69  212.79   6
  -9   8   9  547.31  185.53   8
  -8   9   9  830.98  187.93   8
  -9  -9  -9  761.48  204.55   6
  -9   9   9  507.39  165.96   8
 -10   0   0 4933.60  304.68   4
   0 -10   0 4425.00  336.82   7
   0   0 -10 4629.36  331.72   5
 -10   0   0 4288.59  326.95   8
  10   0   0 4570.29  334.69   9
   0   0 -10 4777.46  279.31   4
  10   0  -1  -62.37  147.67   9
  -1 -10   0   13.99  111.75   7
   1 -10   0  260.22  123.94   7
   0   1 -10   -9.01   74.82   5
   0  -1 -10  143.09   90.14   5
 -10   0  -1  245.00  112.73   8
 -10   0  -1   86.74   73.19   4
 -10   0   1   63.23  101.83   8
  10   0   1   92.00  147.57   9
   0  -2 -10 -114.56  101.94   6
 -10   0  -2  -18.81   75.15   8
 -10   0   2   61.60   98.75   8
   2 -10   0  132.11  131.91   7
   0   2 -10  134.36   96.37   5
   0  -2 -10 -120.56  112.31   5
 -10   0  -2  -93.58   95.40   4
  -2 -10   0  306.61  145.15   7
  10   0   2  149.08  152.06   9
   0  -3  10  693.82  138.27   8
   0  -3 -10 1003.90  160.78   6
  -3 -10   0  817.68  180.00   7
   3 -10   0  623.83  168.06   7
 -10   0   3 1023.48  188.68   8
 -10   0  -3  773.72  153.50   8
 -10   0  -3  787.41  152.41   4
   0   3 -10  970.47  152.72   5
  10   0   3  651.43  180.78   9
   0  -3 -10  916.15  171.77   5
   0  -4 -10  239.97   88.83   6
   4 -10   0  580.23  170.12   7
   4 -10   0  -21.73  148.25   9
   0   4 -10  473.70  114.62   5
  10   0   4  210.08  144.39   9
   0  -4 -10  409.24  128.77   5
 -10   0   4  223.03  115.10   8
 -10   0  -4  229.75  129.52   4
  -4 -10   0  298.91  117.20   7
   0  -4  10  367.81  100.57   8
   5 -10   0  346.33  155.88   7
   5 -10   0  415.75  170.29   9
  -5 -10   0  128.01  123.92   7
 -10   0  -5  168.67  105.96   4
   0  -5 -10  198.87  104.87   6
   0  -5 -10  260.94  108.95   5
 -10   0   5  266.37  112.72   8
   0  -5  10  402.30  116.06   8
   6 -10   0  860.44  180.84   7
 -10   0   6  650.70  168.36   8
 -10   0  -6  793.34  181.60   4
  -6 -10   0  981.20  180.71   7
   0  -6 -10  768.20  176.75   5
  -6 -10   0  733.80  158.94   6
   6 -10   0  867.15  206.59   9
   0  -6 -10  909.08  184.73   6
   7 -10   0  615.76  156.21   7
  -7 -10   0  719.06  192.02   6
 -10   0  -7  603.22  173.92   4
  -7 -10   0  465.40  133.50   7
 -10   0   7  533.07  179.55   8
   0  -7 -10  472.71  141.09   5
   0  -7 -10  649.01  163.66   6
   7 -10   0  624.89  242.33   9
 -10   0  -8  382.06  155.48   4
  -8 -10   0  209.27  113.08   7
   0  -8  10  249.89  171.59   7
   0  -8 -10  398.23  170.16   6
 -10   0   8  243.61  149.29   8
   8 -10   0  132.20  200.20   9
   0  -8 -10  340.64  126.91   5
  -8 -10   0  268.62  108.88   6
   9 -10   0  414.52  259.21   9
 -10   0  -9  202.01  152.73   4
   0  -9  10  247.17  133.60   7
 -10   0   9  141.62  131.11   8
   0  -9 -10  133.22  121.63   6
   0  -9 -10  103.28  123.48   5
   9 -10  -1  292.95  222.86   9
 -10   1  -9  315.76  131.72   4
  -1  -9  10   94.08  103.58   7
 -10  -1   9  415.56  187.45   8
   1  -9 -10  402.38  164.04   6
   1  -9 -10  395.13  150.48   5
   8 -10  -1   36.87  104.73   7
 -10   1  -8  -42.08  117.84   4
   8 -10  -1  172.24  198.78   9
  -8 -10   1   46.15  123.96   7
  -1  -8  10   16.15  116.73   7
 -10  -1   8    1.40  113.06   8
   1  -8 -10 -162.77  133.27   5
   1  -8 -10   42.24  129.99   6
   7 -10  -1  452.57  168.19   7
  -7 -10   1   56.13   93.19   7
   7 -10  -1 -314.69  210.54   9
 -10   1  -7 -156.67  124.86   4
   1  -7 -10  -80.25  119.39   5
 -10  -1   7  137.19  151.88   8
  -7 -10   1   98.70  119.43   6
   1  -7 -10  215.84  127.93   6
   6 -10  -1 1577.64  220.87   7
   6 -10  -1 1665.85  258.76   9
  -6 -10   1 1715.32  232.09   7
 -10   1  -6 1880.79  251.21   4
   1  -6 -10 1622.98  236.15   5
 -10  -1   6 1853.80  253.04   8
  -6 -10   1 2016.99  235.20   6
   1  -6 -10 1764.87  230.04   6
  -5 -10   1 1468.61  221.96   7
   5 -10  -1 1160.71  200.79   7
   5 -10  -1  977.43  210.34   9
   1  -5 -10 1055.79  183.94   5
 -10   1  -5  938.12  166.24   4
 -10  -1   5 1103.08  196.09   8
  -1  -5  10 1381.73  181.85   8
   1  -5 -10 1363.51  194.18   6
   1  -4 -10  645.98  132.61   6
  -4 -10   1  359.02  139.64   7
   4 -10  -1  442.97  135.36   7
   1  -4 -10  536.97  137.30   5
   4 -10  -1  683.04  175.28   9
  -1   4 -10  442.29  107.11   5
 -10   1  -4  319.58  128.52   4
 -10  -1   4  452.29  145.17   8
  -1  -4  10  599.10  124.56   8
   1  -3 -10  101.04   82.93   6
   3 -10  -1   92.49  117.38   7
 -10   1  -3  265.46  118.40   4
 -10  -1   3   48.03   98.72   8
  -3 -10   1  363.39  135.91   7
 -10   1  -3  172.27   87.08   8
   3 -10  -1  158.21  132.70   9
   1  -3 -10  204.98  100.59   5
  -1   3 -10  237.48   98.34   5
  10  -1  -3  -47.27  194.79   9
  -1  -3  10  119.18  100.70   8
  -1   2 -10   95.20   72.01   5
 -10   1  -2   10.78   77.33   8
   2 -10  -1  -14.59   95.16   7
  10  -1  -2  231.54  163.50   9
  10   1   2  -14.81  133.82   9
   1  -2 -10   44.83  103.00   5
  -2 -10   1  211.41  127.45   7
  -1   2 -10  -26.82   63.33   4
 -10   1  -2 -101.98  105.30   4
 -10  -1   2  -29.92   80.63   8
   2 -10  -1 -124.79  158.55   9
  -1  -2  10  -42.43   91.86   8
  -1  -1  10  480.13  127.17   8
   1 -10  -1  877.77  183.36   7
  10  -1  -1  584.93  182.36   9
  -1   1 -10  655.29  124.73   4
   1  -1 -10  678.15  154.51   5
  -1 -10   1  718.16  161.46   7
 -10   1  -1  795.87  147.65   8
 -10  -1   1  702.10  120.98   4
 -10  -1   1  528.88  134.40   8
  -1   1 -10  613.56  132.42   5
 -10   1  -1  888.01  158.13   4
  10   1   1  755.94  177.41   9
 -10  -1   0 3055.97  236.28   4
   0 -10   1 2946.46  292.94   7
  10   1   0 2483.16  219.10   9
   1   0 -10 3080.60  275.33   5
   0 -10  -1 2788.57  268.22   7
  -1   0 -10 2998.92  275.75   5
 -10  -1   0 2811.42  270.44   8
 -10   1   0 3044.00  267.30   8
  10  -1   0 3012.42  308.29   9
  -1   0 -10 2923.64  245.99   4
  10  -1   1  797.34  211.33   9
  -1 -10  -1  907.01  180.53   7
 -10  -1  -1  869.72  147.79   4
   1   1 -10  864.49  164.81   5
 -10  -1  -1  674.43  149.00   8
 -10   1   1  545.91  125.29   8
  -1  -1 -10  752.65  149.03   5
   1 -10   1  464.57  135.42   7
 -10   1   2   60.21   94.98   8
  -1  -2 -10    3.40  117.95   6
 -10  -1  -2   54.75   78.57   4
  -2 -10  -1   18.54  121.39   7
  -1  -2 -10  -35.84   87.19   5
   1   2 -10  -18.37   75.36   5
 -10  -1  -2  170.12   95.52   8
   2 -10   1   71.89   96.04   7
  10  -1   2  236.06  184.16   9
  -1  -3 -10  394.37  121.76   6
 -10  -1  -3  238.28  110.87   4
  -3 -10  -1  139.68   93.21   7
   1   3 -10   81.26   73.88   5
  10  -1   3  501.44  198.98   9
 -10   1   3  117.83   85.67   8
  -1  -3 -10  269.22  108.04   5
   3 -10   1  374.64  142.58   7
   1  -4  10  366.04   77.74   8
  -1  -4 -10  577.51  155.66   6
 -10  -1  -4  349.08  114.63   4
   4 -10   1  579.11  155.55   7
  -4 -10  -1  440.35  140.93   7
   1   4 -10  510.79  107.08   5
 -10   1   4  434.29  133.85   8
  10  -1   4  408.17  174.53   9
  -1  -4 -10  485.50  139.17   5
  -1  -5 -10 1068.34  183.52   6
 -10  -1  -5 1270.21  210.22   4
   5 -10   1 1361.60  211.42   7
  -5 -10  -1 1278.60  188.80   7
 -10   1   5 1147.82  203.29   8
   1   5 -10 1335.26  168.08   5
  10  -1   5 1468.73  218.18   9
  -5 -10  -1 1428.68  215.85   6
  -1  -5 -10 1299.47  210.22   5
   5 -10   1  825.92  170.76   9
 -10  -1  -6 1724.58  253.34   4
   6 -10   1 1854.35  231.41   7
  -6 -10  -1 1735.15  228.44   7
 -10   1   6 1652.47  245.78   8
  -6 -10  -1 1755.67  238.61   6
  -1  -6 -10 1778.35  251.50   5
   6 -10   1 1688.66  264.22   9
  -1  -6 -10 1770.48  237.20   6
   7 -10   1 -114.53  130.24   7
 -10  -1  -7  -10.47   83.37   4
  -7 -10  -1  179.72  125.48   7
 -10   1   7  -28.29   99.16   8
   7 -10   1  279.94  190.95   9
  -7 -10  -1  294.48  140.05   6
  -1  -7 -10   59.67  108.12   5
  -1  -7 -10   59.57  108.40   6
 -10  -1  -8   20.44  118.54   4
  -8 -10  -1 -137.30  128.73   7
   8 -10   1  -81.22  167.51   9
   1  -8  10 -112.16  125.34   7
 -10   1   8   57.71  112.70   8
  -1  -8 -10 -338.74  177.66   6
  -8 -10  -1   -1.05  110.81   6
  -1  -8 -10  -13.83   98.70   5
  -1   9  10  199.10  100.34   8
   9 -10   1  226.77  214.97   9
 -10  -1  -9  284.54  104.91   4
   1  -9  10  282.84  139.19   7
 -10   1   9  198.35  141.59   8
  -1  -9 -10  261.37  124.63   6
  -9 -10  -1  137.34  127.03   6
   2  -9 -10   21.12   96.06   5
  -2  -9  10 -110.53  150.26   7
 -10   2  -9   -0.36  112.70   4
 -10  -2   9  -76.79  121.14   8
   2  -9 -10  255.17  163.87   6
  -8 -10   2  416.61  137.36   7
   8 -10  -2  376.00  256.96   9
 -10   2  -8  401.21  152.09   4
  -2  -8  10  385.61  167.34   7
   2  -8 -10  335.94  157.88   5
 -10  -2   8  274.40  155.87   8
   2  -8 -10  543.53  155.53   6
 -10  -2   7  427.95  125.37   8
   7 -10  -2  440.70  130.57   7
  -7 -10   2  545.27  139.57   7
   7 -10  -2  553.60  224.26   9
 -10   2  -7  488.69  156.40   4
   2  -7 -10  343.76  127.78   5
   2  -7 -10  750.16  182.05   6
   6 -10  -2  579.43  175.57   7
 -10   2  -6  392.99  136.66   4
   6 -10  -2  331.90  181.28   9
  -6 -10   2  352.55  139.83   7
  -6 -10   2  356.15  136.43   6
   2  -6 -10  351.64  136.90   5
 -10  -2   6  465.77  151.94   8
   2  -6 -10  298.68  122.68   6
 -10   2  -5  182.13  114.82   4
   5 -10  -2  385.02  139.89   7
   5 -10  -2  180.31  140.36   9
  -5 -10   2   27.26  106.38   7
   2  -5 -10  388.80  156.42   5
 -10  -2   5  211.63   98.65   8
  -2  -5  10  255.68  100.83   8
   2  -5 -10  295.65   93.88   6
   4 -10  -2   73.56   98.49   7
   4 -10  -2   71.54  125.37   9
  -4 -10   2   -7.87  114.39   7
   2  -4 -10  245.48  128.45   5
 -10  -2   4  -12.06  101.31   8
  10  -2  -4 -224.68  216.28   9
 -10   2  -4  178.62  106.06   4
  -2   4 -10   68.97   62.83   5
  -2  -4  10  128.96   85.49   8
   3 -10  -2 1278.69  202.04   7
   3 -10  -2 1503.30  203.72   9
   2  -3 -10 1468.02  237.05   5
  -3 -10   2 1414.61  219.11   7
 -10  -2   3 1542.39  210.10   8
 -10   2  -3 1246.03  181.00   8
  -2   3 -10 1392.90  173.78   4
 -10   2  -3 1590.44  227.88   4
  -2   3 -10 1345.95  176.41   5
  -2  -3  10 1190.46  183.83   8
  10  -2  -3 1573.38  268.02   9
  -2 -10   2  892.78  189.28   7
   2 -10  -2  437.27  144.50   7
   2 -10  -2  722.20  177.55   9
 -10   2  -2  534.00  134.90   8
  -2   2 -10  566.35  117.06   4
  10  -2  -2  522.03  218.32   9
   2  -2 -10  337.81  117.38   5
  -2   2 -10  547.01  137.66   5
 -10  -2   2  436.40  121.49   8
  -2  -2  10  462.49  123.77   8
   1 -10  -2  500.70  155.95   7
  -2   1 -10  509.78  116.85   4
 -10  -2   1  489.07  109.50   4
  10  -2  -1  717.92  243.64   9
  -2   1 -10  319.50  100.38   5
   1 -10  -2  484.05  128.15   9
 -10   2  -1  430.14  114.15   8
 -10  -2   1  415.26  116.97   8
  -1 -10   2  696.61  173.34   7
   2  -1 -10  512.54  124.22   5
  -2  -1  10  336.82  122.40   8
  -2   0 -10   57.64   66.76   4
   0 -10  -2   85.53  118.90   7
 -10  -2   0   49.98   85.45   4
   0 -10   2   72.11  115.17   7
  10  -2   0  391.30  209.04   9
   0 -10  -2 -179.75  120.79   9
 -10  -2   0  -87.66   97.71   8
 -10   2   0  114.70   80.30   8
   2   0 -10 -125.74   90.42   5
  -2   0 -10  -68.03   97.03   5
  -2   0  10  -53.15  106.09   8
  -2   1  10  546.97  131.21   8
   2   1 -10  604.33  139.97   5
 -10  -2  -1  554.35  124.03   4
  -1 -10  -2  864.74  171.38   7
   1 -10   2  381.06  154.54   7
 -10   2   1  489.99  128.28   8
  10  -2   1  253.41  185.93   9
 -10  -2  -1  549.91  139.05   8
  -2  -1 -10  455.04  131.25   5
  -2   2  10  381.05  113.74   8
 -10  -2  -2  556.66  131.16   4
  -2 -10  -2  622.28  177.45   7
  10  -2   2  486.10  204.18   9
   2   2 -10  466.04  125.79   5
   2 -10   2  755.81  160.12   7
 -10   2   2  647.74  153.49   8
 -10  -2  -2  574.30  139.33   8
  -2  -2 -10  408.81  137.56   5
  -2   3  10 1288.58  205.14   8
 -10  -2  -3 1524.93  205.28   4
  -2  -3 -10 1938.81  230.62   6
   2   3 -10 1322.11  177.74   5
  -3 -10  -2 1582.53  221.93   7
  -2  -3 -10 1448.99  223.49   5
   3 -10   2 1581.70  219.85   7
 -10   2   3 1449.06  203.16   8
  10  -2   3 1511.55  243.56   9
  -2   4  10  -15.31  114.78   8
 -10  -2  -4   74.48   78.96   4
  -2  -4 -10  138.07  105.07   6
   2   4 -10  -24.41   82.63   5
  -4 -10  -2   64.47  116.62   7
   4 -10   2   80.70  107.99   7
  10  -2   4   58.47  141.94   9
 -10   2   4  122.41   96.36   8
  -2  -4 -10  -10.42   86.84   5
  -2   5  10  -73.78  101.75   8
  -2  -5 -10   85.27   92.51   6
 -10  -2  -5  121.92   80.50   4
  -5 -10  -2  242.41  117.70   7
   5 -10   2  365.63  146.02   7
 -10   2   5  285.56  130.44   8
  -5 -10  -2  340.43  153.43   6
  10  -2   5  248.79  140.59   9
  -2  -5 -10  150.41  118.84   5
   2   5 -10  112.00   97.53   5
  -2   6  10  329.11  119.44   8
 -10  -2  -6  490.79  141.43   4
  -6 -10  -2  618.13  168.26   7
   6 -10   2  423.64  147.52   7
   6 -10   2 -102.08  207.63   9
 -10   2   6  328.67  146.42   8
  -6 -10  -2  418.35  158.76   6
  10  -2   6  584.94  164.05   9
  -2  -6 -10  322.04  142.76   5
  -2  -6 -10  470.73  161.26   6
  -2   7  10  547.35  143.04   8
 -10  -2  -7  651.89  184.34   4
   7 -10   2  563.77  157.97   7
   2  -7  10  618.48  169.31   7
  -7 -10  -2  629.35  146.77   7
   7 -10   2  525.23  199.39   9
 -10   2   7  501.08  173.68   8
  -7 -10  -2  564.88  168.48   6
  -2  -7 -10  619.13  172.54   6
 -10  -2  -8  346.57  166.18   4
   8 -10   2  386.82  184.25   9
   2  -8  10  259.80  133.21   7
 -10   2   8  519.00  180.31   8
  -8 -10  -2  578.27  182.57   6
  -2  -8 -10  113.70  116.23   6
  -2   8  10  271.86  131.34   8
 -10  -2  -9  141.91  114.19   4
   9 -10   2  279.29  210.90   9
   2  -9  10 -100.99  130.81   7
 -10   2   9  -50.66  117.20   8
  -2  -9 -10 -124.28  155.12   6
  -9 -10  -2   11.03  138.20   6
  -2   9  10  196.80  137.34   8
   9 -10  -3  976.23  309.15   9
  -3  -9  10  475.73  181.83   7
   3  -9 -10  608.62  167.04   5
 -10  -3   9  519.49  179.21   8
   3  -9 -10  519.27  170.80   6
 -10   3  -9  748.17  177.82   4
  -9 -10   3  478.20  142.56   7
   3  -8 -10  338.86  129.31   5
   8 -10  -3  376.21  273.38   9
  -3  -8  10  149.29  121.62   7
 -10  -3   8  369.75  154.87   8
  -8 -10   3  368.58  130.88   7
   3  -8 -10  400.20  150.24   6
 -10   3  -8  826.70  209.87   4
   3  -7 -10  542.24  159.62   5
   7 -10  -3  453.27  234.70   9
 -10  -3   7  175.49  108.01   8
 -10   3  -7  153.91  121.85   4
  -7 -10   3  383.65  154.41   7
   6 -10  -3 1031.13  214.70   7
  -6 -10   3  659.21  165.74   7
   3  -6 -10  559.02  135.95   5
 -10  -3   6  687.44  167.37   8
   6 -10  -3  606.86  203.89   9
   5 -10  -3  406.54  178.62   7
   3  -5 -10  203.43  113.23   5
   5 -10  -3  197.68  177.49   9
  -5 -10   3    8.57  110.24   7
 -10  -3   5   88.97  117.67   8
  -3  -5  10  315.68  127.17   8
   4 -10  -3  161.15  106.26   7
  -4 -10   3  206.31  112.54   7
   3  -4 -10  159.04  107.65   5
 -10  -3   4    2.35  112.95   8
   4 -10  -3  126.21  141.15   9
  10  -3  -4 -216.05  199.46   9
  -3  -4  10   78.43   91.99   8
   3 -10  -3  494.48  160.73   7
   3 -10  -3  792.70  163.43   9
   3  -3 -10  415.45  151.33   5
  10  -3  -3  431.62  201.72   9
  -3 -10   3  567.02  153.75   7
 -10   3  -3  430.89  114.41   8
 -10  -3   3  439.82  125.55   8
  -3   3 -10  694.20  144.65   4
  -3  -3  10  507.95  146.82   8
  -3   2 -10 2652.85  250.54   4
   2 -10  -3 2546.98  286.29   7
   3  -2 -10 2984.93  309.50   5
  10  -3  -2 2461.13  331.05   9
 -10   3  -2 2796.22  264.80   8
 -10  -3   2 2687.60  271.75   8
  -2 -10   3 2384.78  276.23   7
   2 -10  -3 2662.48  260.97   9
  -3  -2  10 2553.47  257.59   8
   1 -10  -3  578.82  176.36   7
  -1 -10   3  548.77  154.58   7
  -3   1 -10  548.55  136.66   4
 -10   3  -1  666.44  150.96   8
 -10  -3   1  517.54  153.98   8
   3  -1 -10  533.18  143.28   5
  10  -3  -1  369.43  183.62   9
   1 -10  -3  579.34  136.30   9
  -3  -1  10  663.15  144.21   8
  -3   1 -10  468.03  113.13   5
  -3   0 -10  -79.61   92.60   4
 -10  -3   0    3.13   78.64   4
   0 -10  -3 -165.48  135.64   7
  10  -3   0  121.12  209.70   9
 -10  -3   0   95.43   98.27   8
 -10   3   0   11.38   84.65   8
   3   0 -10  330.29  136.61   5
  -3   0 -10  -36.21   84.61   5
  -3   0  10   -1.54  101.49   8
   0 -10   3  -59.77  102.87   7
  -1 -10  -3  446.22  117.95   7
   3   1 -10  564.69  165.36   5
  10  -3   1  688.94  247.47   9
 -10  -3  -1  628.81  156.48   8
 -10   3   1  562.78  134.05   8
   1 -10   3  160.28   94.56   7
  -3  -1 -10  461.24  132.97   5
 -10  -3  -1  472.05  126.68   4
  -3   1  10  285.11  100.36   8
   2 -10   3 2536.51  272.67   7
  -2 -10  -3 2573.92  275.85   7
   3   2 -10 2621.77  259.86   5
  -3  -2 -10 2486.45  280.29   5
  10  -3   2 2378.01  288.21   9
 -10   3   2 2369.03  238.61   8
 -10  -3  -2 2328.43  252.05   8
  -3   2  10 2401.33  261.59   8
  -3  -3 -10  558.81  144.73   6
  -3 -10  -3  519.11  148.80   7
   3   3 -10  813.24  152.78   5
   3 -10   3  337.44  107.83   7
  10  -3   3  359.75  168.37   9
 -10   3   3  742.43  150.32   8
  -3   3  10  661.21  164.88   8
   4 -10   3  259.05  127.02   7
  -3  -4 -10  207.90  113.34   6
  -4 -10  -3  -47.19  101.67   7
  10  -3   4  105.69  139.33   9
   3   4 -10  260.97  101.04   5
 -10   3   4  162.56  108.39   8
  -3   4  10  167.85   98.12   8
  -3  -5 -10  152.58  115.10   6
  -5 -10  -3  -85.24  103.78   7
   5 -10   3   95.73  109.01   7
   3   5 -10  140.57   90.17   5
  10  -3   5  195.80  115.21   9
 -10   3   5   22.31  106.31   8
  -5 -10  -3  218.72  153.68   6
  -3   5  10  304.85  120.72   8
  -3  -6 -10  444.45  161.74   6
  -6 -10  -3  834.59  180.02   7
   6 -10   3  762.41  168.35   7
 -10   3   6  716.01  190.66   8
  10  -3   6  821.53  163.48   9
  -6 -10  -3  491.99  165.11   6
  -3   6  10  597.52  164.48   8
  -7 -10  -3  395.69  130.95   7
  10  -3   7  114.32  108.78   9
   7 -10   3  212.60  201.14   9
   3  -7  10  115.12   96.56   7
 -10   3   7  409.49  161.03   8
  -7 -10  -3  286.74  152.95   6
  -3   7  10  319.24  137.46   8
  -3  -7 -10  640.70  194.70   6
   8 -10   3  365.66  202.91   9
   3  -8  10  215.36  115.39   7
 -10   3   8  360.08  148.81   8
  -8 -10  -3  641.33  186.28   6
  -3  -8 -10  388.16  170.44   6
  -3   8  10  463.28  173.98   8
  -9 -10  -3  827.69  213.05   6
 -10  -3  -9  637.63  180.70   4
   3  -9  10  470.41  150.78   7
   9 -10   3  557.80  277.52   9
 -10   3   9  711.23  220.60   8
  -3  -9 -10  494.85  178.85   6
  -3   9  10  723.91  170.57   8
   9 -10  -4   57.43  246.26   9
  -9 -10   4  200.19  115.61   7
   4  -9 -10  104.67  123.72   5
  -4  -9  10 -107.88  132.87   7
 -10  -4   9  350.29  163.05   8
   8 -10  -4 1007.41  358.38   9
  -8 -10   4  560.08  173.91   7
  -4  -8  10  260.55  122.78   7
 -10  -4   8  572.10  162.43   8
   4  -8 -10  665.99  186.81   5
   7 -10  -4   79.06  216.62   9
  -7 -10   4   63.03  130.61   7
   4  -7 -10  209.34  139.37   5
 -10  -4   7   27.11  108.67   8
   6 -10  -4  427.70  255.42   9
   4  -6 -10   14.62  144.22   5
 -10  -4   6  270.25  109.04   8
  -6 -10   4  419.25  144.99   7
  10  -4  -5  514.82  206.97   9
   4  -5 -10  923.38  196.71   5
  -5 -10   4  976.58  209.68   7
 -10  -4   5  631.95  159.89   8
   5 -10  -4 1048.49  239.37   9
  -4  -5  10  772.29  156.86   8
   4 -10  -4  954.12  172.31   7
  10  -4  -4  766.62  274.67   9
   4  -4 -10  827.78  187.22   5
   4 -10  -4 1006.72  235.70   9
  -4 -10   4  983.56  193.46   7
 -10  -4   4  935.91  173.05   8
  -4  -4  10 1200.37  193.65   8
  -3 -10   4  343.19  133.97   7
   3 -10  -4  219.51  138.29   7
  10  -4  -3  104.69  179.60   9
   3 -10  -4  314.70  181.82   9
 -10  -4   3  310.78  111.98   8
  -4   3 -10  376.69  133.85   4
  -4  -3  10  338.85  128.85   8
   4  -3 -10  340.02  136.01   5
   2 -10  -4  749.40  183.21   7
   4  -2 -10  532.96  153.32   5
   2 -10  -4  677.94  165.83   9
  -2 -10   4  737.69  170.67   7
  -4   2 -10  711.38  151.76   4
 -10   4  -2  829.44  150.20   8
  -4  -2  10  948.65  177.17   8
 -10  -4   2  731.01  166.84   8
  10  -4  -2  915.87  250.22   9
   1 -10  -4  326.30  158.48   7
 -10  -4   1  264.08   97.20   8
  -1 -10   4  306.56  139.93   7
  10  -4  -1  367.45  220.43   9
 -10   4  -1  522.20  134.67   8
  -4   1 -10  262.69  110.28   4
  -4  -1  10  191.40  118.92   8
 -10   4   0  299.06   97.34   8
  -4   0 -10  237.25  111.55   4
   0 -10  -4  -57.67  101.69   7
   0 -10   4    5.07   85.21   7
 -10  -4   0  131.01  109.18   8
  10  -4   0  196.39  186.47   9
  -4   0  10  129.89  115.00   8
  -1 -10  -4  205.84  116.97   7
  10  -4   1  326.04  229.15   9
 -10  -4  -1  448.56  146.77   8
 -10   4   1  296.17  101.88   8
   1 -10   4   90.83  102.71   7
  -4   1  10  485.61  162.74   8
  -2 -10  -4  819.15  173.67   7
  10  -4   2 1059.80  226.34   9
 -10   4   2  800.59  150.89   8
   2 -10   4  929.03  188.00   7
  -4   2  10  668.45  160.37   8
  -3 -10  -4  572.69  153.01   7
  -4  -3 -10  243.99   92.43   6
   3 -10   4  347.76  104.39   7
  10  -4   3  334.48  174.80   9
 -10   4   3  418.75  132.02   8
  -4   3  10  265.11  116.42   8
  -4  -4 -10 1359.39  212.03   6
  -4 -10  -4 1122.75  196.36   7
   4 -10   4 1235.52  213.15   7
 -10   4   4  891.82  159.16   8
  -4 -10  -4 1483.92  261.14   6
  10  -4   4  963.09  201.98   9
  -4   4  10 1042.60  211.69   8
  -4  -5 -10  789.98  189.96   6
  -5 -10  -4  845.19  175.94   7
   5 -10   4  846.32  176.97   7
  10  -4   5  665.53  188.77   9
 -10   4   5  692.92  158.75   8
  -5 -10  -4  836.07  188.81   6
  -4   5  10  949.87  205.73   8
  -4  -6 -10  633.57  169.69   6
  -6 -10  -4  524.60  153.38   7
  10  -4   6  217.64  123.36   9
   6 -10   4  502.31  127.64   7
 -10   4   6  178.33  119.31   8
   4  -6  10  384.05   84.76   7
  -6 -10  -4  258.26  148.64   6
  -4   6  10  360.80  137.28   8
  -4  -7 -10  -12.04  145.71   6
  -7 -10  -4  -60.06  109.72   7
  10  -4   7   50.75  113.59   9
   4  -7  10    1.99   86.19   7
 -10   4   7 -159.55  145.03   8
  -7 -10  -4  209.40  168.25   6
  -4   7  10  245.07  155.81   8
  -4  -8 -10  648.80  199.80   6
   8 -10   4  130.47  204.34   9
   4  -8  10  484.29  149.74   7
  10  -4   8  384.03  140.24   9
 -10   4   8  450.20  180.64   8
  -4   8  10  612.72  171.95   8
  -8 -10  -4  642.06  196.55   6
  -9 -10  -4  103.48  139.60   6
   9 -10   4  208.32  198.16   9
   4  -9  10  195.48  135.75   7
 -10   4   9  183.89  165.92   8
  -4   9  10  184.39  125.40   8
  -4  -9 -10  259.24  165.83   6
  -9 -10   5  618.99  167.25   7
   5  -9 -10  470.03  156.42   5
  -5  -9  10  611.69  201.42   7
 -10  -5   9  530.05  178.12   8
   9 -10  -5  319.26  248.08   9
  -8 -10   5    3.36  107.38   7
   5  -8 -10   -7.01  105.69   5
   8 -10  -5  -67.34  223.14   9
  -5  -8  10   51.14  148.17   7
 -10  -5   8  213.85  138.49   8
  -7 -10   5   77.73  119.84   7
 -10  -5   7  322.44  144.98   8
   7 -10  -5   41.58  219.40   9
   5  -7 -10   88.18  111.41   5
  10  -5  -6   22.05  224.34   9
   5  -6 -10  415.75  151.25   5
  -6 -10   5  157.66  130.33   7
 -10  -5   6  166.97   93.69   8
  -5  -6  10  377.93  126.71   8
   6 -10  -5  565.93  272.80   9
  10  -5  -5  -88.75  202.13   9
   5  -5 -10   22.10  100.27   5
   5 -10  -5  148.28  223.65   9
  -5 -10   5  166.01  140.01   7
 -10  -5   5   98.35  105.50   8
  -5  -5  10  152.12  127.75   8
 -10  -5   4 1694.82  223.69   8
   5  -4 -10 1613.25  241.20   5
  10  -5  -4 2431.21  374.54   9
   4 -10  -5 1741.58  270.76   9
  -4 -10   5 1678.35  252.68   7
  -5  -4  10 1550.00  210.82   8
   3 -10  -5   27.52  151.94   7
  -5   3 -10  558.94  139.49   4
  10  -5  -3  325.35  221.37   9
  -3 -10   5  267.46  142.09   7
 -10  -5   3  365.99  138.90   8
   3 -10  -5  498.95  184.08   9
  -5  -3  10  337.21  119.84   8
   2 -10  -5 -135.95  153.68   7
  10  -5  -2  341.98  231.53   9
  -5   2 -10  283.23  126.42   4
  -2 -10   5  185.09  110.20   7
 -10   5  -2  262.29   89.20   8
 -10  -5   2  428.03  144.78   8
  -5  -2  10  300.89  144.85   8
   1 -10  -5  102.06  116.21   7
  10  -5  -1  269.42  221.95   9
 -10   5  -1   51.86   64.53   8
  -1 -10   5   58.42   92.98   7
 -10  -5   1  147.32   99.13   8
  -5  -1  10  202.97  126.51   8
  -5   1 -10  148.13  109.66   4
   0 -10  -5  -21.90  123.38   7
  -5   0 -10  174.92  110.12   4
   0 -10   5  170.46  120.98   7
  10  -5   0  133.81  214.18   9
 -10   5   0   76.45   78.95   8
  -5   0  10  -41.87  116.96   8
 -10  -5   0   43.86   86.19   8
  -1 -10  -5  292.32  146.10   7
 -10   5   1  139.59   95.70   8
   1 -10   5  233.02  151.51   7
 -10  -5  -1  -72.82  104.19   8
  -5   1  10   66.68  108.62   8
  10  -5   1  -51.22  198.13   9
  -2 -10  -5  369.80  133.59   7
  10  -5   2  358.17  174.15   9
   2 -10   5  336.03  137.63   7
 -10   5   2  445.77  130.21   8
  -5   2  10  284.86  144.45   8
 -10   5   3  200.37   92.93   8
  -3 -10  -5  504.64  173.84   7
   3 -10   5  374.21  152.04   7
  10  -5   3   69.61  165.46   9
  -3 -10  -5  495.46  182.02   6
  -5   3  10  343.00  147.14   8
   4 -10   5 1653.79  224.30   7
  -4 -10  -5 2113.71  262.98   7
  -5  -4 -10 2046.36  264.81   6
  10  -5   4 1635.93  250.11   9
 -10   5   4 1617.39  211.41   8
  -4 -10  -5 1958.40  276.54   6
  -5   4  10 1828.15  253.87   8
  -5 -10  -5   36.37  134.54   7
  -5  -5 -10 -156.24  123.41   6
  10  -5   5  -65.48  128.71   9
   5 -10   5  -56.85  119.95   7
 -10   5   5  109.31  118.98   8
  -5 -10  -5  125.48  149.00   6
  -5   5  10   41.22  105.43   8
  -5  -6 -10  442.16  158.52   6
  -6 -10  -5  305.34  139.58   7
   6 -10   5  592.78  161.54   7
  10  -5   6  246.75  141.72   9
   5  -6  10  244.17   96.92   7
 -10   5   6  434.53  148.71   8
  -6 -10  -5  252.05  152.41   6
  -5   6  10  455.36  164.05   8
  -5  -7 -10  255.59  155.56   6
  10  -5   7   51.02  124.47   9
 -10   5   7   -8.93  126.30   8
  -5   7  10    1.42  110.19   8
  -7 -10  -5   -1.07  128.00   6
  -5  -8 -10  108.42  128.50   6
  10  -5   8   20.63  148.41   9
 -10   5   8  -31.47  117.66   8
  -5   8  10  274.98  129.84   8
  -8 -10  -5  300.47  170.85   6
  -5  -9 -10  511.99  219.01   6
  -9 -10  -5  497.03  170.15   6
  10  -5   9   77.28  165.36   9
   9 -10   5  366.97  200.64   9
 -10   5   9  362.92  174.93   8
  -5   9  10  337.45  139.47   8
   9 -10  -6  592.71  243.30   9
   6  -9 -10  818.60  203.31   5
  -6  -9  10  718.19  214.05   7
 -10  -6   9  806.33  201.80   8
  -9 -10   6  705.90  194.79   7
   8 -10  -6  184.13  208.96   9
  -6  -8  10  376.96  159.93   7
   6  -8 -10  372.75  177.94   5
  -8 -10   6  311.53  159.89   7
 -10  -6   8  659.85  161.92   7
 -10  -6   8  462.41  136.90   8
   7 -10  -6  226.31  231.36   9
   6  -7 -10  285.18  146.72   5
  -7 -10   6 -187.71  141.30   7
 -10  -6   7   67.72   91.15   7
 -10  -6   7 -159.09  109.53   8
  10  -6  -6    9.51  218.68   9
   6  -6 -10  168.24  154.58   5
  -6 -10   6  330.93  167.81   7
   6 -10  -6  348.74  224.09   9
 -10  -6   6  266.75  102.82   8
  -6  -6  10  239.86  131.72   8
  10  -6  -5  380.99  250.52   9
   6  -5 -10  288.17  146.64   5
  -5 -10   6  122.21   95.75   7
 -10  -6   5  260.41  125.68   8
   5 -10  -6  -29.64  181.17   9
  -6  -5  10   -4.20  102.87   8
   4 -10  -6 1184.60  237.29   9
  -4 -10   6  866.95  209.70   7
 -10  -6   4  904.76  181.58   8
  -6  -4  10 1032.43  192.16   8
  10  -6  -4 1241.86  296.34   9
  10  -6  -3  470.33  261.08   9
  -3 -10   6  402.13  159.32   7
 -10  -6   3  783.87  169.80   8
  -6   3 -10  939.25  189.75   4
  -6  -3  10  562.37  149.90   8
  10  -6  -2  143.92  242.60   9
  -6   2 -10  368.13  143.01   4
  -2 -10   6  161.16  135.90   7
 -10  -6   2  515.02  150.18   8
  -6  -2  10  277.79  132.25   8
  -6   1 -10  997.36  186.31   4
  10  -6  -1  814.49  290.62   9
  -1 -10   6 1114.32  200.72   7
  -6  -1  10 1057.58  192.62   8
   1 -10  -6 1051.49  163.99   5
 -10  -6   1 1211.05  198.17   8
  -6   0 -10 -108.56   97.33   4
 -10  -6   0  -51.90  102.56   6
  10  -6   0   93.58  200.53   9
   0 -10   6  -73.66  113.16   7
 -10  -6   0   12.03  103.96   8
 -10   6   0  -69.82   83.23   8
  -6   0  10   19.12  106.74   8
  -1 -10  -6  891.12  180.29   7
 -10  -6  -1 1082.93  172.60   6
   1 -10   6  849.06  179.39   7
 -10   6   1 1055.08  161.91   8
  10  -6   1 1266.27  253.72   9
  -6   1  10 1082.66  203.39   8
  -6  -1 -10  785.64  169.52   4
  -2 -10  -6  117.85  139.38   7
 -10  -6  -2  261.49  131.76   6
   2 -10   6  227.02  121.16   7
  10  -6   2  466.10  209.19   9
 -10   6   2  265.79   92.38   8
  -2 -10  -6  571.89  200.96   6
  -6   2  10  414.15  155.82   8
  -3 -10  -6  632.66  167.31   7
 -10  -6  -3  613.45  139.50   6
   3 -10   6  596.56  157.80   7
  10  -6   3  551.99  204.40   9
 -10   6   3  873.75  166.77   8
  -3 -10  -6  630.49  192.52   6
  -6   3  10  560.08  166.00   8
  -4 -10  -6 1065.97  186.20   7
 -10  -6  -4  919.05  175.12   6
   4 -10   6 1136.39  193.80   7
  10  -6   4  951.10  201.08   9
 -10   6   4  941.86  179.82   8
  -4 -10  -6  845.74  196.11   6
  -6   4  10 1080.31  214.00   8
  -6  -5 -10   33.91  119.16   6
 -10  -6  -5  486.77  170.54   6
  10  -6   5  338.08  156.72   9
   5 -10   6   44.71  104.79   7
 -10   6   5  215.74  115.75   8
  -5 -10  -6   70.24  150.70   6
  -6   5  10   59.85  122.81   8
  -6  -6 -10  341.66  166.15   6
 -10  -6  -6  368.34  124.89   6
  10  -6   6  244.12  138.16   9
 -10   6   6  412.47  157.15   8
   6 -10   6  321.96  134.37   7
  -6   6  10  341.40  155.53   8
  -6 -10  -6  231.18  136.35   6
  -6  -7 -10   33.35  120.66   6
  10  -6   7 -149.05  172.67   9
 -10   6   7  106.19  110.75   8
  -6   7  10 -105.93  113.64   8
  -7 -10  -6   87.05  123.95   6
  -8 -10  -6  595.54  184.39   6
  -6  -8 -10  515.79  204.03   6
  10  -6   8  595.47  185.48   9
 -10   6   8  319.40  137.32   8
  -6   8  10  451.28  159.45   8
  -6  -9 -10  331.35  180.19   6
  -9 -10  -6  798.14  217.37   6
   9 -10   6  567.19  232.25   9
  10  -6   9  740.52  170.15   9
 -10   6   9  593.98  208.88   8
  -6   9  10  669.74  187.15   8
   9 -10  -7 -102.63  204.46   9
  -9 -10   7  352.59  156.49   7
  -7  -9  10  107.36  140.73   7
 -10  -7   9  338.95  163.31   7
   7  -9 -10  334.15  154.24   5
 -10  -7   9  288.88  149.12   8
   7  -8 -10  861.39  193.87   5
  -8 -10   7 1111.77  235.77   7
   8 -10  -7  714.74  242.69   9
 -10  -7   8  850.01  170.24   7
 -10  -7   8  905.01  183.40   8
  -7  -8  10  612.49  189.37   7
   7 -10  -7  359.36  201.51   9
   7  -7 -10  808.24  203.58   5
  -7 -10   7  790.00  203.59   7
 -10  -7   7  855.24  185.53   7
 -10  -7   7  580.84  159.51   8
  -6 -10   7 -137.77  137.81   7
   7  -6 -10  318.96  179.08   5
   6 -10  -7  492.50  245.84   9
 -10  -7   6   91.38  111.47   7
 -10  -7   6   77.99  116.00   8
  -7  -6  10  199.68  137.25   8
  10  -7  -6 -159.70  207.96   9
   5 -10  -7   61.15  179.44   9
  -5 -10   7 -177.65  124.63   7
 -10  -7   5  -73.76  109.27   8
  10  -7  -5 -125.91  210.04   9
  -7  -5  10  240.19  150.07   8
  -4 -10   7  609.28  179.17   7
  10  -7  -4  569.77  277.06   9
 -10  -7   4  431.80  136.37   8
  -7  -4  10  312.04  146.26   8
  10  -7  -3  576.56  293.09   9
  -3 -10   7  609.99  180.61   7
 -10  -7   3  506.58  139.64   8
   3 -10  -7  659.72  139.60   5
  -7   3 -10  650.91  173.36   4
  -7  -3  10  554.96  176.03   8
  -7   2 -10  912.03  173.85   4
  -2 -10   7  571.37  174.74   7
 -10  -7   2  747.97  171.36   8
   2 -10  -7  842.52  150.00   5
  -7  -2  10  613.37  177.06   8
  10  -7  -2  406.12  254.82   9
  10  -7  -1 -120.59  205.94   9
  -7   1 -10   57.40   93.06   4
  -1 -10   7  464.51  172.12   7
 -10  -7   1 -100.63   97.67   8
  -7  -1  10  238.81  141.81   8
   1 -10  -7   89.83   85.40   5
  -7   0 -10  968.46  192.89   4
  10  -7   0 1291.15  297.37   9
 -10  -7   0  949.07  191.98   8
   0 -10   7  728.25  191.57   7
  -7   0  10 1060.91  207.47   8
  -7  -1 -10    1.06   87.16   4
 -10  -7  -1   34.65   91.49   6
  10  -7   1  208.08  203.57   9
   1 -10   7  156.21  134.19   7
  -1 -10  -7 -144.10  125.34   6
  -7   1  10  177.70  142.03   8
 -10  -7  -2  733.49  157.30   6
  10  -7   2  742.66  211.44   9
   2 -10   7  755.15  172.15   7
  -2 -10  -7 1081.31  221.01   6
  -7   2  10  698.11  191.03   8
  -2  10   7  929.82  161.30   8
 -10  -7  -3  609.84  161.93   6
  10  -7   3  623.52  234.16   9
   3 -10   7  501.06  159.40   7
 -10   7   3  766.70  148.36   8
  -3 -10  -7  690.02  185.95   6
  -7   3  10  659.86  164.12   8
 -10  -7  -4  353.32  135.25   6
  10  -7   4  354.37  177.36   9
   4 -10   7  383.80  139.19   7
 -10   7   4  474.62  124.55   8
  -4 -10  -7  280.49  153.58   6
  -7   4  10  680.57  212.72   8
 -10  -7  -5  157.22  118.34   6
  -7  -5 -10 -176.93  193.21   6
   5 -10   7  -28.07  130.09   7
  10  -7   5 -158.44  144.98   9
 -10   7   5    8.41  102.81   8
  -7   5  10 -101.70  147.38   8
  -5 -10  -7  -73.94  140.06   6
  -7  -6 -10  -60.96  129.73   6
 -10  -7  -6  151.62  115.54   6
 -10   7   6  274.24  131.63   8
  10  -7   6 -261.58  192.36   9
  -7   6  10  178.89  140.91   8
  -6 -10  -7  459.30  205.08   6
  -7  -7 -10  673.54  208.16   6
 -10  -7  -7  551.63  158.76   6
 -10   7   7  772.24  193.47   8
  10  -7   7  783.55  243.60   9
  -7   7  10  684.15  187.94   8
  -7 -10  -7  920.37  235.74   6
  -8 -10  -7  968.30  256.29   6
  10  -7   8  930.35  259.79   9
  -7  -8 -10  324.83  129.36   6
 -10   7   8  856.64  200.03   8
  -7   8  10 1074.54  207.65   8
  -9 -10  -7  162.54  163.43   6
  -7  -9 -10  319.82  184.13   6
   9 -10   7 -177.64  373.20   9
 -10   7   9  119.15  106.83   8
  -7   9  10  155.61  118.64   8
  10  -7   9 -120.79  269.90   9
  -9 -10   8  273.71  156.09   7
   8  -9 -10   85.00  110.81   5
 -10  -8   9  -35.71  132.34   7
  -8  -9  10  229.13  150.53   7
  -8 -10   8   26.78  113.75   7
 -10  -8   8  337.44  159.32   7
  -8  -8  10  402.06  177.48   7
   8  -8 -10  355.66  142.97   5
   8  -7 -10  108.61  147.38   5
  -7 -10   8  -46.81  137.86   7
 -10  -8   7  -20.72  103.08   7
  10  -8  -6  327.36  303.45   9
 -10  -8   6   99.94   89.03   7
  -6 -10   8  200.63  141.78   7
 -10  -8   6 -146.32  123.03   8
  -8  -6  10   37.63  137.97   8
  10  -8  -5  933.38  315.36   9
  -5 -10   8  890.64  220.14   7
 -10  -8   5  815.01  183.12   8
  -8  -5  10 1012.97  219.76   8
  -4 -10   8  488.82  172.38   7
 -10  -8   4  437.96  146.46   8
   4 -10  -8  735.09  176.77   5
  -8  -4  10  243.71  124.57   8
  10  -8  -4  331.42  268.88   9
 -10  -8   3  145.29  136.01   8
  10  -8  -3  406.17  283.65   9
   3 -10  -8  125.97  101.21   5
  -3 -10   8  298.34  159.91   7
  -8   3 -10  192.73  128.29   4
  -8  -3  10  -33.78  122.72   8
  -8   2 -10  771.46  172.61   4
 -10  -8   2 1004.27  192.47   8
  -2 -10   8 1008.12  236.46   7
  -8  -2  10 1065.36  241.74   8
   2 -10  -8 1171.26  202.12   5
  10  -8  -2  979.91  320.42   9
  10  -8  -1  223.11  280.43   9
  -8   1 -10   74.32  100.50   4
 -10  -8   1 -135.35  150.68   8
  -1 -10   8  169.26  134.26   7
  -8  -1  10  238.31  166.69   8
   1 -10  -8  152.85   93.39   5
  -8   0 -10  -39.42  102.29   4
  10  -8   0   32.01  199.44   9
   0 -10   8 -137.72  129.82   7
   0 -10  -8   87.63  163.86   6
  -8   0  10   89.58  137.07   8
  -1  10   8   11.11   99.34   8
 -10  -8  -1   99.39  111.57   6
  -8  -1 -10   66.97  108.53   4
  10  -8   1  214.19  184.99   9
   1 -10   8  150.70  132.31   7
  -1 -10  -8  120.81  133.25   6
  -8   1  10  227.26  114.64   8
 -10  -8  -2  972.80  189.95   6
   2 -10   8  874.11  178.83   7
  10  -8   2  879.11  245.42   9
  -2 -10  -8  793.73  205.53   6
  -8   2  10  921.99  213.28   8
  -8  -2 -10  610.20  168.69   4
  -2  10   8 1192.84  196.23   8
 -10  -8  -3   81.55  127.25   6
   3 -10   8  363.79  156.51   7
  -8   3  10  -33.80  139.96   8
  -3 -10  -8  274.68  163.85   6
  -3  10   8  165.98  117.04   8
  10  -8   3 -279.86  213.82   9
 -10  -8  -4  667.80  170.32   6
  10  -8   4  317.34  209.39   9
   4 -10   8  396.11  147.94   7
  -8   4  10  473.99  169.54   8
  -4 -10  -8  457.24  175.30   6
 -10  -8  -5  840.66  185.56   6
   5 -10   8  953.24  192.18   7
  10  -8   5  930.07  226.42   9
  -8   5  10 1344.60  254.50   8
  -5 -10  -8  931.09  219.06   6
 -10  -8  -6  149.92  136.31   6
  10  -8   6 -135.25  177.99   9
 -10   8   6   96.17  100.67   8
  -8   6  10  159.90  131.46   8
  -6 -10  -8  339.04  206.51   6
  -7 -10  -8  240.28  155.87   6
  10  -8   7  357.12  251.00   9
 -10  -8  -7  195.43  145.07   6
  -8  -7 -10  -91.42  146.12   6
 -10   8   7   51.30   97.29   8
  -8   7  10   33.13  118.99   8
  -8 -10  -8  490.36  206.91   6
  -8  -8 -10  426.77  196.89   6
 -10  -8  -8  381.79  167.60   6
 -10   8   8  356.29  135.79   8
  -8   8  10  169.43  119.30   8
  10  -8   8   79.16  221.69   9
  -9 -10  -8  160.03  137.94   6
  -8  -9 -10  255.02  180.35   6
  10  -8   9  -95.44  360.99   9
 -10   8   9  167.88  141.12   8
  -8   9  10  259.82  171.24   8
 -10  -9   9   20.62  136.88   7
   9  -9 -10 -163.60  157.63   5
  -9 -10   9  234.26  156.57   7
  -9  -9  10   15.45  126.91   7
   9  -8 -10   66.41  105.27   5
 -10  -9   8   77.89  117.60   7
  -8 -10   9  209.71  145.75   7
  -9  -8  10  136.67  130.96   7
   9  -7 -10   64.49  142.75   5
 -10  -9   7    2.09  105.95   7
  10  -9  -7 -261.40  288.43   9
  -7 -10   9  213.26  141.99   7
  -9  -7  10  -72.53  168.98   7
  -6 -10   9  501.34  196.49   7
  -9  -6  10  662.04  184.80   8
  10  -9  -6  443.89  213.34   9
  -5 -10   9  713.27  221.63   7
   5 -10  -9  564.14  163.81   5
  -9  -5  10  476.79  157.98   8
  10  -9  -5 1080.37  284.96   9
  10  -9  -4  369.63  268.08   9
 -10  -9   4  183.00  103.45   8
  -4 -10   9  219.78  141.01   7
   4 -10  -9  205.99  109.61   5
  -9  -4  10  260.91  142.59   8
  10  -9  -3  282.43  252.77   9
   3 -10  -9  735.84  220.64   6
 -10  -9   3  314.65  127.66   8
  -3 -10   9  391.16  174.03   7
   3 -10  -9  525.23  165.87   5
  -9  -3  10  415.75  149.70   8
  -9   3 -10  310.48  145.09   4
  -9   2 -10  786.12  184.66   4
  10  -9  -2 1147.93  332.08   9
  -2 -10   9  915.73  234.23   7
   2 -10  -9  988.20  226.53   6
  -9  -2  10  690.19  204.37   8
   2 -10  -9  973.32  182.77   5
  -9   1 -10  739.42  198.06   4
  -1 -10   9  773.40  203.99   7
   1 -10  -9  636.31  202.47   6
  -9  -1  10  479.31  172.03   8
  10  -9  -1  807.87  303.45   9
   1 -10  -9  835.33  192.64   5
  -9   0 -10   48.48  114.24   4
  10  -9   0  -45.94  247.95   9
   0 -10   9  172.00  126.23   7
  -9   0  10   37.74  136.00   8
   0 -10  -9    2.00  140.41   6
  -1  10   9  857.08  169.68   8
 -10  -9  -1  691.74  172.72   6
  -9  -1 -10  853.50  195.12   4
   1 -10   9  718.06  184.59   7
  -9   1  10 1127.00  248.43   8
  -1 -10  -9  862.65  232.39   6
  10  -9   1  706.02  239.50   9
 -10  -9  -2  932.37  200.72   6
  -9  -2 -10 1184.54  228.83   4
   2 -10   9  934.86  207.67   7
  -9   2  10  986.07  227.21   8
  -2 -10  -9 1082.70  257.72   6
  10  -9   2 1125.34  296.72   9
  -2  10   9  910.88  184.73   8
 -10  -9  -3  363.41  117.72   6
  10  -9   3  120.79  188.30   9
   3 -10   9  344.31  133.51   7
  -9   3  10  217.98  144.24   8
  -3 -10  -9  410.13  175.33   6
  -3  10   9  408.09  128.14   8
 -10  -9  -4  159.51  147.23   6
  10  -9   4  271.59  202.00   9
   4 -10   9  103.00  105.89   7
  -9   4  10  148.40  143.28   8
  -4  10   9   70.00  104.06   8
  -4 -10  -9  181.86  161.91   6
 -10  -9  -5  816.91  217.57   6
   5 -10   9  511.53  160.87   7
  -9   5  10  824.54  220.23   8
  -5  10   9  767.67  171.70   8
  10  -9   5  579.37  218.42   9
  -5 -10  -9  621.88  200.29   6
  -6 -10  -9  459.81  211.42   6
 -10  -9  -6  736.51  191.35   6
  10  -9   6  479.24  192.25   9
  -9   6  10  324.77  132.18   8
  -7 -10  -9 -135.46  156.30   6
 -10  -9  -7  270.93  189.39   6
  10  -9   7  474.43  287.62   9
  -9   7  10  -57.90  117.33   8
  -8 -10  -9  144.83  170.85   6
 -10  -9  -8   10.26  131.63   6
  -9  -8 -10  -86.74  179.49   6
  10  -9   8 -314.43  356.80   9
  -9   8  10  -25.30  112.85   8
  -9 -10  -9  -80.40  135.51   6
  -9  -9 -10  242.01  182.84   6
 -10  -9  -9 -346.87  210.13   6
  -9   9  10   78.65  151.12   8
 -10 -10  10  733.82  239.78   7
 -10 -10   9  -39.68  129.64   7
  -9 -10  10    3.18  140.05   7
 -10  -9  10  118.55  139.83   7
  10  -8 -10   93.83  122.47   5
 -10 -10   8  249.65  157.75   7
  -8 -10  10   64.36  142.59   7
 -10  -8  10  461.39  184.55   7
 -10 -10   7  310.54  156.66   7
  -7 -10  10  -27.97  144.53   7
 -10  -7  10  106.94  118.86   7
  10 -10  -6   30.33  215.37   9
   6 -10 -10  149.34  122.39   5
  -6 -10  10  -34.97  130.11   7
 -10  -6  10  -40.65  115.87   8
   5 -10 -10  173.98  105.92   5
  10 -10  -5  -39.54  260.64   9
  -5 -10  10  -46.12  116.44   7
 -10  -5  10   17.51  119.13   8
  -4 -10  10   56.66  129.85   7
   4 -10 -10  313.60  161.37   5
 -10  -4  10  403.08  159.80   8
  10 -10  -4  377.65  284.57   9
  10 -10  -3  217.90  242.02   9
  -3 -10  10   50.49  133.35   7
 -10  -3  10  238.98  147.38   8
   3 -10 -10 -139.93  125.57   5
   3 -10 -10  178.81  152.42   6
  -2 -10  10  561.92  174.02   7
 -10  -2  10  731.71  214.54   8
  10 -10  -2  -17.56  253.93   9
 -10   2 -10  432.35  164.49   4
   2 -10 -10  205.09  133.14   6
   2 -10 -10  646.13  175.08   5
  10 -10  -1  325.13  286.10   9
 -10   1 -10  297.91  135.70   4
  -1 -10  10  416.80  182.56   7
 -10  -1  10  576.64  191.57   8
   1 -10 -10  261.66  126.57   6
   1 -10 -10  550.44  151.21   5
  10 -10   0  388.46  246.27   9
 -10   0 -10  407.79  161.07   4
   0 -10  10  342.92  161.98   7
 -10   0  10  556.75  185.12   8
   0 -10 -10  353.51  175.69   6
  -1  10  10  370.25  140.78   8
 -10  -1 -10  664.24  190.52   4
  10 -10   1  334.85  200.53   9
   1 -10  10  655.27  195.97   7
 -10   1  10  307.96  160.74   8
  -1 -10 -10  615.01  195.89   6
 -10 -10  -2  343.72  135.29   6
 -10  -2 -10  484.15  171.97   4
  10 -10   2  788.15  277.43   9
   2 -10  10  231.61  134.92   7
 -10   2  10  576.66  212.40   8
  -2 -10 -10  418.90  191.92   6
  -2  10  10  248.43  138.52   8
 -10 -10  -3 -120.49  154.94   6
 -10  -3 -10   -2.46  152.08   4
  10 -10   3  179.18  242.10   9
   3 -10  10 -263.86  149.95   7
 -10   3  10   49.47  144.14   8
  -3 -10 -10  -43.62  131.45   6
  -3  10  10   72.02  121.31   8
 -10 -10  -4   80.10  118.67   6
  10 -10   4  373.78  244.27   9
   4 -10  10   -6.94  113.81   7
 -10   4  10  308.39  155.60   8
  -4  10  10  335.41  155.30   8
  -4 -10 -10   60.86  144.57   6
  -5 -10 -10  -88.53  146.98   6
 -10 -10  -5   52.53  131.81   6
  10 -10   5  266.58  227.08   9
 -10   5  10   61.85  127.47   8
  -5  10  10   89.04  122.03   8
  -6 -10 -10   57.99  151.66   6
 -10 -10  -6 -180.72  153.85   6
  10 -10   6  222.77  219.99   9
  10  -6  10 -168.50  233.01   9
 -10   6  10  -69.46  129.87   8
  -6  10  10  201.26  138.21   8
  -7 -10 -10 -166.62  147.23   6
 -10 -10  -7   12.75  137.84   6
  10 -10   7  428.78  288.17   9
  10  -7  10 -290.54  410.12   9
 -10   7  10  184.67  127.16   8
  -8 -10 -10  -36.24  136.10   6
 -10 -10  -8  152.36  174.09   6
  10  -8  10  184.66  521.66   9
  10 -10   8  479.26  378.42   9
 -10   8  10  346.98  172.58   8
  -9 -10 -10   20.72  145.25   6
 -10 -10  -9  -84.11  180.76   6
  10 -10   9 -110.79  569.80   9
  10  -9  10 -380.21  886.34   9
 -10 -10 -10  475.32  213.24   6
  10 -10  10 2379.90 1006.62   9
   0 -11   0 -106.13  150.34   7
  11   0   0 -168.42  142.58   9
 -11   0   0  144.90  113.86   8
   0   0 -11  107.25  103.15   5
 -11   0   0   25.38   74.18   4
  11   0  -1  199.75  156.45   9
   1 -11   0  252.40  134.92   7
  11   0   1  328.86  165.17   9
 -11   0  -1  542.28  154.18   8
   0   1 -11  336.98  122.61   5
   0  -1 -11  296.26  123.49   5
 -11   0   1  179.44  106.17   8
 -11   0  -1  202.49   87.43   4
  -1 -11   0   76.19  103.05   7
   0  -2  11 -304.57  132.11   8
   2 -11   0   -0.74  112.58   7
  11   0   2  137.80  193.80   9
 -11   0  -2  -87.99   87.76   8
 -11   0  -2   65.59  109.92   4
   0   2 -11   74.53   82.33   5
  -2 -11   0 -126.28  128.75   7
   0  -2 -11  132.44   98.11   5
 -11   0   2   58.70  109.78   8
   0  -3 -11 1919.56  223.82   6
   3 -11   0 1600.14  236.53   7
  11   0   3 1827.72  245.32   9
 -11   0  -3 1837.11  236.60   4
   0   3 -11 1865.21  213.76   5
   0  -3 -11 1464.77  219.28   5
 -11   0   3 1378.52  222.30   8
   3 -11   0 1291.00  166.36   9
  -3 -11   0 1634.02  241.45   7
   0  -3  11 1467.78  204.10   8
 -11   0  -4 3111.86  320.72   4
   4 -11   0 3408.53  323.94   7
   0   4 -11 4407.70  311.82   5
   0  -4 -11 3259.53  322.41   5
   4 -11   0 3235.95  322.86   9
   0  -4  11 4033.49  318.33   8
 -11   0   4 3094.86  308.19   8
   0  -4 -11 3070.18  281.73   6
  -4 -11   0 3030.41  310.85   7
   0  -5 -11  163.77  102.30   6
   5 -11   0  129.99  123.80   7
 -11   0  -5  194.72  122.09   4
   5 -11   0   65.40  136.58   9
  -5 -11   0  -10.69  118.50   7
 -11   0   5   50.93  103.49   8
   0  -5 -11  226.71  111.48   5
   6 -11   0  259.61  135.67   7
  -6 -11   0  239.39  137.97   7
 -11   0  -6  252.41  131.23   4
   6 -11   0  190.08  156.17   9
 -11   0   6  515.13  181.28   8
  -6 -11   0  233.04  146.44   6
   0  -6 -11  315.71  104.90   5
   0  -6 -11  428.79  151.79   6
   7 -11   0 1069.05  211.41   7
  -7 -11   0  901.48  200.23   7
 -11   0  -7  735.52  190.23   4
   7 -11   0  899.51  228.24   9
 -11   0   7 1054.63  207.85   8
   0  -7 -11 1114.74  213.85   5
  -7 -11   0 1048.02  197.13   6
   0  -7 -11  919.41  194.95   6
  -8 -11   0  199.47  138.64   7
   8 -11   0  -97.05  191.64   9
 -11   0  -8  184.18  144.37   4
   0  -8  11 -107.93  157.57   7
 -11   0   8  -96.37  136.54   8
   0  -8 -11  328.55  155.69   5
  -8 -11   0  261.84  135.70   6
   0  -8 -11  240.51  141.04   6
   9 -11   0  834.78  292.92   9
 -11   0  -9  557.86  175.37   4
   0  -9  11  330.12  149.25   7
 -11   0   9  605.67  195.47   8
   0  -9 -11  486.37  163.80   6
   0  -9 -11  443.61  168.69   5
   0 -10  11  350.34  153.85   7
  10 -11   0 -228.43  228.29   9
 -11   0 -10  315.91  142.03   4
 -11   0  10  141.59  141.91   8
   0 -10 -11  138.18  129.43   6
  -1 -10  11  364.32  147.18   7
 -11   1 -10  824.68  216.60   4
  10 -11  -1  345.38  275.32   9
 -11  -1  10  799.73  199.82   8
   1 -10 -11  450.03  190.43   6
   1 -10 -11  491.87  157.15   5
   9 -11  -1 -108.59  259.71   9
 -11   1  -9  150.11  123.61   4
  -1  -9  11  273.41  162.42   7
 -11  -1   9  234.78  150.53   8
   1  -9 -11  118.63  107.25   5
   1  -9 -11  150.32  146.31   6
   8 -11  -1  151.01  141.39   7
  -8 -11   1  427.68  181.03   7
 -11  -1   8  408.92  186.47   8
   8 -11  -1  564.77  284.64   9
 -11   1  -8  355.43  165.79   4
  -1  -8  11  165.18  139.25   7
   1  -8 -11  342.11  146.71   5
   1  -8 -11  276.50  162.61   6
   7 -11  -1   25.07  126.64   7
  -7 -11   1  395.07  168.75   7
   7 -11  -1  194.24  205.29   9
 -11   1  -7  -71.69  130.51   4
 -11  -1   7  302.19  156.33   8
   1  -7 -11  135.15  110.16   5
  -7 -11   1  121.46  119.87   6
   1  -7 -11   -7.89  106.77   6
   6 -11  -1 -110.95  154.27   7
  -6 -11   1  172.28  132.05   7
   6 -11  -1   75.61  195.52   9
 -11   1  -6  -10.59  104.52   4
   1  -6 -11  -95.03  115.34   5
 -11  -1   6  156.75  141.18   8
  -6 -11   1  175.44  135.44   6
   1  -6 -11   15.79   99.42   6
   1  -5 -11 1108.37  193.44   6
   5 -11  -1  982.37  203.50   7
  -5 -11   1  843.56  176.02   7
   5 -11  -1  869.20  198.35   9
 -11   1  -5 1056.92  209.82   4
   1  -5 -11  963.32  202.42   5
 -11  -1   5 1208.27  215.01   8
  -1  -5  11  835.07  151.27   8
   4 -11  -1  111.39  143.26   7
   4 -11  -1   67.61  132.86   9
   1  -4 -11  218.42  134.23   5
 -11   1  -4   -2.30  111.22   4
 -11  -1   4   78.05  115.66   8
  -1   4 -11  -40.03   94.51   5
  -4 -11   1   88.14  113.39   7
  -1  -4  11   36.15   89.46   8
   3 -11  -1 1337.90  230.97   7
  -3 -11   1 1651.58  239.14   7
   3 -11  -1 1772.06  237.00   9
   1  -3 -11 1518.18  226.70   5
 -11  -1   3 1545.17  223.30   8
 -11   1  -3 1433.40  200.84   4
  -1  -3  11 1547.06  205.89   8
  -1   3 -11 1511.87  190.24   5
   2 -11  -1  356.63  155.10   7
  11  -1  -2 -257.31  208.73   9
  11   1   2  451.73  163.99   9
   2 -11  -1  283.51  124.50   9
 -11   1  -2  405.15  138.42   8
   1  -2 -11  367.16  129.22   5
 -11  -1   2  135.68   83.50   8
  -1   2 -11  544.22  163.02   5
 -11   1  -2  161.27  100.72   4
  -2 -11   1  127.82  125.02   7
  -1  -2  11  338.76  125.03   8
  -1  -1  11 1057.18  189.42   8
  -1 -11   1  506.28  149.68   7
   1 -11  -1  874.88  180.02   7
   1 -11  -1  450.97  162.91   9
  11  -1  -1  630.92  188.93   9
  -1   1 -11  647.72  124.77   4
   1  -1 -11  675.46  158.55   5
 -11   1  -1  835.70  163.90   8
 -11  -1   1  692.75  165.84   8
  -1   1 -11  758.79  160.14   5
  11   1   1  567.07  133.41   9
   0 -11   1  154.62  132.83   7
  -1   0  11 -142.37  125.01   8
  -1   0 -11  -22.82   93.35   4
   0 -11  -1  -56.73  121.90   7
  11  -1   0   79.36  184.71   9
   1   0 -11  -89.32  105.66   5
 -11   1   0 -112.74   96.43   8
  -1   0 -11   -4.13   84.33   5
 -11  -1   0   32.94   73.08   4
 -11  -1   0   44.96  106.05   8
  -1   1  11  461.64  114.94   8
  11  -1   1  880.44  214.44   9
  -1 -11  -1  478.68  158.46   7
 -11  -1  -1  777.03  147.00   4
   1   1 -11  850.59  172.81   5
 -11  -1  -1  851.01  178.28   8
 -11   1   1  887.49  173.01   8
  -1  -1 -11  981.85  183.97   5
   1 -11   1  630.66  156.32   7
  -2 -11  -1  398.89  150.85   7
  11  -1   2  486.53  190.37   9
 -11  -1  -2  307.48  105.10   4
   1   2 -11  384.91  115.25   5
 -11  -1  -2  384.02  126.83   8
 -11   1   2  439.94  134.44   8
  -1  -2 -11   59.72   88.62   5
   2 -11   1  185.11  134.31   7
  -1  -3 -11 1647.17  195.81   6
  -3 -11  -1 1467.58  230.75   7
   3 -11   1 1423.22  227.54   7
 -11  -1  -3 1680.35  227.80   4
   1   3 -11 1619.29  201.55   5
  11  -1   3 2028.53  293.82   9
 -11   1   3 1402.02  209.28   8
  -1  -3 -11 1848.53  247.23   5
   1  -4  11  -28.82   91.07   8
  -1  -4 -11  135.86  127.79   6
   4 -11   1  194.21  136.91   7
  -4 -11  -1   18.94  113.24   7
 -11  -1  -4 -140.76  108.15   4
   1   4 -11 -201.67  103.43   5
 -11   1   4  113.28  104.79   8
  -1  -4 -11  144.76   91.07   5
  -1  -5 -11 1114.98  188.08   6
   5 -11   1  976.28  195.10   7
  -5 -11  -1  926.05  184.22   7
 -11  -1  -5 1292.99  223.42   4
 -11   1   5  803.18  190.19   8
   5 -11   1  798.83  174.61   9
  -5 -11  -1 1517.33  244.78   6
  -1  -5 -11 1032.14  193.95   5
  -1  -6 -11  -75.34  109.74   6
   6 -11   1  157.95  144.97   7
  -6 -11  -1 -113.33  102.85   7
 -11  -1  -6  -71.28   98.02   4
 -11   1   6 -202.00  132.73   8
  -6 -11  -1   10.10  132.32   6
   6 -11   1  182.71  152.02   9
  -1  -6 -11  -38.68  115.09   5
   7 -11   1  170.22  111.77   7
  -7 -11  -1  123.98  126.77   7
   7 -11   1   28.54  159.95   9
 -11  -1  -7  195.26   96.03   4
 -11   1   7   75.80  128.29   8
  -7 -11  -1  361.74  130.57   6
  -1  -7 -11  424.53  137.72   5
  -1  -7 -11  378.13  141.68   6
  -1   8  11  -14.89  122.88   8
  -8 -11  -1  273.70  119.59   7
   8 -11   1  366.01  228.59   9
   1  -8  11  216.79  103.06   7
 -11   1   8  128.61  147.09   8
 -11  -1  -8   96.69  104.24   4
  -8 -11  -1  413.82  176.40   6
  -1  -8 -11  195.14  128.33   6
  -1   9  11  104.05  126.49   8
 -11  -1  -9   33.58  120.69   4
   9 -11   1  461.28  245.72   9
   1  -9  11  190.11  124.46   7
 -11   1   9  142.77  125.71   8
  -1  -9 -11  359.68  166.43   6
  -9 -11  -1  168.07  125.68   6
  10 -11   1  336.25  234.09   9
   1 -10  11  325.90  137.57   7
 -11   1  10  876.11  246.58   8
 -11  -1 -10  483.64  186.44   4
  -1 -10 -11  491.04  179.06   6
  -1  10  11  410.51  139.12   8
  10 -11  -2   -9.51  253.13   9
  -2 -10  11   94.58  150.03   7
 -11  -2  10 -255.72  134.70   8
 -11   2 -10   89.06  101.16   4
   2 -10 -11   -1.49  119.90   6
   2 -10 -11  102.18  104.97   5
   9 -11  -2   32.71  226.06   9
  -2  -9  11  263.12  171.85   7
 -11  -2   9  319.01  152.00   8
 -11   2  -9  317.54  174.81   4
   2  -9 -11  403.01  161.63   5
   2  -9 -11  157.07  137.76   6
  -8 -11   2  752.82  186.56   7
   8 -11  -2 1021.23  303.21   9
   2  -8 -11  513.64  175.68   5
 -11   2  -8  477.23  169.04   4
 -11  -2   8  300.54  159.07   8
   7 -11  -2  209.57  149.16   7
  -7 -11   2  109.16  131.76   7
   7 -11  -2  266.57  220.44   9
 -11  -2   7  341.46  157.15   8
 -11   2  -7  317.05  141.36   4
   2  -7 -11  -31.62  123.51   5
   6 -11  -2 1022.17  225.90   7
  -6 -11   2  713.49  198.65   7
   6 -11  -2  493.79  211.36   9
   2  -6 -11  675.81  168.18   5
 -11  -2   6  475.38  157.60   8
 -11   2  -6  643.20  176.82   4
  -6 -11   2  795.38  189.64   6
   5 -11  -2  867.43  191.47   7
  -5 -11   2  819.69  205.44   7
   2  -5 -11  743.65  170.77   5
 -11  -2   5  824.18  182.88   8
 -11   2  -5  862.71  196.09   4
  -2  -5  11  858.63  165.85   8
   5 -11  -2 1077.14  242.19   9
   4 -11  -2 1113.09  220.97   7
  -4 -11   2  956.08  193.09   7
   4 -11  -2 1167.12  227.29   9
   2  -4 -11  883.70  190.28   5
 -11  -2   4 1078.94  215.90   8
 -11   2  -4 1076.84  214.82   4
  -2  -4  11  894.52  154.61   8
  -2   4 -11 1154.67  166.40   5
   3 -11  -2  -63.69  128.85   7
  11  -2  -3    6.09  182.04   9
   3 -11  -2  -10.36  129.30   9
  -3 -11   2   52.67  116.35   7
   2  -3 -11  140.79  113.47   5
 -11  -2   3  -88.09   98.06   8
  -2   3 -11  126.95   95.63   5
  -2  -3  11 -134.66  117.87   8
   2 -11  -2 1211.13  215.40   7
  11  -2  -2 1088.16  248.60   9
   2 -11  -2  892.10  163.75   9
   2  -2 -11  989.53  196.75   5
  -2   2 -11 1260.65  183.27   4
 -11  -2   2  834.96  174.29   8
  -2 -11   2  904.55  191.45   7
  -2   2 -11  843.20  159.98   5
 -11   2  -2  925.63  170.62   8
  -2  -2  11  935.55  164.11   8
   2  -1 -11  597.76  153.15   5
   1 -11  -2  613.08  200.54   7
  -1 -11   2  622.37  173.75   7
  -2   1 -11  761.11  141.43   4
  11  -2  -1  617.59  212.60   9
   1 -11  -2  639.77  153.11   9
 -11   2  -1  418.15  107.93   8
 -11  -2   1  675.58  167.28   8
  -2   1 -11  412.36  123.76   5
  -2  -1  11  614.56  144.09   8
  -2   0 -11  415.93  119.52   4
   0 -11  -2  348.54  140.38   7
   0 -11   2  606.50  168.54   7
   2   0 -11  528.16  151.94   5
  11  -2   0  273.07  190.96   9
 -11  -2   0  674.54  138.58   4
 -11  -2   0  475.40  141.60   8
 -11   2   0  299.65  105.55   8
  -2   0 -11  395.64  132.99   5
  -2   0  11  399.01  125.98   8
  -1 -11  -2  722.45  186.78   7
 -11  -2  -1  682.01  139.59   4
   1 -11   2  478.03  141.51   7
  11  -2   1  757.07  236.01   9
   2   1 -11  543.41  129.62   5
 -11  -2  -1  566.38  151.54   8
 -11   2   1  469.51  142.55   8
  -2  -1 -11  555.74  155.69   5
  -2   1  11  843.54  180.63   8
   2 -11   2  734.13  168.29   7
  -2 -11  -2  907.74  192.26   7
 -11  -2  -2  842.42  169.40   4
  11  -2   2 1288.04  260.91   9
   2   2 -11  948.50  156.38   5
 -11  -2  -2  989.08  201.76   8
 -11   2   2 1002.48  184.78   8
  -2  -2 -11  912.80  172.50   5
  -2   2  11  875.35  172.65   8
  -2   3  11   92.37  104.17   8
 -11  -2  -3   -0.09  102.58   4
  -2  -3 -11   -5.98  103.54   6
  -3 -11  -2  109.05  129.56   7
   3 -11   2  228.72  140.93   7
  11  -2   3  148.92  187.65   9
   2   3 -11   88.72   91.36   5
 -11   2   3  237.99  120.75   8
  -2  -3 -11   50.63  107.78   5
  -2   4  11 1056.84  190.89   8
  -2  -4 -11 1039.59  190.40   6
 -11  -2  -4 1429.76  229.81   4
  -4 -11  -2 1177.25  212.06   7
   4 -11   2 1027.41  212.06   7
  11  -2   4 1061.86  253.60   9
   2   4 -11 1110.47  165.27   5
 -11   2   4  985.63  186.14   8
  -2  -4 -11 1155.64  214.55   5
  -2   5  11  621.36  160.67   8
  -2  -5 -11  885.48  191.26   6
 -11  -2  -5  847.79  196.06   4
  -5 -11  -2  807.29  174.63   7
   5 -11   2  723.57  181.64   7
  11  -2   5  930.75  229.99   9
   2   5 -11 1053.68  174.29   5
 -11   2   5  642.64  176.43   8
  -5 -11  -2  940.79  220.50   6
  -2  -5 -11  692.51  190.37   5
  -2   6  11  563.54  161.78   8
  -2  -6 -11  381.37  127.75   6
 -11  -2  -6  479.73  143.96   4
  -6 -11  -2  571.81  162.39   7
   6 -11   2  797.75  182.63   7
   6 -11   2  365.95  157.15   9
 -11   2   6  397.26  143.89   8
  -6 -11  -2  573.02  185.42   6
  -2  -7 -11  286.76  151.85   6
 -11  -2  -7  216.34  109.38   4
   7 -11   2  190.20  142.00   7
  -7 -11  -2  260.11  120.04   7
   7 -11   2   48.65  179.51   9
 -11   2   7  389.86  176.39   8
  -7 -11  -2 -154.60  166.37   6
  -2   7  11  197.23  147.72   8
 -11  -2  -8  608.72  194.10   4
   8 -11   2  407.21  200.92   9
   2  -8  11  526.21  159.34   7
 -11   2   8  402.54  163.74   8
  -8 -11  -2  532.07  184.23   6
  -2  -8 -11  525.53  175.13   6
  -2   8  11  610.93  183.96   8
 -11  -2  -9  417.53  170.63   4
   9 -11   2  685.66  268.25   9
   2  -9  11  359.08  151.45   7
 -11   2   9  452.90  160.16   8
  -2  -9 -11   88.43  118.07   6
  -9 -11  -2  329.98  176.49   6
  -2   9  11  314.03  156.83   8
 -10 -11  -2 -100.62  108.24   6
 -11  -2 -10 -193.95  145.95   4
  10 -11   2   21.69  225.27   9
   2 -10  11   69.93  137.38   7
 -11   2  10 -124.07  136.37   8
  -2 -10 -11  -81.86  151.83   6
  -2  10  11  -65.22  122.70   8
  10 -11  -3 -203.33  285.36   9
  -3 -10  11   90.82  133.03   7
 -11  -3  10  200.28  146.92   8
   3 -10 -11  -19.60  118.29   5
  -9 -11   3  501.01  171.03   7
   9 -11  -3  181.91  236.37   9
  -3  -9  11  116.03  143.56   7
   3  -9 -11  420.70  156.86   5
 -11  -3   9  335.14  156.87   8
   8 -11  -3 1080.50  299.77   9
  -8 -11   3 1712.03  252.85   7
   3  -8 -11 1744.87  271.90   5
 -11  -3   8 1437.80  253.13   8
  -7 -11   3  206.01  109.99   7
   3  -7 -11  415.80  141.51   5
   7 -11  -3  625.13  274.44   9
 -11  -3   7   26.70  107.33   8
   6 -11  -3 1103.81  212.68   7
   6 -11  -3 1250.76  297.39   9
  -6 -11   3 1269.19  233.15   7
   3  -6 -11 1346.91  243.87   5
 -11  -3   6  686.89  169.25   8
   5 -11  -3   33.84  121.76   7
   5 -11  -3  480.80  217.55   9
   3  -5 -11   77.59   97.19   5
 -11  -3   5  121.41  111.11   8
  -3  -5  11  249.72  122.73   8
  -5 -11   3  181.37  131.87   7
   4 -11  -3 1957.12  274.54   7
 -11  -3   4 1660.42  244.63   8
   4 -11  -3 1474.10  261.57   9
   3  -4 -11 1699.76  257.79   5
  -3  -4  11 1722.99  229.68   8
  -4 -11   3 1378.09  226.03   7
  11  -3  -4 1002.67  222.66   9
   3 -11  -3  -28.96  127.48   7
  11  -3  -3    2.53  205.95   9
  -3 -11   3 -158.54  121.88   7
 -11  -3   3   78.57   96.73   8
   3  -3 -11   76.69   94.35   5
  -3   3 -11  211.79  102.82   4
  -3  -3  11   47.43  114.76   8
   3 -11  -3   25.68  135.21   9
   2 -11  -3 1160.04  221.70   7
  11  -3  -2  777.07  253.63   9
   2 -11  -3  963.23  177.50   9
  -3   2 -11 1409.73  187.80   4
   3  -2 -11  851.34  173.52   5
 -11  -3   2 1322.37  227.40   8
  -2 -11   3 1014.35  196.34   7
 -11   3  -2 1283.50  195.42   8
  -3  -2  11 1259.10  199.25   8
   1 -11  -3 1944.63  270.07   7
  -3   1 -11 2187.34  234.29   4
  11  -3  -1 2076.33  315.19   9
   3  -1 -11 2232.71  279.65   5
  -1 -11   3 1972.27  265.41   7
 -11   3  -1 1927.06  219.72   8
 -11  -3   1 1888.50  248.93   8
  -3  -1  11 1733.59  223.41   8
  -3   0 -11  425.73  145.36   4
   0 -11  -3  400.69  149.23   7
 -11  -3   0  372.91  107.48   4
   3   0 -11  300.98  125.95   5
   0 -11   3  379.68  149.16   7
 -11  -3   0  329.99  136.63   8
 -11   3   0  447.67  137.12   8
  11  -3   0  261.54  214.83   9
  -3   0  11  323.38  137.29   8
 -11  -3  -1 2046.45  225.30   4
  -1 -11  -3 1932.12  257.41   7
   3   1 -11 1964.44  245.07   5
  11  -3   1 1886.29  332.37   9
   1 -11   3 1797.44  250.66   7
 -11  -3  -1 2033.82  260.84   8
 -11   3   1 1784.07  229.66   8
  -3  -1 -11 2378.37  276.17   5
  -3   1  11 1866.31  255.66   8
 -11  -3  -2 1251.93  193.80   4
  -2 -11  -3 1052.05  191.96   7
   3   2 -11  947.67  180.68   5
  11  -3   2 1195.46  277.45   9
 -11   3   2 1029.89  174.47   8
 -11  -3  -2 1001.80  187.66   8
   2 -11   3  939.43  193.38   7
  -3   2  11  975.89  191.22   8
 -11  -3  -3  -26.47   92.20   4
  -3 -11  -3   94.69  110.18   7
   3 -11   3  -71.51  123.02   7
  11  -3   3  379.52  199.61   9
 -11   3   3   20.20   96.24   8
   3   3 -11  184.51  106.79   5
  -3   3  11   45.44  102.94   8
 -11  -3  -4 1492.20  224.55   4
  11  -3   4 1487.94  242.97   9
  -3  -4 -11 1571.47  210.14   6
  -4 -11  -3 1666.81  235.90   7
   4 -11   3 1660.07  255.24   7
   3   4 -11 1816.53  229.99   5
  -4 -11  -3 2206.79  313.69   6
 -11   3   4 1613.13  233.37   8
  -3   4  11 1326.15  225.36   8
 -11  -3  -5  134.70  101.77   4
  -3  -5 -11   46.93  100.70   6
  -5 -11  -3  129.20  112.08   7
   5 -11   3  181.88  151.57   7
   3   5 -11  149.98   86.35   5
 -11   3   5  291.34  143.28   8
  -5 -11  -3  117.62  167.35   6
  11  -3   5  114.58  169.15   9
  -3   5  11  172.24  104.44   8
 -11  -3  -6 1072.55  226.62   4
  -3  -6 -11 1153.45  188.66   6
  -6 -11  -3 1484.99  229.18   7
   6 -11   3 1514.43  223.99   7
  11  -3   6 1337.41  223.44   9
 -11   3   6 1110.68  208.46   8
  -6 -11  -3 1281.74  241.20   6
  -3   6  11 1176.52  229.01   8
  -3  -7 -11  246.08  134.37   6
 -11  -3  -7  187.45  122.95   4
   7 -11   3  149.63  184.10   9
  -7 -11  -3    7.96  113.38   7
   3  -7  11   49.41   94.82   7
 -11   3   7  200.05  121.45   8
  -7 -11  -3   23.09  158.07   6
  -3   7  11   25.64  120.38   8
  -3  -8 -11 1515.93  268.90   6
 -11  -3  -8 1552.37  263.47   4
   8 -11   3 1233.31  280.40   9
   3  -8  11 1545.63  246.71   7
 -11   3   8 1264.08  244.20   8
  -8 -11  -3 1339.32  248.76   6
  -3   8  11 1471.33  243.90   8
 -11  -3  -9  264.56  162.19   4
   9 -11   3  172.07  223.54   9
   3  -9  11  129.54  115.75   7
 -11   3   9  259.43  157.53   8
  -3   9  11  146.09  116.17   8
  -9 -11  -3  130.43  118.08   6
  -3  -9 -11 -112.41  126.21   6
 -10 -11  -3 -184.33  164.04   6
 -11  -3 -10  292.18  136.01   4
  10 -11   3  294.58  221.46   9
   3 -10  11   50.47  123.84   7
 -11   3  10   97.03  121.07   8
  -3  10  11   12.41  116.82   8
  -3 -10 -11  -33.06  146.62   6
  10 -11  -4  571.97  316.83   9
  -4 -10  11  178.33  152.67   7
 -11  -4  10  340.88  137.92   8
   4 -10 -11  277.18  140.71   5
  -9 -11   4 -136.82  130.57   7
  -4  -9  11  201.83  195.88   7
   4  -9 -11  -61.38  130.43   5
 -11  -4   9  -96.14  135.13   8
   8 -11  -4  138.77  250.11   9
  -8 -11   4   90.20  121.02   7
   4  -8 -11 -125.91  137.08   5
 -11  -4   8  330.26  169.58   8
   7 -11  -4  462.05  256.72   9
  -7 -11   4  794.75  173.92   7
   4  -7 -11  943.82  206.95   5
 -11  -4   7 1109.27  233.48   8
  -6 -11   4  -20.94  107.01   7
   4  -6 -11   76.72  112.87   5
 -11  -4   6  180.79  125.30   8
   5 -11  -4  524.13  165.38   7
 -11  -4   5  706.83  177.60   8
  11  -4  -5  -23.74  257.26   9
   5 -11  -4  723.78  264.73   9
   4  -5 -11  806.79  193.32   5
  -5 -11   4  775.12  216.16   7
  -4  -5  11  416.77  137.18   8
   4 -11  -4  180.90  116.36   7
   4 -11  -4  109.19  175.62   9
  -4 -11   4  -66.65  117.23   7
  11  -4  -4  138.80  233.31   9
 -11  -4   4   20.37  131.60   8
  -4  -4  11   75.52  102.73   8
   4  -4 -11  145.84  131.98   5
   3 -11  -4  462.81  169.53   7
  11  -4  -3  574.03  218.96   9
   4  -3 -11  693.69  170.54   5
   3 -11  -4  754.02  214.28   9
  -4   3 -11  417.01  135.08   4
  -3 -11   4  439.59  169.99   7
 -11  -4   3  419.89  135.84   8
  -4  -3  11  274.30  118.87   8
   2 -11  -4  644.98  198.16   7
   4  -2 -11  850.49  189.52   5
  11  -4  -2  454.44  215.02   9
  -2 -11   4  682.41  189.37   7
  -4   2 -11  824.39  165.61   4
 -11   4  -2  685.47  135.85   8
 -11  -4   2  681.40  165.55   8
  -4  -2  11  706.28  177.15   8
   1 -11  -4  854.13  200.29   7
   4  -1 -11  940.17  197.24   5
  -4   1 -11  969.89  175.07   4
  11  -4  -1  717.77  268.56   9
  -1 -11   4 1020.36  220.60   7
 -11   4  -1 1025.84  177.31   8
 -11  -4   1  968.19  187.19   8
  -4  -1  11  921.02  193.75   8
   0 -11  -4 1711.92  248.84   7
  -4   0 -11 1820.93  238.05   4
   4   0 -11 1444.97  232.68   5
  11  -4   0 1784.84  326.71   9
   0 -11   4 1446.17  226.40   7
 -11  -4   0 1779.37  242.20   8
 -11   4   0 1700.78  211.83   8
  -4   0  11 1565.57  244.81   8
  -1 -11  -4  672.91  180.87   7
   4   1 -11  957.32  197.85   5
 -11  -4  -1  952.36  189.27   8
   1 -11   4  673.74  180.70   7
  11  -4   1  762.64  261.85   9
 -11   4   1 1133.83  189.89   8
  -4   1  11  673.94  164.50   8
 -11  -4  -1 1413.21  210.46   4
  -4  -1 -11  779.83  152.73   4
  -2 -11  -4  485.30  151.31   7
   4   2 -11  647.76  152.84   5
  11  -4   2  302.20  205.46   9
   2 -11   4  524.15  161.37   7
 -11   4   2  520.00  141.58   8
  -4   2  11  563.52  169.96   8
  -3 -11  -4  859.97  231.47   7
   4   3 -11  371.23  126.05   5
   3 -11   4  232.32  137.94   7
  11  -4   3  636.63  248.08   9
 -11   4   3  528.17  145.09   8
  -4   3  11  350.90  168.43   8
  -4 -11  -4  169.72  128.22   7
  -4  -4 -11  100.03  119.78   6
   4   4 -11  214.76  119.91   5
   4 -11   4  346.70  145.08   7
  11  -4   4   79.87  182.69   9
 -11   4   4  227.19  129.92   8
  -4 -11  -4  447.24  227.35   6
  -4   4  11  116.13  125.71   8
  11  -4   5 1072.49  232.39   9
  -5 -11  -4  851.01  182.73   7
  -4  -5 -11  962.93  202.67   6
   4   5 -11  629.18  139.41   5
 -11   4   5  713.49  179.69   8
  -5 -11  -4  688.26  198.30   6
   5 -11   4  829.11  197.06   7
  -4   5  11  795.54  191.97   8
  -4  -6 -11  144.61  112.60   6
  -6 -11  -4 -105.78  114.18   7
   6 -11   4  161.90  124.15   7
  11  -4   6  -56.76  136.60   9
 -11   4   6   50.12  109.82   8
  -6 -11  -4   90.49  131.37   6
  -4   6  11  229.47  156.63   8
  -4  -7 -11  727.08  169.22   6
  -7 -11  -4 1074.80  198.81   7
   7 -11   4  189.86  231.77   9
  11  -4   7  630.64  154.14   9
   4  -7  11  648.40  169.16   7
 -11   4   7  832.57  198.63   8
  -7 -11  -4  916.50  195.79   6
  -4   7  11  795.61  188.44   8
  -4  -8 -11  155.13  159.69   6
   8 -11   4  -77.14  173.75   9
   4  -8  11 -117.91  109.66   7
 -11   4   8  156.38  150.51   8
  -4   8  11   37.03  128.44   8
  -8 -11  -4  170.32  154.59   6
  -9 -11  -4  174.21  147.45   6
  -4  -9 -11  -98.58  121.86   6
   9 -11   4  -84.58  224.62   9
   4  -9  11  178.01  111.78   7
  -4   9  11   34.59  115.33   8
 -11  -4  -9  253.56  148.30   4
  -4 -10 -11  181.26  170.21   6
 -10 -11  -4  401.49  184.84   6
 -11  -4 -10  347.64  162.70   4
  10 -11   4  206.85  225.12   9
   4 -10  11   -8.14  119.77   7
 -11   4  10  212.43  168.55   8
  -4  10  11  510.90  178.21   8
  10 -11  -5 -284.93  254.32   9
  -5 -10  11  254.81  157.77   7
   5 -10 -11   27.34  103.34   5
 -11  -5  10   87.32  132.90   8
   9 -11  -5  721.39  292.95   9
   5  -9 -11  161.30  130.22   5
  -5  -9  11  334.09  197.31   7
 -11  -5   9  361.63  148.11   8
  -9 -11   5  191.90  120.34   7
   8 -11  -5 1052.80  313.27   9
  -8 -11   5 1159.25  236.05   7
   5  -8 -11  964.23  205.15   5
 -11  -5   8  949.12  205.09   8
  -7 -11   5  250.42  145.51   7
   5  -7 -11  216.42  115.72   5
   7 -11  -5  297.00  238.74   9
 -11  -5   7  132.49  102.79   8
   5  -6 -11 1502.20  264.87   5
   6 -11  -5 1523.52  304.36   9
  -6 -11   5 1417.45  241.69   7
 -11  -5   6 1632.80  251.51   8
   5 -11  -5  -94.76  216.47   9
   5  -5 -11   25.81  112.92   5
  -5 -11   5 -125.32  154.31   7
 -11  -5   5  122.76  112.57   8
  11  -5  -5 -163.68  225.17   9
  -5  -5  11  163.92  142.37   8
   5  -4 -11 1413.47  260.79   5
   4 -11  -5 1477.82  246.41   9
  -4 -11   5 1285.05  231.51   7
  11  -5  -4 1581.60  322.25   9
 -11  -5   4 1231.39  212.70   8
  -5  -4  11 1458.40  203.19   8
   3 -11  -5  103.62  136.12   7
   5  -3 -11  280.95  140.74   5
  11  -5  -3  370.72  277.29   9
 -11  -5   3  287.94  123.38   8
  -3 -11   5  339.76  139.12   7
  -5   3 -11  374.02  142.42   4
  -5  -3  11  514.80  164.75   8
   2 -11  -5  289.42  140.70   7
   5  -2 -11  432.72  176.51   5
  11  -5  -2 -129.27  284.09   9
  -5   2 -11  350.33  128.52   4
 -11   5  -2  333.58  101.95   8
 -11  -5   2  150.50  123.46   8
  -2 -11   5   56.23  138.63   7
  -5  -2  11  589.92  166.28   8
   1 -11  -5   32.73  116.28   7
  -5   1 -11  114.28  100.45   4
  -1 -11   5 -243.32  153.70   7
  11  -5  -1  -91.77  220.25   9
 -11  -5   1   33.29   97.41   8
 -11   5  -1  -19.38   79.05   8
  -5  -1  11 -245.50  136.55   8
   0 -11  -5  767.12  199.67   7
  -5   0 -11  566.32  126.12   4
 -11  -5   0  505.97  146.96   8
   0 -11   5  785.12  188.01   7
  11  -5   0  428.09  230.13   9
 -11   5   0  526.30  133.44   8
  -5   0  11  737.51  176.28   8
  -5  -1 -11  177.82  144.63   4
  -1 -11  -5  110.67  123.24   7
   1 -11   5  -83.66  149.69   7
 -11  -5  -1 -141.03  108.52   8
 -11   5   1   24.47   82.16   8
  11  -5   1  268.68  228.11   9
  -5   1  11   11.79  101.28   8
  -2 -11  -5  264.22  142.36   7
  11  -5   2  211.26  189.39   9
   2 -11   5  152.28  123.89   7
  -5   2  11  340.51  159.97   8
 -11   5   2  323.18  117.63   8
  -3 -11  -5  321.81  123.29   7
  11  -5   3  388.73  196.08   9
   3 -11   5  165.32  101.62   7
 -11   5   3   95.82   97.90   8
  -3 -11  -5  488.74  225.78   6
  -5   3  11  210.39  129.24   8
  -4 -11  -5 1469.65  241.40   7
   4 -11   5 1533.03  246.84   7
  11  -5   4 1869.52  275.61   9
 -11   5   4 1458.72  216.75   8
  -4 -11  -5 1046.04  218.50   6
  -5   4  11 1525.95  252.85   8
  -5 -11  -5 -100.99  123.96   7
  -5  -5 -11   -1.70  137.53   6
   5 -11   5    3.70  127.03   7
  11  -5   5 -171.14  166.70   9
 -11   5   5   31.79  107.90   8
  -5 -11  -5  -76.14  169.56   6
  -5   5  11  161.13  133.36   8
  -6 -11  -5 1661.66  250.84   7
  -5  -6 -11 1735.73  269.23   6
  11  -5   6 1801.07  262.43   9
 -11   5   6 1512.31  229.57   8
   6 -11   5 1850.93  265.61   7
  -6 -11  -5 1334.97  249.26   6
  -5   6  11 1575.43  257.69   8
  -5  -7 -11   20.87  130.49   6
  11  -5   7  -35.21  160.90   9
 -11   5   7  216.26  145.63   8
  -5   7  11  -99.30  112.99   8
  -7 -11  -5  -48.02  149.94   6
  -5  -8 -11 1123.31  246.60   6
  11  -5   8 1136.29  219.84   9
   8 -11   5  930.21  254.76   9
 -11   5   8 1273.72  234.52   8
  -5   8  11 1167.41  233.51   8
  -8 -11  -5  979.05  261.72   6
  -9 -11  -5  363.15  162.64   6
  -5  -9 -11  222.22  127.54   6
   9 -11   5  309.96  202.75   9
 -11   5   9  190.38  143.44   8
  -5   9  11  314.45  140.85   8
  -5 -10 -11  240.67  174.39   6
 -10 -11  -5  244.50  159.48   6
  10 -11   5  434.65  274.96   9
 -11   5  10  -88.15  123.42   8
  -5  10  11  183.37  140.66   8
  10 -11  -6  934.51  337.41   9
  -6 -10  11  609.38  222.44   7
   6 -10 -11  755.20  184.33   5
 -11  -6  10  415.53  163.96   8
   9 -11  -6   81.72  235.85   9
  -9 -11   6  464.45  166.74   7
   6  -9 -11  162.64  146.52   5
  -6  -9  11  245.04  174.09   7
 -11  -6   9  260.08  151.32   8
   8 -11  -6  701.48  305.08   9
  -8 -11   6  489.29  161.08   7
   6  -8 -11  518.73  194.98   5
 -11  -6   8  480.92  169.38   8
  -6  -8  11  428.24  182.68   7
   7 -11  -6   86.56  198.70   9
   6  -7 -11  660.11  194.40   5
  -7 -11   6  526.50  170.31   7
 -11  -6   7  622.92  170.26   8
   6  -6 -11   41.65  122.42   5
  11  -6  -6 -328.27  285.67   9
   6 -11  -6   64.35  199.21   9
  -6 -11   6  -95.46  125.29   7
 -11  -6   6  114.59  108.63   8
  11  -6  -5 -309.21  257.19   9
   5 -11  -6  219.36  222.30   9
  -5 -11   6 -160.99  159.78   7
   6  -5 -11  -94.34  130.76   5
 -11  -6   5  108.55  105.75   8
  -6  -5  11  225.72  135.77   8
  11  -6  -4  782.80  273.58   9
  -4 -11   6  784.46  195.03   7
 -11  -6   4  904.45  181.29   8
   6  -4 -11  924.70  220.22   5
  -6  -4  11  871.87  178.26   8
  11  -6  -3  583.82  277.03   9
  -3 -11   6  550.86  165.92   7
 -11  -6   3  657.41  159.60   8
  -6   3 -11  767.82  173.02   4
  -6  -3  11  886.47  213.54   8
  11  -6  -2  182.08  251.80   9
  -2 -11   6   71.93  123.27   7
  -6   2 -11  276.62  125.10   4
 -11  -6   2  354.65  141.98   8
  -6  -2  11  267.99  136.61   8
  -6   1 -11  695.31  181.20   4
  -1 -11   6  432.24  161.46   7
 -11  -6   1  612.63  147.61   8
  -6  -1  11  587.31  178.69   8
  11  -6  -1   73.78  216.38   9
   0 -11  -6 2327.44  288.44   7
  11  -6   0 2934.55  408.87   9
   0 -11   6 2724.38  331.23   7
 -11   6   0 2983.35  267.61   8
 -11  -6   0 2744.93  304.25   8
  -6   0  11 3035.01  338.80   8
  -6   0 -11 2998.70  318.31   4
  -1 -11  -6  257.54  127.09   7
  -6  -1 -11  309.74  134.73   4
  11  -6   1  387.72  222.66   9
   1 -11   6  361.02  149.46   7
 -11   6   1  500.89  127.69   8
  -6   1  11  399.45  150.20   8
  -2 -11  -6  143.25  143.68   7
  11  -6   2  -95.72  193.34   9
   2 -11   6  235.66  134.26   7
 -11   6   2  368.21  139.45   8
  -2 -11  -6  196.57  181.10   6
  -6   2  11  190.06  117.01   8
  -3 -11  -6  654.54  175.35   7
  11  -6   3  851.80  244.52   9
   3 -11   6  741.86  175.23   7
 -11   6   3  653.39  138.13   8
  -3 -11  -6  758.69  190.68   6
  -6   3  11  890.03  209.56   8
  -4 -11  -6  961.24  195.28   7
 -11   6   4 1004.94  187.27   8
  -4 -11  -6  811.42  237.68   6
  11  -6   4  627.05  205.65   9
  -6   4  11 1221.73  238.62   8
   4 -11   6  740.45  167.84   7
  -5 -11  -6 -123.98  164.41   7
  -6  -5 -11  -48.87  159.68   6
   5 -11   6  -58.73  135.01   7
  11  -6   5 -135.37  177.91   9
 -11   6   5   16.78  113.36   8
  -5 -11  -6  137.99  161.33   6
  -6   5  11    5.51  123.73   8
  -6  -6 -11  184.83  133.35   6
  11  -6   6  -30.39  153.59   9
 -11   6   6   41.33  125.58   8
  -6   6  11  118.48  139.06   8
  -6 -11  -6  -40.97  142.17   6
  -6  -7 -11  715.24  221.67   6
  11  -6   7  497.29  170.23   9
 -11   6   7  456.66  143.10   8
  -6   7  11  754.02  204.55   8
  -7 -11  -6  852.65  231.74   6
  -6  -8 -11  393.87  169.57   6
  11  -6   8  441.44  197.94   9
 -11   6   8  153.61  109.64   8
  -6   8  11  270.71  157.61   8
  -8 -11  -6  557.61  215.99   6
  -9 -11  -6 -204.90  166.07   6
  -6  -9 -11  442.37  221.75   6
  11  -6   9  268.89  168.64   9
   9 -11   6  197.29  244.33   9
 -11   6   9  458.90  188.29   8
  -6   9  11  567.70  200.52   8
  -6 -10 -11  299.00  152.68   6
 -10 -11  -6  479.14  182.13   6
  10 -11   6  972.59  310.42   9
 -11   6  10  784.84  217.98   8
  -6  10  11  619.05  187.99   8
  10 -11  -7   53.38  212.75   9
  -7 -10  11  -60.77  139.57   7
  -9 -11   7 -210.83  132.42   7
   9 -11  -7 -386.40  286.94   9
   7  -9 -11  445.22  166.38   5
  -7  -9  11   10.50  125.01   7
 -11  -7   9  318.14  159.26   8
   8 -11  -7  355.93  223.10   9
   7  -8 -11  506.35  165.29   5
  -8 -11   7  498.79  182.26   7
 -11  -7   8  168.46  132.50   8
  -7  -8  11  287.57  176.16   7
   7 -11  -7  614.45  252.82   9
   7  -7 -11  449.15  148.24   5
  -7 -11   7  617.40  211.51   7
 -11  -7   7  552.30  172.41   8
  11  -7  -6   53.50  248.30   9
   7  -6 -11  -56.04  131.32   5
  -6 -11   7   54.17  131.52   7
 -11  -7   6  168.04  133.52   8
  -7  -6  11   99.98  122.55   8
   7  -5 -11  421.81  163.66   5
  11  -7  -5   76.27  228.76   9
  -5 -11   7  641.34  201.33   7
 -11  -7   5  198.65  105.11   8
  -7  -5  11  681.07  192.97   8
  -4 -11   7 -152.36  163.73   7
 -11  -7   4   66.95  105.01   8
  -7  -4  11  154.88  134.82   8
  11  -7  -3  506.23  295.20   9
  -3 -11   7  265.76  156.07   7
 -11  -7   3  301.49   93.10   8
  -7   3 -11  513.19  184.89   4
  -7  -3  11  134.71  128.12   8
  11  -7  -2   92.64  243.74   9
  -2 -11   7  146.11  121.43   7
  -7   2 -11  154.54  118.93   4
 -11  -7   2  114.76  104.28   8
  -7  -2  11  206.76  142.36   8
  11  -7  -1  685.89  286.48   9
  -7   1 -11  673.84  170.10   4
  -1 -11   7  692.78  185.84   7
 -11  -7   1  571.57  175.43   8
  -7  -1  11  677.16  194.76   8
  -7   0 -11  221.48  108.18   4
   0 -11   7  313.44  149.21   7
  -7   0  11  591.01  194.49   8
  -7  -1 -11  717.66  175.96   4
  11  -7   1 1031.75  291.99   9
   1 -11   7  630.49  186.06   7
  -1 -11  -7 1043.03  230.14   6
  -7   1  11 1087.53  226.77   8
  11  -7   2  121.40  223.09   9
   2 -11   7   36.69  109.82   7
  -2 -11  -7   84.56  149.87   6
  -7   2  11  137.90  126.08   8
  -7  -2 -11   54.70  101.76   4
 -11  -7  -3  263.47  100.30   6
  11  -7   3  516.46  215.07   9
   3 -11   7  159.81  118.34   7
  -3 -11  -7  463.77  215.83   6
  -7   3  11  361.34  159.19   8
   4 -11   7  405.01  178.57   7
  11  -7   4 -193.11  205.79   9
 -11   7   4  224.40  131.95   8
  -4 -11  -7 -118.58  174.09   6
  -7   4  11  241.11  160.48   8
  11  -7   5  125.38  173.22   9
   5 -11   7  393.48  132.44   7
 -11   7   5  470.29  147.50   8
  -7   5  11  717.85  202.27   8
  -5 -11  -7  540.94  196.82   6
  -7  -6 -11 -426.58  213.30   6
  11  -7   6  157.00  164.66   9
 -11   7   6  121.71  118.74   8
  -7   6  11  120.25  165.20   8
  -6 -11  -7  119.49  143.40   6
  -7  -7 -11  749.49  215.51   6
  11  -7   7  652.15  245.65   9
 -11   7   7  389.14  130.61   8
  -7   7  11  579.07  175.62   8
  -7 -11  -7  747.85  231.38   6
  -8 -11  -7  382.00  176.04   6
  -7  -8 -11   45.46  183.09   6
  11  -7   8  685.44  254.75   9
 -11   7   8  393.57  163.14   8
  -7   8  11  366.49  149.06   8
  -9 -11  -7  186.22  171.64   6
  -7  -9 -11  -39.89  157.35   6
  11  -7   9 -421.47  277.39   9
   9 -11   7  163.07  318.62   9
 -11   7   9  -61.26  121.11   8
  -7   9  11  102.40  116.52   8
  -7 -10 -11 -106.37  155.03   6
 -10 -11  -7 -197.41  166.40   6
  11  -7  10  153.91  230.28   9
  10 -11   7 -557.87  377.30   9
 -11   7  10 -128.47  122.53   8
  11  -8 -10  163.89  156.76   5
 -10 -11   8   40.95  138.06   7
  -8 -10  11  110.22  162.32   7
   8  -9 -11 -143.74  149.48   5
  -9 -11   8 -291.95  149.62   7
  -8  -9  11  135.11  174.98   7
   8  -8 -11  252.23  149.84   5
  -8 -11   8  382.81  166.29   7
  -8  -8  11  339.67  185.53   7
  -7 -11   8  -11.72  127.55   7
 -11  -8   7  143.15  134.80   8
   8  -7 -11   63.44  133.26   5
  11  -8  -6  -31.43  207.00   9
   8  -6 -11  197.41  134.31   5
  -6 -11   8  -23.71  132.75   7
 -11  -8   6   62.72  116.42   8
  -8  -6  11  115.98  138.34   8
  11  -8  -5 1415.00  322.84   9
  -5 -11   8 1599.40  282.58   7
 -11  -8   5 1698.41  261.54   8
  -8  -5  11 1670.54  267.59   8
  11  -8  -4  856.40  321.08   9
  -4 -11   8  329.74  176.40   7
 -11  -8   4  330.09  103.04   8
  -8  -4  11  571.06  181.04   8
  -3 -11   8  222.10  163.45   7
 -11  -8   3   73.17  112.21   8
  -8  -3  11   12.60  113.26   8
  -8   3 -11   13.49  101.40   4
  11  -8  -3  353.78  297.61   9
  11  -8  -2  559.96  294.23   9
  -2 -11   8  447.30  153.85   7
 -11  -8   2  539.64  163.93   8
  -8   2 -11  503.43  166.14   4
  -8  -2  11  542.19  174.48   8
  11  -8  -1   94.20  248.55   9
  -8   1 -11  363.88  139.33   4
  -1 -11   8  208.41  128.31   7
   1 -11  -8  685.15  208.10   6
  -8  -1  11  274.41  123.96   8
  -8   0 -11 -137.75  117.78   4
  11  -8   0  -97.59  221.88   9
   0 -11   8  396.30  142.50   7
   0 -11  -8  -43.23  145.12   6
  -8   0  11  228.04  161.29   8
  -8  -1 -11  468.04  161.45   4
  11  -8   1  182.57  229.28   9
  -1 -11  -8  302.22  158.26   6
  -8   1  11  541.43  210.76   8
   1 -11   8  357.22  175.70   7
  -8  -2 -11  600.92  182.58   4
 -11  -8  -2  655.83  180.49   6
  11  -8   2  893.78  269.32   9
   2 -11   8  509.27  163.65   7
  -2 -11  -8  581.67  204.53   6
  -8   2  11  850.44  232.12   8
 -11  -8  -3   27.02  118.55   6
   3 -11   8  110.20  129.16   7
  11  -8   3  265.73  217.17   9
  -8   3  11   67.09  128.87   8
  -3 -11  -8 -105.21  156.38   6
 -11  -8  -4   81.23  123.56   6
  11  -8   4  327.03  202.72   9
   4 -11   8  516.68  152.09   7
  -8   4  11  227.25  147.35   8
  -4 -11  -8  302.28  149.41   6
 -11  -8  -5 1181.66  216.13   6
  11  -8   5 1314.98  294.68   9
   5 -11   8 1590.99  245.63   7
  -8   5  11 1565.14  264.12   8
  -5 -11  -8 1721.09  292.06   6
 -11  -8  -6 -120.10  155.43   6
  11  -8   6  -60.97  186.39   9
  -8   6  11  220.12  150.51   8
  -6 -11  -8   -9.43  168.85   6
  -7 -11  -8   15.33  139.71   6
  11  -8   7 -171.89  197.64   9
  -8   7  11   69.91  131.53   8
 -11   8   7  209.34  123.10   8
  -8 -11  -8  215.28  151.25   6
  -8  -8 -11   50.47  156.74   6
  11  -8   8  148.71  217.97   9
 -11   8   8  506.34  170.64   8
  -8   8  11  130.55  140.97   8
  -9 -11  -8  157.36  174.03   6
  -8  -9 -11   98.73  138.19   6
  11  -8   9  126.98  305.24   9
 -11   8   9   84.13  109.99   8
  -8   9  11  -14.66  123.04   8
 -10 -11  -8  -66.86  150.81   6
  -8 -10 -11  -14.70  145.83   6
  11  -8  10  107.75  402.40   9
  10 -11   8 -133.69  388.56   9
 -11   8  10  205.11  172.63   8
 -10 -11   9  305.17  196.98   7
  -9 -10  11   98.37  197.76   7
  -9 -11   9    9.31  133.15   7
  -9  -9  11  199.65  173.16   7
   9  -9 -11   44.56  134.05   5
   9  -8 -11 -185.74  157.12   5
  -8 -11   9   17.05  137.85   7
  -9  -8  11  151.86  138.21   7
   9  -7 -11   -3.31  141.00   5
  -7 -11   9    3.04  133.68   7
  -9  -7  11 -111.95  155.18   7
   9  -6 -11  145.91  152.22   5
  11  -9  -6 -347.27  289.75   9
  -6 -11   9  140.01  145.14   7
  -9  -6  11  -30.99  130.97   8
  -5 -11   9  261.05  170.77   7
  11  -9  -5  387.79  243.37   9
  -9  -5  11  775.20  211.21   8
 -11  -9   4  -40.34  106.20   8
  -4 -11   9  -52.20  135.00   7
  11  -9  -4  233.94  277.50   9
  -9  -4  11  -68.40  118.83   8
  11  -9  -3   36.52  245.06   9
  -3 -11   9  132.93  168.81   7
 -11  -9   3  145.10  104.19   8
   3 -11  -9  412.50  198.83   6
  -9  -3  11  197.37  137.46   8
  -2 -11   9  624.17  208.15   7
  -9   2 -11  466.58  185.80   4
   2 -11  -9  712.29  217.91   6
  -9  -2  11  308.00  159.03   8
  11  -9  -2  445.04  298.65   9
  -9   1 -11  591.44  182.40   4
  -1 -11   9  743.52  202.79   7
   1 -11  -9  607.83  193.08   6
  -9  -1  11  414.29  184.64   8
  -9   0 -11   37.10   94.50   4
  11  -9   0 -124.20  258.82   9
   0 -11   9  158.43  151.24   7
   0 -11  -9  101.16  163.64   6
  -9   0  11  111.79  159.16   8
  -9  -1 -11  520.10  184.72   4
   1 -11   9  453.51  165.26   7
  11  -9   1  398.91  293.48   9
  -9   1  11  522.61  183.58   8
  -1 -11  -9  390.23  165.89   6
 -11  -9  -2  506.02  140.34   6
  -9  -2 -11  499.39  155.98   4
  11  -9   2  348.47  256.65   9
   2 -11   9  282.73  145.65   7
  -9   2  11  585.89  192.86   8
  -2 -11  -9  439.00  211.57   6
  -9  -3 -11   87.92  103.63   4
 -11  -9  -3   72.28  118.18   6
  11  -9   3   80.17  211.53   9
   3 -11   9   54.97  121.31   7
  -9   3  11   62.85  147.63   8
  -3 -11  -9  -32.78  152.27   6
 -11  -9  -4 -262.65  149.52   6
  11  -9   4   18.87  188.50   9
   4 -11   9   74.42  120.33   7
  -9   4  11  -30.93  123.59   8
  -4 -11  -9  160.89  167.16   6
 -11  -9  -5  348.48  160.88   6
  -9   5  11  409.28  171.01   8
  -5 -11  -9   70.24  143.30   6
 -11  -9  -6  212.94  131.99   6
  11  -9   6  115.51  197.48   9
  -9   6  11 -123.70  149.03   8
  -6 -11  -9   22.89  140.26   6
  -7 -11  -9 -224.79  159.76   6
 -11  -9  -7  -62.58  133.24   6
  11  -9   7 -121.86  226.67   9
  -9   7  11 -149.67  157.62   8
  -8 -11  -9  -61.82  132.46   6
  11  -9   8  231.01  261.31   9
  -9   8  11   87.11  147.36   8
  -9 -11  -9  236.13  229.56   6
  -9  -9 -11 -208.84  184.22   6
  11  -9   9   51.81  447.00   9
  -9   9  11  172.96  134.07   8
 -10 -11  -9   33.99  154.13   6
  -9 -10 -11  188.87  193.13   6
  11  -9  10  126.98  559.00   9
  10 -11   9 -213.57  768.25   9
  -9 -11  10   66.82  152.05   7
 -10  -9  11  177.30  151.25   7
  10  -8 -11   54.05  130.74   5
  -8 -11  10  122.04  138.09   7
 -10  -8  11  221.48  162.24   7
  10  -7 -11  378.57  166.47   5
  -7 -11  10    4.42  130.66   7
 -10  -7  11  123.36  152.39   7
  11 -10  -6 -173.08  253.76   9
  -6 -11  10   41.73  131.66   7
 -10  -6  11    3.48  110.57   8
  -5 -11  10  549.57  222.66   7
 -10  -5  11  269.79  165.09   8
  11 -10  -5  270.29  250.57   9
  -4 -11  10   38.73  126.32   7
 -10  -4  11 -115.48  131.51   8
  11 -10  -3  345.64  294.64   9
  -3 -11  10  680.10  208.52   7
 -10  -3  11  737.38  202.55   8
   3 -11 -10  472.63  155.98   6
  -2 -11  10  878.11  251.68   7
  11 -10  -2  884.08  344.24   9
 -10   2 -11  818.12  211.30   4
 -10  -2  11  637.45  174.32   8
   2 -11 -10  534.06  179.75   6
  11 -10  -1 -103.78  253.91   9
  -1 -11  10   94.36  159.50   7
 -10   1 -11  -53.95  120.16   4
 -10  -1  11   68.35  131.64   8
   1 -11 -10  148.19  145.51   6
   0  11  10   37.44  103.23   8
 -10   0 -11  299.45  121.75   4
   0 -11  10  115.68  149.72   7
  11 -10   0  222.61  231.24   9
 -10   0  11  363.34  168.63   8
   0 -11 -10 -108.55  162.37   6
 -10  -1 -11  -72.30  131.65   4
  11 -10   1  325.62  231.74   9
   1 -11  10 -115.56  136.56   7
 -10   1  11 -127.18  167.65   8
  -1 -11 -10   25.24  159.18   6
  -1  11  10  -30.20  115.95   8
 -10  -2 -11  882.41  216.42   4
   2 -11  10  776.05  200.67   7
  11 -10   2  722.70  263.23   9
 -10   2  11  488.05  205.98   8
  -2 -11 -10  676.79  212.14   6
 -11 -10  -3  454.96  173.84   6
 -10  -3 -11  524.37  191.43   4
  11 -10   3  543.32  253.95   9
   3 -11  10  710.04  170.73   7
 -10   3  11  500.37  186.58   8
  -3 -11 -10  799.91  246.70   6
 -10  -4 -11    2.23  121.83   4
 -11 -10  -4  199.95  141.22   6
  11 -10   4  -24.55  198.85   9
   4 -11  10  137.11  102.54   7
 -10   4  11  162.42  175.47   8
  -4 -11 -10 -179.04  168.70   6
 -11 -10  -5  237.95  147.62   6
  11 -10   5  323.33  244.50   9
 -10   5  11  -52.57  144.61   8
  -5 -11 -10  178.40  190.11   6
  -6 -11 -10  329.67  192.74   6
 -11 -10  -6  -18.06  161.12   6
  11 -10   6  332.68  251.11   9
 -10   6  11 -187.37  175.48   8
  -7 -11 -10  182.96  190.07   6
  10  -7  11 -564.99  562.48   9
 -11 -10  -7  111.79  155.90   6
  11 -10   7  164.64  320.15   9
 -10   7  11  159.55  140.33   8
  -8 -11 -10  -98.51  171.12   6
 -11 -10  -8   95.28  179.54   6
  11 -10   8  146.20  340.82   9
  10  -8  11   60.52 1105.61   9
 -10   8  11  188.44  186.14   8
  -9 -11 -10  304.65  201.25   6
  11 -10   9  542.36  517.57   9
  11  -8 -11  234.52  186.64   5
  -8 -11  11  153.52  181.03   7
  11  -7 -11   27.72  125.35   5
  -7 -11  11  135.37  163.09   7
  -6 -11  11  320.08  153.53   7
  11 -11  -6  327.22  288.00   9
 -11  -6  11  355.19  165.50   8
  11 -11  -5  520.61  288.76   9
  -5 -11  11  205.82  208.43   7
 -11  -5  11  -18.67  132.90   8
  11 -11  -4  -41.87  265.23   9
  -4 -11  11  123.48  157.28   7
 -11  -4  11   33.81  112.39   8
  -3 -11  11  128.17  135.56   7
 -11  -3  11   99.98  124.02   8
  11 -11  -3  327.35  263.30   9
  -2 -11  11  504.37  183.01   7
 -11  -2  11  359.92  163.95   8
 -11   2 -11  452.81  166.15   4
   2 -11 -11  553.09  214.13   6
  11 -11  -2  802.06  371.76   9
   2 -11 -11  609.17  173.08   5
  11 -11  -1  435.59  307.06   9
 -11   1 -11  219.07  129.32   4
 -11  -1  11  -73.19  143.93   8
   1 -11 -11  -29.26  146.93   6
  -1 -11  11  105.71  150.06   7
   0  11  11  239.18  154.52   8
  11 -11   0  369.79  302.29   9
 -11   0 -11  169.61  125.61   4
   0 -11  11  212.88  149.60   7
 -11   0  11  251.81  192.06   8
   0 -11 -11  -59.59  135.62   6
  11 -11   1  378.81  277.94   9
 -11  -1 -11  -74.48  128.97   4
   1 -11  11  272.55  177.53   7
 -11   1  11  289.04  174.36   8
  -1 -11 -11  445.55  183.76   6
  -1  11  11   24.97  114.19   8
  11 -11   2  109.05  212.53   9
   2 -11  11  293.95  152.34   7
 -11   2  11  686.59  208.09   8
 -11  -2 -11  575.40  209.01   4
  -2 -11 -11  334.77  185.48   6
  -2  11  11  272.76  142.87   8
 -11 -11  -3   98.62  108.99   6
 -11  -3 -11  709.79  218.58   4
  11 -11   3  -74.21  224.91   9
   3 -11  11  -41.04  122.73   7
 -11   3  11  425.04  207.95   8
  -3 -11 -11  288.89  183.52   6
 -11 -11  -4 -129.90  116.93   6
 -11  -4 -11   79.87  153.25   4
  11 -11   4  -41.76  247.19   9
   4 -11  11   97.67  136.94   7
 -11   4  11  173.02  143.66   8
  -4 -11 -11   84.73  156.80   6
  -5 -11 -11  138.32  135.79   6
 -11  -5 -11   11.05  145.45   4
 -11 -11  -5   -1.27  146.22   6
  11 -11   5  278.50  229.73   9
 -11   5  11  -24.63  125.27   8
  -6 -11 -11  235.36  184.44   6
 -11 -11  -6  489.57  171.81   6
  11 -11   6  394.69  274.52   9
 -11   6  11  372.52  202.63   8
  -7 -11 -11   27.64  146.23   6
 -11 -11  -7   41.43  137.81   6
  11 -11   7  249.55  307.54   9
 -11   7  11  -31.91  134.66   8
  -8 -11 -11  357.40  185.06   6
 -11 -11  -8  -31.50  152.84   6
  11 -11   8  717.20  614.61   9
 -11   8  11  427.30  214.62   8
   0 -12   0  -17.12  132.56   7
 -12   0   0   14.85  107.43   8
   0   0 -12  -84.68   90.07   5
   0  -1  12 1404.12  216.03   8
   1 -12   0 1550.68  253.99   7
  -1 -12   0 1599.19  268.65   7
 -12   0  -1 1649.37  241.51   8
 -12   0   1 1422.72  224.14   8
   0   1 -12 1492.86  221.77   5
   0  -1 -12 1467.93  217.75   5
 -12   0  -1 1594.38  218.18   4
  12   0   1 1547.84  246.95   9
   0  -2  12  861.80  171.71   8
  12   0   2 1031.22  216.85   9
   2 -12   0 1038.93  220.06   7
  -2 -12   0  961.27  212.46   7
 -12   0  -2  703.29  156.73   8
 -12   0   2  789.00  175.92   8
   0   2 -12  813.98  164.05   5
 -12   0  -2  928.00  175.40   4
   0  -2 -12  625.73  144.41   5
   3 -12   0   72.74  135.90   7
  -3 -12   0  125.19  149.74   7
   3 -12   0 -358.86  232.85   9
 -12   0   3    6.91  113.27   8
   0   3 -12  -79.78  100.07   5
   0  -3 -12  159.11  103.54   5
 -12   0  -3  164.29   87.25   4
   0  -3  12  -23.34   92.82   8
   4 -12   0  -86.07  131.42   7
  -4 -12   0 -202.52  154.69   7
   4 -12   0  104.52  149.22   9
 -12   0  -4  -72.61  113.41   4
 -12   0   4  241.34  128.70   8
   0   4 -12  -18.66   97.34   5
   0  -4 -12  168.21  118.27   5
   0  -4  12  -43.99   93.87   8
  -5 -12   0  121.96  152.18   7
   5 -12   0   -5.14  158.03   7
   5 -12   0   83.88  157.64   9
 -12   0  -5  -62.65  103.43   4
 -12   0   5  145.45  111.45   8
   0  -5 -12  -48.69  120.57   5
   0  -6 -12  626.31  168.73   6
   6 -12   0  550.82  194.35   7
  -6 -12   0  605.54  183.39   7
   6 -12   0  511.75  196.42   9
 -12   0  -6  689.68  171.71   4
 -12   0   6  673.23  189.13   8
  -6 -12   0  829.20  186.22   6
   0  -6 -12  767.20  200.57   5
   0  -7 -12  450.54  154.02   6
   7 -12   0  335.36  147.43   7
   7 -12   0  355.25  189.98   9
 -12   0  -7  683.57  200.62   4
  -7 -12   0  703.84  185.49   7
 -12   0   7  557.98  188.76   8
  -7 -12   0  311.89  140.12   6
   0  -7 -12  107.20  124.78   5
  -8 -12   0  393.11  150.66   7
   8 -12   0  307.15  224.63   9
 -12   0  -8  438.75  164.52   4
   0  -8  12  149.66  143.34   7
 -12   0   8  260.55  145.37   8
   0  -8 -12  179.43  131.74   5
   0  -8 -12  326.35  161.85   6
   9 -12   0  626.74  299.04   9
 -12   0  -9  469.72  163.56   4
   0  -9  12  693.45  214.70   7
 -12   0   9  587.85  200.75   8
   0  -9 -12  704.20  171.14   6
   0  10  12  113.88  108.27   8
  10 -12   0  334.19  319.70   9
 -12   0  10  387.22  204.99   8
 -12   0 -10   11.16  119.87   4
   0 -10  12  275.01  167.03   7
   0 -10 -12  192.98  153.11   6
  11 -12   0  610.11  292.28   9
   0 -11  12  172.29  119.23   7
 -12   0 -11   14.08  119.83   4
 -12   0  11  152.93  168.71   8
   0 -11 -12  127.45  129.16   6
   0  11  12  162.76  108.36   8
  11 -12  -1  355.12  324.25   9
  -1 -11  12  382.54  188.21   7
 -12  -1  11  224.94  120.33   8
 -12   1 -11    3.63  106.26   4
   1 -11 -12   17.16  130.11   6
  10 -12  -1  310.49  266.97   9
  -1 -10  12   67.69  154.12   7
 -12   1 -10  204.26  135.89   4
 -12  -1  10  -86.20  155.43   8
   1 -10 -12  219.92  172.71   6
   1 -10 -12  435.59  176.83   5
   9 -12  -1   24.83  230.55   9
  -1  -9  12  -44.68  146.41   7
 -12   1  -9   27.68  114.30   4
 -12  -1   9  228.56  171.60   8
   1  -9 -12  242.52  153.90   5
   8 -12  -1  489.19  238.72   9
 -12   1  -8  327.35  138.15   4
  -1  -8  12  322.37  123.31   7
 -12  -1   8  749.30  212.65   8
   1  -8 -12  315.33  152.57   5
  -8 -12   1  655.15  194.62   7
   7 -12  -1  348.70  152.46   7
  -7 -12   1  607.15  157.81   7
 -12   1  -7  360.53  159.82   4
 -12  -1   7  409.96  176.33   8
   1  -7 -12  604.99  155.34   5
   7 -12  -1  698.04  261.31   9
   6 -12  -1  270.72  181.05   7
  -6 -12   1  259.53  158.68   7
   6 -12  -1  233.35  200.05   9
 -12   1  -6  159.57  137.12   4
 -12  -1   6  289.10  148.97   8
   1  -6 -12   81.08  112.81   5
  -6 -12   1  -52.78  136.49   6
   5 -12  -1  160.64  147.54   7
  -5 -12   1   86.04  112.62   7
   5 -12  -1 -285.41  199.32   9
 -12   1  -5    7.22  102.97   4
 -12  -1   5  108.50  129.47   8
   1  -5 -12   59.38  142.06   5
   4 -12  -1   35.23  121.69   7
  -4 -12   1  403.83  167.74   7
   4 -12  -1   65.46  153.29   9
   1  -4 -12  338.27  169.06   5
 -12  -1   4  493.50  161.06   8
 -12   1  -4  449.81  157.17   4
  -1   4 -12  440.12  128.99   5
  -1  -4  12  304.58  127.69   8
  -3 -12   1  599.30  185.82   7
   3 -12  -1 1072.83  237.48   7
   3 -12  -1  929.15  207.48   9
   1  -3 -12  478.48  142.99   5
 -12  -1   3  646.39  174.86   8
 -12   1  -3  953.77  205.36   4
  -1   3 -12  691.02  146.36   5
  -1  -3  12  644.62  162.83   8
   2 -12  -1  399.58  141.00   7
  -2 -12   1  430.75  169.43   7
   2 -12  -1  615.24  166.71   9
 -12   1  -2  493.85  148.53   8
   1  -2 -12  603.24  168.78   5
 -12  -1   2  425.25  132.79   8
  -1   2 -12  357.72  120.54   5
  -1  -2  12  337.44  130.53   8
   1 -12  -1  -96.85  112.05   7
  12  -1  -1 -183.89  186.20   9
   1 -12  -1 -169.45  151.06   9
  -1 -12   1  200.31  161.03   7
 -12   1  -1  126.63  105.47   8
   1  -1 -12  207.04  114.16   5
 -12  -1   1  340.97  165.31   8
  -1   1 -12  113.58   99.53   5
  -1  -1  12  116.99  120.93   8
  -1   0  12  -83.27  118.89   8
   0 -12  -1 -213.75  159.10   7
   0 -12   1    1.37  140.76   7
  12  -1   0 -127.86  178.70   9
   1   0 -12  120.89   92.05   5
 -12  -1   0  197.26  114.04   8
 -12   1   0  124.05   95.98   8
  -1   0 -12   89.35  102.12   5
  -1   1  12  197.89  125.20   8
  -1 -12  -1  217.82  135.66   7
   1 -12   1  107.54  117.01   7
  12  -1   1  356.74  213.86   9
   1   1 -12   38.70   95.45   5
 -12  -1  -1  185.18  122.01   8
 -12  -1  -1  117.39   80.03   4
 -12   1   1   82.35  112.23   8
  -1  -1 -12  254.85  141.22   5
  -1   2  12  210.29  104.92   8
  -2 -12  -1  419.06  163.52   7
   2 -12   1  678.95  205.75   7
  12  -1   2  226.02  187.63   9
 -12  -1  -2  307.16  116.16   4
 -12  -1  -2  527.25  168.61   8
   1   2 -12  457.92  137.61   5
 -12   1   2  518.25  160.20   8
  -1  -2 -12  542.73  155.87   5
   1  -3  12  676.62  151.55   8
  -1   3  12  326.82  118.02   8
  -3 -12  -1  590.59  188.79   7
   3 -12   1  990.98  215.05   7
  12  -1   3  592.10  205.91   9
 -12  -1  -3  553.47  173.45   4
   1   3 -12  552.44  132.48   5
 -12   1   3  801.41  186.79   8
  -1  -3 -12  579.41  164.74   5
  -1   4  12   89.14  101.08   8
  -1  -4 -12  286.45  115.76   6
   4 -12   1  314.75  167.32   7
  -4 -12  -1  441.30  155.32   7
   4 -12   1  -40.47  213.00   9
   1   4 -12  616.00  162.10   5
 -12   1   4  258.75  111.89   8
  -1  -4 -12  197.32  117.16   5
 -12  -1  -4   66.60   96.49   4
   1  -4  12  266.49  117.22   8
  -1   5  12  113.15  116.63   8
  -1  -5 -12   27.23   95.26   6
   5 -12   1  206.71  135.94   7
  -5 -12  -1  -65.01  132.82   7
 -12  -1  -5  113.21  127.10   4
   5 -12   1 -122.84  165.81   9
 -12   1   5   40.64  112.18   8
  -5 -12  -1  317.57  193.13   6
  -1  -5 -12  -86.15  101.55   5
  -1   6  12   58.04  107.50   8
  -1  -6 -12   43.67  105.11   6
   6 -12   1  171.29  129.79   7
  -6 -12  -1   13.76  109.58   7
 -12  -1  -6   96.95   97.35   4
   6 -12   1   34.09  180.24   9
 -12   1   6   88.21   99.24   8
  -6 -12  -1  239.44  178.97   6
  -1  -6 -12  180.47  115.47   5
  -1   7  12  468.18  167.00   8
  -1  -7 -12  371.12  103.72   6
   7 -12   1  599.73  171.89   7
  -7 -12  -1  710.97  185.30   7
   7 -12   1  586.73  232.76   9
 -12  -1  -7  531.27  153.26   4
 -12   1   7  307.36  140.80   8
  -7 -12  -1  230.39  150.43   6
  -1  -7 -12  462.06  181.36   5
  -1  -8 -12  161.42  111.24   6
  -1   8  12  175.26  109.13   8
  -8 -12  -1  282.76  146.70   7
 -12  -1  -8  440.60  183.77   4
   8 -12   1  387.69  191.85   9
   1  -8  12  293.72  150.20   7
 -12   1   8  394.07  183.74   8
  -8 -12  -1  285.82  135.91   6
 -12  -1  -9   44.96   96.33   4
   9 -12   1  243.39  237.48   9
   1  -9  12   73.80  151.15   7
 -12   1   9   76.94  142.16   8
  -1  -9 -12   44.60  115.11   6
  -1   9  12  -11.67  142.83   8
  10 -12   1  -17.08  217.87   9
 -12  -1 -10  228.04  145.21   4
   1 -10  12  304.60  140.97   7
 -12   1  10   70.01  128.47   8
  -1 -10 -12   27.97  126.82   6
  -1  10  12  132.72  118.51   8
  11 -12   1  163.03  260.16   9
 -12  -1 -11  156.80  141.73   4
   1 -11  12  274.75  164.82   7
 -12   1  11  201.82  194.00   8
  -1 -11 -12   63.88  155.52   6
  -1  11  12  212.58  141.23   8
  11 -12  -2   52.71  327.39   9
  -2 -11  12  231.53  166.67   7
 -12  -2  11   -7.47  116.60   8
  10 -12  -2  111.66  325.61   9
  -2 -10  12  -56.68  119.00   7
 -12  -2  10   19.91  115.79   8
 -12   2 -10  106.71  165.11   4
   2 -10 -12  -60.69  136.16   5
   9 -12  -2  121.45  273.54   9
  -2  -9  12  162.10  135.77   7
 -12  -2   9  152.22  148.37   8
 -12   2  -9  298.62  156.04   4
   2  -9 -12  371.49  161.98   5
   8 -12  -2  131.05  223.01   9
  -8 -12   2   30.87  110.04   7
 -12  -2   8 -104.04  120.86   8
   2  -8 -12  140.35  133.95   5
 -12   2  -8   65.70  113.45   4
   7 -12  -2 -129.09  159.97   7
  -7 -12   2    7.09  161.10   7
   7 -12  -2  -26.68  230.40   9
 -12  -2   7 -189.64  150.25   8
   2  -7 -12   52.91   96.97   5
 -12   2  -7   27.64   94.20   4
   6 -12  -2  156.89  135.89   7
   6 -12  -2  671.35  233.96   9
   2  -6 -12  491.50  154.84   5
 -12  -2   6  687.96  180.82   8
  -6 -12   2  339.48  153.15   7
 -12   2  -6  754.89  209.21   4
   5 -12  -2 1109.60  229.28   7
  -5 -12   2 1327.29  254.25   7
   5 -12  -2 1369.27  260.89   9
   2  -5 -12  719.57  184.24   5
 -12  -2   5  950.85  199.08   8
   4 -12  -2  382.07  168.33   7
  -4 -12   2  513.19  182.50   7
   4 -12  -2  318.54  168.47   9
   2  -4 -12   48.99  109.20   5
 -12  -2   4  382.76  158.27   8
  -2  -4  12  513.21  149.29   8
   3 -12  -2  674.96  191.80   7
  -3 -12   2  625.42  193.21   7
   3 -12  -2  401.13  172.26   9
   2  -3 -12  415.93  173.26   5
 -12  -2   3  323.85  128.78   8
  -2   3 -12  229.05  109.67   5
  -2  -3  12  241.75  130.56   8
   2 -12  -2 -134.51  130.53   7
  12  -2  -2 -188.02  194.14   9
  -2 -12   2   29.23  117.10   7
   2 -12  -2   78.36  142.29   9
   2  -2 -12  136.88  126.88   5
 -12   2  -2  -41.85   81.72   8
 -12  -2   2  142.94  103.90   8
  -2   2 -12   93.87   95.79   5
  -2  -2  12   98.03  126.08   8
   1 -12  -2  192.20  144.52   7
  12  -2  -1  415.67  222.19   9
  -1 -12   2  145.09  113.45   7
   2  -1 -12  393.96  141.58   5
 -12   2  -1  425.50  147.80   8
 -12  -2   1  166.83  109.51   8
  -2   1 -12  403.56  132.23   5
  -2  -1  12  186.04  136.68   8
   0 -12  -2   88.61  120.92   7
  -2   0 -12  -38.64   76.17   4
  12  -2   0   76.94  197.50   9
   2   0 -12   -8.21  106.51   5
 -12  -2   0   30.51  137.87   8
 -12   2   0  -72.47  118.50   8
  -2   0 -12  167.81  101.85   5
  -2   0  12  127.86  118.37   8
   0 -12   2   85.82  129.17   7
  -2  -1 -12  283.01  114.20   4
  -1 -12  -2   82.91  116.01   7
   1 -12   2  249.78  145.78   7
 -12  -2  -1  342.76  116.75   4
   2   1 -12  334.84  136.38   5
 -12  -2  -1  287.48  128.52   8
 -12   2   1  210.75  115.70   8
  -2  -1 -12  229.79  116.91   5
  -2   1  12  103.75   95.73   8
  -2 -12  -2  217.04  139.97   7
  12  -2   2    6.56  199.63   9
 -12  -2  -2   47.15  102.90   4
 -12  -2  -2  220.60  137.83   8
   2 -12   2  184.14  152.52   7
 -12   2   2    5.50   94.05   8
   2   2 -12  286.10  124.68   5
  -2  -2 -12   29.42   96.01   5
  -2   2  12  124.79  112.63   8
  -3 -12  -2  261.55  149.30   7
   3 -12   2  246.49  169.75   7
 -12  -2  -3  209.92  118.43   4
   2   3 -12  307.01  137.00   5
  12  -2   3  333.40  237.22   9
 -12   2   3  161.88  127.62   8
  -2  -3 -12  489.47  154.39   5
  -2   3  12  373.65  164.64   8
   2  -4  12  193.94   90.32   8
  -2  -4 -12  184.69   96.75   6
  -4 -12  -2  300.74  117.40   7
   4 -12   2  550.40  174.59   7
 -12  -2  -4  328.75  131.15   4
  12  -2   4  427.24  237.79   9
   2   4 -12  423.70  134.49   5
 -12   2   4  503.83  159.75   8
  -2  -4 -12  274.20  131.92   5
  -2   4  12  207.83   99.26   8
  -2  -5 -12 1107.49  207.08   6
  -5 -12  -2 1047.25  216.83   7
   5 -12   2 1269.78  234.08   7
 -12  -2  -5 1216.97  235.28   4
   5 -12   2  657.64  175.03   9
 -12   2   5 1174.96  222.89   8
  -5 -12  -2 1061.61  218.09   6
  -2  -5 -12 1197.19  241.38   5
  -2   5  12  850.93  189.56   8
  -2  -6 -12  408.41  182.07   6
  -6 -12  -2  559.03  166.92   7
   6 -12   2  444.83  169.22   7
 -12  -2  -6  401.46  140.96   4
   6 -12   2  547.02  197.89   9
 -12   2   6  421.26  146.25   8
  -6 -12  -2  293.21  155.31   6
  -2   6  12  379.82  150.14   8
  -2  -7 -12    1.78  111.74   6
   7 -12   2  243.17  202.77   9
   7 -12   2  114.32  137.02   7
  -7 -12  -2  219.30  141.43   7
 -12  -2  -7  140.31  111.63   4
 -12   2   7  -30.53  122.56   8
  -7 -12  -2  217.13  170.25   6
  -2   7  12   44.70  106.80   8
  -2  -8 -12  -70.36  114.49   6
 -12  -2  -8  -16.30  123.86   4
   8 -12   2 -274.85  200.58   9
   2  -8  12  -51.89  110.18   7
 -12   2   8  -51.47  129.27   8
  -8 -12  -2  -26.84  135.56   6
  -2   8  12 -114.55  130.70   8
  -2  -9 -12  272.20  141.98   6
 -12  -2  -9  167.53  118.51   4
   9 -12   2  288.62  235.84   9
   2  -9  12  461.54  183.88   7
 -12   2   9  257.51  164.36   8
  -9 -12  -2  207.83  135.45   6
  -2   9  12  378.24  162.10   8
   2 -10  12 -192.16  146.22   7
  10 -12   2  -40.21  210.23   9
 -12   2  10 -119.53  138.36   8
  -2  10  12  236.35  170.64   8
 -12  -2 -10   61.07  114.85   4
  -2 -10 -12  132.32  151.88   6
 -12  -2 -11   51.48  156.91   4
  11 -12   2  -76.58  246.38   9
   2 -11  12  200.84  154.26   7
 -12   2  11   85.68  136.59   8
  -2  11  12  -49.38  131.29   8
  -2 -11 -12 -122.81  160.47   6
  11 -12  -3  345.78  298.30   9
  -3 -11  12  248.90  191.96   7
 -12  -3  11  508.92  165.68   8
  10 -12  -3 -202.53  244.93   9
  -3 -10  12   64.84  145.69   7
 -12  -3  10  106.91  175.30   8
   3 -10 -12  -20.14  127.87   5
  -9 -12   3  112.90  140.30   7
   9 -12  -3  130.66  267.29   9
  -3  -9  12  -25.20  139.86   7
 -12  -3   9  103.85  124.18   8
   3  -9 -12  334.54  172.98   5
   8 -12  -3 -235.14  231.51   9
  -8 -12   3  -93.36  109.47   7
   3  -8 -12  -94.65  117.89   5
 -12  -3   8  238.24  147.96   8
  -7 -12   3  185.28  155.35   7
   7 -12  -3  289.57  293.45   9
   3  -7 -12   79.05  111.54   5
 -12  -3   7  131.03  144.43   8
   6 -12  -3   75.94  131.53   7
  -6 -12   3  125.01  139.38   7
   6 -12  -3    7.59  198.92   9
   3  -6 -12  180.49  125.22   5
 -12  -3   6 -172.14  137.06   8
   5 -12  -3  238.07  162.20   7
  -5 -12   3  122.19  125.12   7
   5 -12  -3  144.77  208.01   9
   3  -5 -12  530.65  187.69   5
 -12  -3   5  150.65  137.09   8
  -3  -5  12  -92.11  105.59   8
   4 -12  -3  524.42  183.06   7
  -4 -12   3  406.93  179.58   7
   4 -12  -3  165.68  169.82   9
   3  -4 -12  683.10  199.73   5
 -12  -3   4  279.03  143.15   8
  -3  -4  12  531.08  147.25   8
   3 -12  -3 -126.56  175.78   7
  12  -3  -3   99.21  211.49   9
  -3 -12   3    5.32  135.54   7
   3 -12  -3 -190.64  147.84   9
   3  -3 -12   41.61  125.55   5
 -12  -3   3  268.74  161.97   8
  -3  -3  12  151.97  131.84   8
   2 -12  -3 1212.49  243.12   7
  12  -3  -2 1473.92  292.04   9
   3  -2 -12 1107.77  200.69   5
 -12   3  -2 1188.28  197.39   8
 -12  -3   2 1197.82  226.24   8
  -3   2 -12 1337.83  203.55   4
  -2 -12   3 1278.67  237.82   7
  -3  -2  12 1216.68  203.63   8
   1 -12  -3 1199.88  233.55   7
  12  -3  -1 1547.85  312.28   9
  -1 -12   3 1181.92  212.56   7
   3  -1 -12 1182.67  203.47   5
 -12   3  -1 1321.24  212.12   8
 -12  -3   1 1557.90  247.51   8
  -3   1 -12 1757.81  233.05   4
  -3  -1  12 1423.37  239.41   8
   0 -12  -3 -150.84  110.83   7
  -3   0 -12  112.96  113.57   4
  12  -3   0  -47.92  262.77   9
   0 -12   3   26.94  131.57   7
   3   0 -12   -4.15  116.94   5
 -12  -3   0  213.01  132.97   8
 -12   3   0  -52.88   92.44   8
  -3   0  12  244.70  158.17   8
  -3  -1 -12 1872.37  252.28   4
  -1 -12  -3 1107.06  201.19   7
 -12  -3  -1 1623.45  220.78   4
  12  -3   1 1519.38  323.71   9
   1 -12   3 1671.29  268.68   7
   3   1 -12 1119.10  195.95   5
 -12  -3  -1 1353.25  233.06   8
 -12   3   1 1412.88  218.88   8
  -3   1  12 1172.68  214.33   8
  -2 -12  -3 1420.10  238.81   7
 -12  -3  -2 1469.45  220.08   4
   2 -12   3 1137.56  225.13   7
   3   2 -12 1393.48  226.21   5
 -12   3   2 1287.92  207.10   8
  12  -3   2 1310.61  310.37   9
  -3   2  12 1414.28  234.91   8
  -3 -12  -3  161.05  130.19   7
 -12  -3  -3  -29.55   94.55   4
   3 -12   3 -239.32  172.05   7
   3   3 -12  -67.62   87.89   5
 -12   3   3   95.17  112.26   8
  12  -3   3 -152.11  226.95   9
  -3   3  12  -44.55  108.70   8
 -12  -3  -4  253.13  134.68   4
  -4 -12  -3  520.41  165.06   7
   4 -12   3  498.88  167.06   7
   3   4 -12  433.85  108.87   5
  12  -3   4   -9.43  190.62   9
 -12   3   4  170.08  120.47   8
  -4 -12  -3  837.79  233.40   6
  -3   4  12  383.70  159.09   8
 -12  -3  -5  102.14  115.21   4
  -3  -5 -12  359.51  133.85   6
  -5 -12  -3  205.82  135.23   7
   5 -12   3  -91.99  118.42   7
  12  -3   5  200.96  213.90   9
 -12   3   5  232.60  114.82   8
  -5 -12  -3  -86.45  155.02   6
  -3   5  12  235.61  138.17   8
  -3  -6 -12  214.13  127.07   6
 -12  -3  -6  127.83  114.25   4
  -6 -12  -3   48.72  134.91   7
   6 -12   3  301.52  147.50   7
   6 -12   3 -155.16  255.72   9
 -12   3   6  168.13  147.00   8
  -6 -12  -3  168.54  139.66   6
  -3   6  12   98.55  104.86   8
  -3  -7 -12  239.38  159.63   6
  -7 -12  -3  145.49  124.81   7
 -12  -3  -7  163.75  133.96   4
   7 -12   3   64.85  188.42   9
   3  -7  12  164.01  154.60   7
 -12   3   7  278.06  142.79   8
  -7 -12  -3  111.45  139.31   6
  -3   7  12  -68.52  136.76   8
  -3  -8 -12  -41.41  133.23   6
 -12  -3  -8  232.21  152.51   4
   8 -12   3  189.95  213.49   9
   3  -8  12  112.36  113.82   7
 -12   3   8  232.36  145.77   8
  -8 -12  -3  248.43  165.78   6
  -3   8  12 -106.77  126.51   8
  -3  -9 -12  161.29  164.70   6
 -12  -3  -9   60.02  129.39   4
   3  -9  12  -55.19  118.93   7
 -12   3   9   -1.04  118.90   8
  -3   9  12  160.84  139.07   8
  -9 -12  -3 -126.17  157.10   6
  -3 -10 -12   78.22  131.81   6
 -10 -12  -3   30.59  116.95   6
 -12  -3 -10   71.41  122.41   4
  10 -12   3  459.59  265.15   9
   3 -10  12   48.27  104.11   7
 -12   3  10  307.66  187.17   8
  -3  10  12  314.72  169.68   8
  -3 -11 -12  604.78  211.24   6
 -12  -3 -11  167.36  147.49   4
  11 -12   3  504.92  302.49   9
   3 -11  12  271.31  168.98   7
 -12   3  11  453.43  226.95   8
  11 -12  -4  518.58  285.96   9
  -4 -11  12  563.47  210.27   7
 -12  -4  11  588.63  172.70   8
  10 -12  -4  422.81  299.44   9
  -4 -10  12  233.62  141.80   7
 -12  -4  10  894.15  224.40   8
   4 -10 -12  682.40  196.03   5
   9 -12  -4  127.83  257.86   9
  -9 -12   4  378.46  192.10   7
  -4  -9  12  143.96  159.99   7
 -12  -4   9  -55.26  131.65   8
   4  -9 -12  -34.21  107.18   5
   8 -12  -4  150.99  258.77   9
  -8 -12   4  206.11  118.75   7
   4  -8 -12  271.54  166.45   5
 -12  -4   8  213.36  162.03   8
   7 -12  -4  -17.43  218.87   9
  -7 -12   4   18.26  108.53   7
   4  -7 -12  -43.97  133.70   5
 -12  -4   7   99.60  112.48   8
   6 -12  -4  406.44  260.11   9
  -6 -12   4   61.66  123.13   7
   4  -6 -12   62.78  126.96   5
 -12  -4   6  241.07  167.67   8
   5 -12  -4  447.01  232.55   9
  -5 -12   4  511.04  201.98   7
   4  -5 -12  379.13  159.91   5
 -12  -4   5  590.34  194.20   8
  -4  -5  12  522.98  161.06   8
   4 -12  -4  266.15  149.52   7
  12  -4  -4  216.56  210.23   9
   4 -12  -4  160.16  183.27   9
  -4 -12   4  217.47  155.37   7
   4  -4 -12  314.96  168.34   5
 -12  -4   4  335.87  170.45   8
  -4  -4  12  398.42  156.34   8
   3 -12  -4  327.41  169.27   7
  12  -4  -3  217.63  223.19   9
  -3 -12   4  138.29  145.41   7
   4  -3 -12  203.99  136.83   5
 -12  -4   3  -64.42  121.25   8
  -4   3 -12   26.83  109.37   4
  -4  -3  12  228.56  147.33   8
   2 -12  -4  239.60  132.52   7
  12  -4  -2  360.56  265.62   9
   4  -2 -12  472.31  157.31   5
  -2 -12   4  550.64  186.09   7
 -12   4  -2  522.96  127.26   8
  -4   2 -12  353.53  111.56   4
 -12  -4   2  443.76  153.62   8
  -4  -2  12  597.86  174.94   8
   1 -12  -4   14.60  148.93   7
  12  -4  -1  231.06  241.90   9
 -12   4  -1  106.35  112.87   8
  -1 -12   4  -99.89  147.67   7
 -12  -4   1  126.02  105.11   8
  -4   1 -12  117.87  108.68   4
  -4  -1  12   94.37  135.35   8
   4  -1 -12   78.64  108.36   5
   0 -12  -4  -41.52  112.45   7
  -4   0 -12  -62.75  109.52   4
   4   0 -12 -180.81  110.80   5
   0 -12   4   78.37  158.21   7
 -12  -4   0  133.52  151.88   8
 -12   4   0   28.67   85.87   8
  -4   0  12 -262.09  147.38   8
  12  -4   0   -2.34  224.86   9
  -4  -1 -12  201.48  128.97   4
  -1 -12  -4  132.86  128.73   7
   1 -12   4  145.20  168.33   7
   4   1 -12  189.46  109.44   5
 -12  -4  -1   68.26   97.74   8
 -12   4   1  145.41   91.12   8
  -4   1  12  -88.50  115.54   8
  12  -4   1  244.46  260.94   9
 -12  -4  -2  320.48  125.71   4
  -2 -12  -4  367.42  155.98   7
   4   2 -12  645.27  174.59   5
   2 -12   4  595.01  182.73   7
  12  -4   2  995.94  336.22   9
 -12   4   2  392.48  143.33   8
  -4   2  12  635.16  182.31   8
 -12  -4  -3  -35.35  103.27   4
  -3 -12  -4  151.85  166.88   7
   3 -12   4   52.59  119.92   7
   4   3 -12   19.64  110.28   5
  12  -4   3  109.48  208.00   9
 -12   4   3  -18.59  106.95   8
  -4   3  12   53.14  133.86   8
 -12  -4  -4  525.94  168.96   4
  -4 -12  -4  352.49  162.74   7
   4   4 -12  362.28  136.89   5
  12  -4   4  414.67  216.74   9
   4 -12   4   11.74  114.10   7
 -12   4   4  103.78  106.20   8
  -4 -12  -4  464.76  200.27   6
  -4   4  12  203.89  144.07   8
 -12  -4  -5  589.54  180.03   4
  -5 -12  -4  564.64  167.11   7
  -4  -5 -12  226.04  147.58   6
   5 -12   4  550.98  166.79   7
  12  -4   5  605.39  198.81   9
 -12   4   5  644.15  174.12   8
  -5 -12  -4  306.66  152.75   6
   4   5 -12  417.69  142.42   5
  -4   5  12  571.56  172.75   8
 -12  -4  -6  -59.02   97.96   4
  -6 -12  -4    2.50  126.92   7
  -4  -6 -12  105.72  127.47   6
   6 -12   4  -82.06  136.87   7
  12  -4   6  217.59  166.37   9
 -12   4   6   20.09  121.26   8
  -6 -12  -4 -112.19  138.13   6
  -4   6  12  174.66  132.92   8
 -12  -4  -7  268.56  144.10   4
  -7 -12  -4   -5.77  130.45   7
  -4  -7 -12   13.32  133.69   6
   7 -12   4 -247.72  245.97   9
   4  -7  12   70.42   93.15   7
 -12   4   7   64.40  108.75   8
  -7 -12  -4 -138.55  187.78   6
  -4   7  12  -81.04  156.06   8
  -4  -8 -12    0.79  124.67   6
 -12  -4  -8  298.18  152.28   4
   8 -12   4  114.21  188.37   9
   4  -8  12  407.13  158.98   7
 -12   4   8   84.71  137.33   8
  -4   8  12  143.09  116.90   8
  -8 -12  -4   36.79  141.43   6
  -4  -9 -12   83.36  124.40   6
 -12  -4  -9   98.20  116.92   4
   9 -12   4  234.53  185.07   9
   4  -9  12   70.32  117.44   7
 -12   4   9  300.76  183.11   8
  -4   9  12 -128.66  166.80   8
  -9 -12  -4   11.68  157.96   6
  -4 -10 -12  538.05  210.29   6
 -10 -12  -4  337.69  185.50   6
 -12  -4 -10  487.44  196.45   4
  10 -12   4 1136.86  350.56   9
 -12   4  10  865.24  237.24   8
  -4  10  12  359.26  149.52   8
  -4 -11 -12  491.15  204.70   6
 -11 -12  -4  507.27  224.74   6
 -12  -4 -11  533.02  207.54   4
  11 -12   4  360.21  323.60   9
 -12   4  11  668.75  244.34   8
  11 -12  -5  506.79  329.69   9
  -5 -11  12  -43.86  176.55   7
 -12  -5  11  250.32  145.11   8
  10 -12  -5  404.08  286.62   9
  -5 -10  12  185.02  144.27   7
 -12  -5  10   91.97  160.26   8
   5 -10 -12  295.08  155.31   5
  -9 -12   5  288.09  145.09   7
   5  -9 -12   90.53  126.21   5
  -5  -9  12   13.87  154.94   7
 -12  -5   9    6.40  122.92   8
   9 -12  -5 -192.04  289.56   9
  -8 -12   5  184.07  130.34   7
   5  -8 -12  162.51  132.90   5
 -12  -5   8  206.02  130.11   8
   8 -12  -5  272.59  229.83   9
   5  -7 -12  984.07  202.95   5
 -12  -5   7  783.49  173.07   8
  -7 -12   5 1053.25  232.48   7
   7 -12  -5 1243.00  322.20   9
   6 -12  -5  257.32  196.57   9
  -6 -12   5  136.44  137.25   7
   5  -6 -12  123.05  129.50   5
 -12  -5   6  470.78  172.54   8
  12  -5  -5  595.01  236.69   9
   5  -5 -12  938.03  222.56   5
  -5 -12   5  784.00  219.31   7
 -12  -5   5  903.40  210.05   8
  -5  -5  12 1003.21  199.47   8
  -4 -12   5  480.47  162.78   7
   5  -4 -12  356.22  146.05   5
  12  -5  -4  337.80  206.85   9
 -12  -5   4  406.63  143.63   8
  -5  -4  12  809.63  187.58   8
   5  -3 -12   47.21  128.26   5
  -3 -12   5  373.85  173.07   7
  12  -5  -3 -121.65  241.05   9
 -12  -5   3   43.67  133.17   8
  -5   3 -12  286.29  130.59   4
  -5  -3  12   94.56  131.84   8
   2 -12  -5    3.31  143.35   7
   5  -2 -12  101.05  117.89   5
  12  -5  -2 -166.64  280.94   9
  -2 -12   5  359.34  178.54   7
 -12   5  -2   61.57   78.71   8
 -12  -5   2  118.85  121.48   8
  -5   2 -12  -26.61   99.57   4
  -5  -2  12  128.14  146.24   8
   1 -12  -5  138.88  122.45   7
   5  -1 -12  166.37  120.26   5
  12  -5  -1  219.60  266.76   9
  -5   1 -12  114.02  131.59   4
  -1 -12   5  -54.21  143.83   7
 -12   5  -1   47.85   83.88   8
 -12  -5   1  171.77  109.46   8
  -5  -1  12  -23.23  140.80   8
   0 -12  -5  109.07  143.34   7
   0 -12   5 -167.76  128.95   7
  -5   0 -12   56.40  107.47   4
   5   0 -12   -1.02  110.14   5
  12  -5   0 -378.71  283.61   9
 -12  -5   0   23.83  103.91   8
 -12   5   0  122.20   87.86   8
  -5   0  12   98.45  133.02   8
  -1 -12  -5   87.71  129.03   7
   1 -12   5  115.22  144.32   7
  -5  -1 -12  -35.32  131.26   4
   5   1 -12  239.78  145.54   5
  12  -5   1  360.48  263.94   9
 -12   5   1  126.90   78.40   8
  -5   1  12  487.60  198.53   8
  -2 -12  -5  297.06  164.60   7
   5   2 -12  117.27  128.54   5
   2 -12   5  185.20  180.45   7
  12  -5   2 -152.72  216.80   9
 -12   5   2  235.35  135.15   8
  -5   2  12   88.44  136.67   8
  -3 -12  -5  346.64  159.99   7
   5   3 -12   12.99  116.16   5
   3 -12   5  246.41  175.59   7
  12  -5   3  138.63  225.52   9
 -12   5   3   58.52   96.31   8
  -3 -12  -5  122.18  154.10   6
  -5   3  12 -191.54  151.60   8
  -4 -12  -5  502.20  179.89   7
   5   4 -12  607.95  175.04   5
   4 -12   5  285.39  172.74   7
  12  -5   4  976.17  251.97   9
 -12   5   4  395.25  156.38   8
  -4 -12  -5  596.87  216.08   6
  -5   4  12  530.40  169.66   8
  -5 -12  -5 1125.58  208.05   7
   5   5 -12 1081.60  187.38   5
   5 -12   5 1099.01  217.10   7
  12  -5   5 1073.95  243.96   9
 -12   5   5  961.93  190.14   8
  -5 -12  -5 1081.63  245.60   6
  -5   5  12 1126.80  241.16   8
  -6 -12  -5  437.26  169.12   7
  -5  -6 -12  226.70  116.83   6
   6 -12   5  383.00  165.51   7
  12  -5   6  537.96  211.66   9
 -12   5   6  393.47  163.03   8
  -6 -12  -5  201.46  192.46   6
  -5   6  12  505.89  185.58   8
  -5  -7 -12  549.02  174.30   6
  12  -5   7  939.57  222.38   9
 -12   5   7  630.49  164.40   8
  -5   7  12  689.65  195.87   8
  -7 -12  -5  692.84  239.94   6
  -5  -8 -12  -67.39  126.23   6
   8 -12   5 -176.02  250.40   9
 -12   5   8  352.23  163.45   8
  -5   8  12  299.72  150.04   8
  -8 -12  -5   67.03  169.76   6
 -12  -5  -8   -6.54  125.74   4
  -9 -12  -5   45.75  159.24   6
 -12  -5  -9  -59.51  135.87   4
  -5  -9 -12   47.57  152.69   6
   9 -12   5  128.99  192.48   9
 -12   5   9  203.45  156.51   8
  -5   9  12   36.43  119.89   8
 -10 -12  -5  125.89  171.90   6
  -5 -10 -12  379.33  194.24   6
 -12  -5 -10 -101.24  164.77   4
  10 -12   5  145.79  250.71   9
 -12   5  10    7.78  143.21   8
  -5  10  12  137.48  150.43   8
  -5 -11 -12  -71.72  144.31   6
 -11 -12  -5  -39.96  141.08   6
 -12  -5 -11  -77.76  149.99   4
  11 -12   5   51.08  285.75   9
 -12   5  11 -190.50  186.50   8
  11 -12  -6  364.59  292.37   9
  -6 -11  12  294.86  215.96   7
 -12  -6  11   32.30  133.33   8
  10 -12  -6 -150.25  239.88   9
  -6 -10  12 -123.24  156.88   7
   6 -10 -12   77.09  114.73   5
 -12  -6  10  275.23  170.38   8
   9 -12  -6  320.45  265.06   9
  -9 -12   6   94.51  109.35   7
   6  -9 -12  296.98  158.78   5
  -6  -9  12  231.26  167.47   7
 -12  -6   9  583.22  195.39   8
  -8 -12   6   41.82  124.18   7
   6  -8 -12  -74.64  121.87   5
 -12  -6   8  143.51  140.63   8
  -6  -8  12  100.31  146.06   7
   7 -12  -6  178.12  233.57   9
  -7 -12   6  169.93  138.37   7
   6  -7 -12  255.39  180.87   5
 -12  -6   7  -10.55  134.28   8
   6  -6 -12  142.22  106.65   5
  -6 -12   6   26.86  134.39   7
 -12  -6   6  160.88  126.07   8
  12  -6  -5 -191.04  283.87   9
   6  -5 -12   -7.81  127.01   5
  -5 -12   6   53.04  142.10   7
 -12  -6   5  -91.75  108.58   8
  -6  -5  12  112.62  114.53   8
  12  -6  -4 -101.45  224.44   9
   6  -4 -12   20.12  128.15   5
  -4 -12   6 -259.55  161.11   7
 -12  -6   4   52.35  103.54   8
  -6  -4  12  -49.49  134.48   8
  12  -6  -3  865.59  284.18   9
   6  -3 -12  655.20  196.75   5
  -3 -12   6  537.62  177.11   7
 -12  -6   3  469.01  159.85   8
  -6   3 -12  799.45  194.06   4
  -6  -3  12  507.86  171.19   8
   6  -2 -12  429.14  195.07   5
  12  -6  -2  126.76  248.30   9
  -2 -12   6  298.94  162.37   7
 -12  -6   2  316.29  154.31   8
  -6   2 -12  200.94  101.10   4
  -6  -2  12  357.89  163.86   8
   6  -1 -12  272.05  118.58   5
  12  -6  -1  315.72  275.07   9
  -1 -12   6  233.52  159.48   7
  -6   1 -12  619.97  190.32   4
 -12  -6   1  166.82  125.27   8
  -6  -1  12  771.80  187.30   8
   0 -12  -6   97.21  182.99   7
  -6   0 -12  563.26  147.90   4
  12  -6   0  635.13  274.72   9
   0 -12   6  475.58  167.86   7
 -12  -6   0  894.92  200.15   8
  -6   0  12  428.24  174.03   8
  -1 -12  -6  293.95  161.84   7
  -6  -1 -12  286.55  109.89   4
  12  -6   1  733.27  303.60   9
   1 -12   6  747.61  214.65   7
 -12   6   1  386.65  122.70   8
  -6   1  12  562.59  205.13   8
  -6  -2 -12  542.84  185.40   4
  -2 -12  -6  295.31  157.90   7
  12  -6   2  114.37  221.12   9
 -12   6   2  280.62  134.91   8
  -2 -12  -6  400.71  215.36   6
  -6   2  12  282.80  150.97   8
   2 -12   6  337.75  161.60   7
  -3 -12  -6  395.42  143.47   7
   3 -12   6  487.58  171.48   7
  12  -6   3  360.82  219.22   9
 -12   6   3  663.97  158.91   8
  -3 -12  -6  577.80  189.27   6
  -6   3  12  767.49  226.36   8
  -4 -12  -6   -9.08  136.26   7
   4 -12   6   29.08  135.33   7
  12  -6   4  331.79  199.06   9
 -12   6   4  265.63  151.97   8
  -4 -12  -6 -104.89  155.95   6
  -6   4  12 -114.44  156.18   8
  -5 -12  -6 -492.12  200.10   7
   5 -12   6   28.55  129.13   7
  12  -6   5 -159.45  179.34   9
 -12   6   5  -14.04  113.29   8
  -5 -12  -6  114.92  149.16   6
  -6   5  12   79.89  129.28   8
  12  -6   6   38.67  166.61   9
 -12   6   6  279.84  121.46   8
  -6   6  12   24.60  128.71   8
  -6 -12  -6   41.16  138.88   6
  -6  -7 -12  105.94  135.83   6
  12  -6   7  199.82  185.46   9
 -12   6   7  157.81  142.46   8
  -6   7  12  369.42  206.96   8
  -7 -12  -6  238.18  168.70   6
  -6  -8 -12    1.75  140.59   6
  12  -6   8   26.60  141.21   9
   8 -12   6 -451.85  350.79   9
 -12   6   8   23.70  136.29   8
  -6   8  12  109.10  136.16   8
  -8 -12  -6   47.39  134.97   6
  -9 -12  -6  298.68  157.13   6
  -6  -9 -12  150.77  184.10   6
   9 -12   6  173.80  217.40   9
 -12   6   9  138.53  144.40   8
  -6   9  12  190.77  130.44   8
 -10 -12  -6   40.51  139.13   6
  -6 -10 -12  -16.28  135.37   6
  10 -12   6   91.73  250.93   9
 -12   6  10   12.36  143.14   8
  -6  10  12  -16.01  117.63   8
 -12  -6 -10   12.41  129.07   4
 -12  -6 -11   31.98  153.58   4
  -6 -11 -12  696.64  236.84   6
 -11 -12  -6 -113.41  184.31   6
  11 -12   6  288.02  299.71   9
 -12   6  11  285.68  220.34   8
  12  -7 -11  207.71  169.22   5
  -7 -10  12  197.54  187.80   7
  10 -12  -7    8.09  264.52   9
  -9 -12   7  407.38  198.92   7
   7  -9 -12  302.12  136.43   5
  -7  -9  12  358.06  191.79   7
 -12  -7   9  312.60  186.80   8
   9 -12  -7  -42.75  207.43   9
   8 -12  -7   44.51  203.55   9
  -8 -12   7  287.33  176.26   7
   7  -8 -12  148.08  148.57   5
 -12  -7   8  300.88  160.15   8
  -7  -8  12  109.02  140.62   7
   7  -7 -12  158.16  146.34   5
  -7 -12   7  292.32  169.31   7
 -12  -7   7  197.45  148.97   8
  -6 -12   7  -73.57  151.20   7
   7  -6 -12 -134.65  134.60   5
 -12  -7   6  -44.00  115.85   8
  12  -7  -5  674.26  258.79   9
   7  -5 -12  433.08  198.57   5
  -5 -12   7  300.95  173.56   7
 -12  -7   5  521.76  163.86   8
  -7  -5  12  352.68  162.98   8
  12  -7  -4   29.44  257.31   9
   7  -4 -12  146.34  140.12   5
  -4 -12   7  102.13  132.68   7
 -12  -7   4   51.48  109.54   8
  -7  -4  12   -3.59  126.95   8
   7  -3 -12  482.63  183.05   5
  12  -7  -3  513.44  277.92   9
  -3 -12   7  300.59  153.98   7
 -12  -7   3  375.72  156.44   8
  -7  -3  12  490.33  183.77   8
  -7   3 -12  617.83  150.18   4
  12  -7  -2  120.52  253.89   9
  -2 -12   7  -56.28  147.23   7
 -12  -7   2   59.50  105.18   8
  -7   2 -12  220.24  148.43   4
  -7  -2  12  355.56  187.87   8
  12  -7  -1  141.64  252.03   9
  -1 -12   7  -33.87  133.86   7
  -7   1 -12  -32.39  107.97   4
 -12  -7   1   34.72  112.29   8
  -7  -1  12  -97.00  159.13   8
  -7   0 -12 1099.16  216.99   4
  12  -7   0 1113.44  377.18   9
   0 -12   7 1284.75  259.55   7
   0 -12  -7 1465.12  283.25   6
  -7   0  12 1018.56  215.56   8
  -7  -1 -12  298.00  163.62   4
  12  -7   1  176.20  326.34   9
   1 -12   7    1.72  119.40   7
  -1 -12  -7  334.32  200.23   6
  -7   1  12   52.24  131.22   8
  -7  -2 -12   88.43  112.30   4
  12  -7   2  284.70  249.49   9
   2 -12   7   93.98  116.04   7
  -2 -12  -7  159.51  170.68   6
  -7   2  12   92.67  127.11   8
  12  -7   3  474.58  262.33   9
   3 -12   7  455.49  182.74   7
  -3 -12  -7  458.89  171.62   6
  -7   3  12  330.08  178.98   8
   4 -12   7   66.12  113.08   7
  12  -7   4   54.98  227.21   9
 -12   7   4 -137.45  113.72   8
  -4 -12  -7  -63.33  170.98   6
  -7   4  12 -100.30  149.83   8
   5 -12   7  217.56  134.93   7
  12  -7   5  602.21  244.47   9
 -12   7   5  321.12  121.05   8
  -7   5  12  320.03  163.89   8
  -5 -12  -7  377.59  171.16   6
  12  -7   6 -196.86  178.09   9
 -12   7   6   57.73  107.35   8
  -7   6  12   43.34  149.51   8
  -6 -12  -7  183.92  177.42   6
  12  -7   7  -84.79  191.45   9
 -12   7   7  195.57  146.74   8
  -7   7  12  258.56  161.76   8
  -7 -12  -7  -57.65  156.22   6
  -8 -12  -7  362.41  208.23   6
  -7  -8 -12  116.73  124.22   6
  12  -7   8  255.41  221.44   9
 -12   7   8  172.47  127.51   8
  -7   8  12  386.85  172.67   8
  -9 -12  -7  654.00  219.28   6
  -7  -9 -12  246.54  201.39   6
  12  -7   9  602.72  289.49   9
   9 -12   7  755.59  327.75   9
 -12   7   9  190.01  148.79   8
  -7   9  12  749.68  226.82   8
 -10 -12  -7   11.65  139.63   6
  -7 -10 -12   94.14  170.06   6
  10 -12   7 -285.63  346.86   9
 -12   7  10  -54.74  149.31   8
  -7  10  12  203.84  167.58   8
 -11 -12  -7  353.18  179.92   6
  12  -8 -10  211.67  182.09   5
  -8 -10  12  326.93  231.99   7
  -9 -12   8 -155.54  161.26   7
   8  -9 -12   24.64  113.65   5
  -8  -9  12  181.43  188.42   7
   8  -8 -12  185.54  163.72   5
  -8 -12   8  318.69  170.74   7
  -8  -8  12 -244.20  175.41   7
   8  -7 -12  354.19  170.33   5
  -7 -12   8  126.75  142.14   7
 -12  -8   7  414.66  185.55   8
  12  -8  -6  238.55  215.05   9
  -6 -12   8  310.46  158.60   7
   8  -6 -12   51.96  142.80   5
 -12  -8   6  304.14  168.87   8
  12  -8  -5  656.37  316.82   9
   8  -5 -12  481.88  178.46   5
  -5 -12   8  527.73  189.98   7
 -12  -8   5  450.67  168.82   8
  -8  -5  12  350.96  140.95   8
   8  -4 -12  -32.40  112.10   5
  -4 -12   8  103.38  170.77   7
 -12  -8   4  -68.51  109.94   8
  12  -8  -4  313.09  260.20   9
  -8  -4  12 -157.20  157.70   8
  12  -8  -3  659.31  320.47   9
  -3 -12   8  142.03  114.60   7
 -12  -8   3  609.35  201.22   8
  -8  -3  12   93.90  125.94   8
  12  -8  -2  487.43  313.38   9
  -2 -12   8  202.68  159.19   7
 -12  -8   2  164.64  119.49   8
  -8   2 -12  477.13  164.04   4
  -8  -2  12  614.77  200.93   8
  12  -8  -1   69.68  252.12   9
  -1 -12   8  222.94  152.04   7
  -8   1 -12  223.30  144.01   4
   1 -12  -8  359.53  199.13   6
  -8  -1  12   67.50  119.09   8
  -8   0 -12  -59.47  102.59   4
  12  -8   0  135.08  253.88   9
   0 -12   8   51.10  157.71   7
   0 -12  -8   57.31  149.44   6
  -8   0  12   80.82  149.63   8
  -8  -1 -12  156.39  116.23   4
   1 -12   8  286.69  177.13   7
  12  -8   1  116.37  241.49   9
  -1 -12  -8 -378.83  174.31   6
  -8   1  12  -34.64  141.36   8
  -8  -2 -12   62.82  118.97   4
   2 -12   8  599.16  181.05   7
  12  -8   2  270.68  249.33   9
  -2 -12  -8  271.71  171.09   6
  -8   2  12  309.52  188.05   8
  -8  -3 -12  412.60  176.72   4
  12  -8   3   22.92  223.78   9
   3 -12   8  401.44  169.05   7
  -8   3  12  279.85  161.00   8
  -3 -12  -8  517.06  225.80   6
   4 -12   8   95.92  112.37   7
  12  -8   4 -122.55  216.75   9
  -8   4  12   54.55  135.31   8
  -4 -12  -8   66.91  180.73   6
   5 -12   8  309.66  117.61   7
  12  -8   5   -3.65  178.78   9
  -8   5  12  351.46  171.24   8
  -5 -12  -8  325.93  171.44   6
  12  -8   6  -47.51  192.35   9
  -8   6  12  308.40  141.27   8
  -6 -12  -8  156.43  177.59   6
  12  -8   7  398.52  262.03   9
  -8   7  12  330.79  166.13   8
  -7 -12  -8  306.96  214.37   6
  -8 -12  -8  -13.90  167.40   6
  12  -8   8   44.41  250.26   9
  -8   8  12  145.70  153.23   8
  -9 -12  -8  102.90  158.66   6
  -8  -9 -12 -142.51  162.98   6
  12  -8   9 -344.62  267.32   9
   9 -12   8  186.25  372.28   9
 -12   8   9   38.48  117.93   8
  -8   9  12  330.23  195.39   8
 -10 -12  -8  142.86  182.21   6
  -8 -10 -12 -381.69  227.73   6
  10 -12   8 -192.44  554.49   9
 -12   8  10   82.26  137.53   8
  -9 -12   9  139.53  180.40   7
   9  -9 -12  264.24  186.40   5
  -9  -9  12  256.76  177.49   7
   9  -8 -12  497.67  214.57   5
  -8 -12   9 -117.65  182.98   7
  -9  -8  12  163.43  169.80   7
   9  -7 -12  111.71  128.73   5
  -7 -12   9    8.46  159.76   7
  -9  -7  12 -172.01  157.43   7
  12  -9  -6  274.85  242.47   9
   9  -6 -12   99.23  119.39   5
  -6 -12   9  276.78  172.37   7
  12  -9  -5  -70.58  287.83   9
  -5 -12   9 -219.80  190.00   7
  -9  -5  12  -33.24  134.06   8
   9  -5 -12   84.19  131.06   5
  12  -9  -4  -76.64  273.35   9
  -4 -12   9   24.96  135.04   7
 -12  -9   4  155.70  134.27   8
   4 -12  -9  328.93  210.25   6
  -9  -4  12  -22.26  127.02   8
  12  -9  -3   34.94  261.61   9
 -12  -9   3  238.65  132.08   8
  -3 -12   9  138.47  140.70   7
   3 -12  -9  432.96  194.98   6
  -9  -3  12  431.82  185.97   8
  12  -9  -2   97.05  254.28   9
  -2 -12   9  312.66  159.23   7
  -9   2 -12  169.53  134.10   4
   2 -12  -9  450.67  214.83   6
  -9  -2  12  240.26  179.54   8
  12  -9  -1  657.97  310.50   9
  -1 -12   9  411.10  187.13   7
  -9   1 -12  574.61  162.64   4
   1 -12  -9  650.47  196.75   6
  -9  -1  12  484.85  191.14   8
  12  -9   0  291.83  255.50   9
  -9   0 -12   47.48  127.51   4
   0 -12   9  137.13  149.41   7
   0 -12  -9  197.57  198.27   6
  -9   0  12  145.36  153.09   8
  -9  -1 -12  648.31  189.68   4
  12  -9   1 1030.11  309.19   9
   1 -12   9  643.39  197.18   7
  -9   1  12  673.81  181.96   8
  -1 -12  -9  549.34  201.01   6
  -9  -2 -12  -48.56  112.31   4
  12  -9   2  183.70  291.46   9
   2 -12   9  124.76  156.12   7
  -9   2  12   52.07  121.67   8
  -2 -12  -9  -33.96  160.59   6
  -9  -3 -12  321.00  149.93   4
  12  -9   3  288.93  237.21   9
   3 -12   9  181.11  141.46   7
  -9   3  12  400.03  163.30   8
  -3 -12  -9  268.38  192.35   6
  12  -9   4 -121.06  235.24   9
   4 -12   9 -125.14  165.79   7
  -9   4  12  341.90  173.25   8
  -4 -12  -9   62.85  142.90   6
  -9  -4 -12  205.16  139.83   4
  12  -9   5  141.89  248.40   9
  -9   5  12  -89.74  167.77   8
  -5 -12  -9  -86.27  146.88   6
  12  -9   6   45.49  257.93   9
  -9   6  12  539.46  200.44   8
  -6 -12  -9  140.79  162.29   6
  -7 -12  -9    3.51  163.22   6
  12  -9   7  291.58  286.58   9
  -9   7  12 -110.61  161.62   8
  -8 -12  -9 -215.05  150.65   6
  -9   8  12  158.12  158.49   8
  -9 -12  -9  145.82  153.32   6
  12  -9   9  798.93  472.51   9
   9 -12   9  402.29  570.45   9
  -9   9  12  154.10  153.55   8
  10  -8 -12  260.07  157.92   5
  -8 -12  10   54.50  160.62   7
 -10  -8  12  202.08  142.37   7
  10  -7 -12  141.32  129.05   5
  -7 -12  10  103.68  163.18   7
 -10  -7  12   93.66  137.85   7
  10  -6 -12  121.83  138.35   5
  -6 -12  10  221.91  207.78   7
  10  -5 -12   55.24  138.22   5
  12 -10  -5   19.63  241.54   9
  -5 -12  10   -3.94  149.23   7
 -10  -5  12  105.06  136.19   8
  12 -10  -4   82.54  275.45   9
  -4 -12  10  -92.74  141.43   7
 -10  -4  12  -21.60  126.29   8
  12 -10  -3  128.54  292.24   9
  -3 -12  10  421.94  177.28   7
 -10  -3  12  555.83  187.53   8
   3 -12 -10  193.75  137.80   6
  12 -10  -2  843.26  351.83   9
  -2 -12  10  420.93  180.64   7
 -10  -2  12  432.99  170.53   8
 -10   2 -12  805.33  227.16   4
   2 -12 -10  653.52  230.56   6
  12 -10  -1  106.18  246.90   9
  -1 -12  10  271.75  188.03   7
 -10   1 -12   70.04  120.94   4
 -10  -1  12  416.88  203.10   8
   1 -12 -10   46.55  171.08   6
  12 -10   0  295.89  316.16   9
 -10   0 -12 -169.19  151.28   4
   0 -12  10 -136.77  165.55   7
 -10   0  12 -107.97  150.62   8
   0 -12 -10  119.57  142.81   6
 -10  -1 -12  242.73  115.25   4
  12 -10   1  375.34  287.42   9
   1 -12  10  244.98  165.77   7
 -10   1  12  135.09  161.66   8
  -1 -12 -10  145.43  170.04   6
 -10  -2 -12  686.90  208.14   4
  12 -10   2  384.75  234.65   9
   2 -12  10  645.38  196.24   7
 -10   2  12  475.12  201.17   8
  -2 -12 -10  630.55  216.10   6
 -10  -3 -12  799.53  227.58   4
  12 -10   3  551.66  260.24   9
   3 -12  10  436.78  153.18   7
 -10   3  12  460.31  199.60   8
  -3 -12 -10  375.73  218.38   6
 -10  -4 -12   -9.32  144.88   4
 -12 -10  -4 -164.51  156.35   6
  12 -10   4  335.45  252.39   9
   4 -12  10  -45.54  146.94   7
 -10   4  12  261.28  179.10   8
  -4 -12 -10   75.54  187.42   6
  12 -10   5 -196.78  252.82   9
 -10   5  12   34.71  155.77   8
 -10  -5 -12   47.47  132.15   4
  -5 -12 -10 -150.12  187.44   6
  -6 -12 -10   79.76  143.52   6
  12 -10   6  -52.70  272.14   9
 -10   6  12  341.46  204.14   8
  -7 -12 -10  -30.47  145.85   6
  12 -10   7  482.93  335.81   9
 -10   7  12  268.64  185.31   8
  -8 -12 -10  156.59  171.92   6
  12 -10   8  549.51  446.95   9
 -10   8  12  259.90  198.00   8
  11  -7 -12  245.16  198.16   5
  12 -11  -6  760.32  297.55   9
  11  -6 -12  423.68  209.81   5
  -6 -12  11  520.76  241.40   7
 -11  -6  12  264.43  141.54   7
  12 -11  -5 -256.61  276.80   9
  -5 -12  11   -2.94  154.08   7
 -11  -5  12  -67.49  125.40   8
  12 -11  -4  358.73  262.43   9
  -4 -12  11  427.68  219.26   7
 -11  -4  12  388.49  169.77   8
  -3 -12  11  -68.07  154.88   7
 -11  -3  12  239.85  150.78   8
  12 -11  -2  348.75  298.59   9
  -2 -12  11  317.50  177.79   7
 -11  -2  12   70.67  134.88   8
   2 -12 -11 -101.74  156.98   6
  12 -11  -1 -150.60  256.85   9
  -1 -12  11   53.17  127.22   7
 -11   1 -12  457.53  204.63   4
 -11  -1  12  160.14  166.85   8
   1 -12 -11 -200.12  151.36   6
  12 -11   0  577.56  314.47   9
   0 -12  11  114.60  121.43   7
 -11   0 -12  215.93  161.33   4
 -11   0  12  263.22  161.69   8
   0 -12 -11   66.44  179.91   6
  12 -11   1  411.59  317.89   9
 -11  -1 -12  -26.27  125.43   4
   1 -12  11  -22.94  141.91   7
 -11   1  12  506.88  229.22   8
  -1 -12 -11  131.06  136.15   6
  12 -11   2  216.52  252.35   9
   2 -12  11  343.02  169.35   7
 -11  -2 -12 -111.62  139.38   4
 -11   2  12  546.48  244.75   8
  -2 -12 -11  159.25  162.16   6
 -11  -3 -12  197.40  167.72   4
  12 -11   3  632.76  319.56   9
   3 -12  11  270.32  167.04   7
 -11   3  12  189.65  166.54   8
  -3 -12 -11  433.74  211.84   6
 -11  -4 -12  837.20  227.04   4
  12 -11   4  479.98  272.34   9
 -11   4  12  714.36  238.91   8
  -4 -12 -11   76.29  162.88   6
  -5 -12 -11   87.67  158.41   6
 -11  -5 -12 -130.66  120.47   4
 -12 -11  -5 -133.82  173.40   6
  12 -11   5  -90.06  268.70   9
 -11   5  12   73.38  159.78   8
 -11  -6 -12  -11.21  151.07   4
  -6 -12 -11  -14.05  172.41   6
 -12 -11  -6 -207.35  197.59   6
  12 -11   6  477.41  357.56   9
 -11   6  12   73.52  174.31   8
 -12  -5  12  376.31  218.18   8
  12 -12  -4  -63.00  326.60   9
  -4 -12  12 -240.71  202.40   7
 -12  -4  12  188.20  152.74   8
  -3 -12  12  221.61  182.77   7
  12 -12  -3  298.51  345.50   9
 -12  -3  12  290.96  186.47   8
  -2 -12  12  295.34  186.91   7
 -12  -2  12  165.56  149.27   8
  12 -12  -1  345.97  348.43   9
  -1 -12  12  170.23  171.60   7
 -12  -1  12  387.63  194.02   8
 -12   1 -12  305.51  208.02   4
   1 -12 -12  231.80  144.36   6
  12 -12   0  -61.90  322.87   9
   0 -12  12   55.91  143.41   7
 -12   0 -12  147.79  143.28   4
 -12   0  12  251.44  193.16   8
   0 -12 -12   19.74  139.14   6
   1 -12  12  -33.93  130.12   7
 -12  -1 -12  245.02  140.76   4
 -12   1  12  288.72  184.07   8
  -1 -12 -12   23.54  155.68   6
  12 -12   2  621.36  362.07   9
 -12  -2 -12  286.50  192.13   4
   2 -12  12  176.09  164.59   7
 -12   2  12  194.08  166.57   8
  -2 -12 -12  162.46  161.63   6
  -3 -12 -12  268.32  186.65   6
 -12  -3 -12    0.33  154.80   4
   3 -12  12   46.03  156.22   7
 -12   3  12  297.43  198.67   8
  -4 -12 -12 -379.03  239.15   6
 -12  -4 -12   21.96  127.56   4
 -12   4  12   -3.11  167.86   8
  12 -12   4  157.69  327.61   9
 -12 -12  -5   22.19  160.26   6
   0   0  13  -89.20  143.37   8
   0 -13   0  141.13  153.06   7
 -13   0   0   85.48  111.68   8
   0   0 -13  110.40  100.65   5
   0  -1  13 1676.65  248.54   8
   1 -13   0 2337.46  319.91   7
  -1 -13   0 1834.79  278.62   7
  13   0   1 2113.49  252.42   9
 -13   0  -1 2155.65  290.35   8
 -13   0   1 2124.57  286.29   8
   0   1 -13 2275.20  272.96   5
   0  -1 -13 1965.57  263.78   5
   2 -13   0   24.12  152.51   7
  -2 -13   0   48.60  140.89   7
   2 -13   0 -355.58  198.22   9
 -13   0  -2   21.10   95.51   8
 -13   0   2   74.01  137.16   8
   0   2 -13   14.36   89.39   5
   0  -2 -13   99.70  108.52   5
 -13   0  -2  152.39  114.20   4
   0  -2  13  112.39  110.28   8
   3 -13   0  143.09  153.59   7
  -3 -13   0 -203.93  143.89   7
   3 -13   0  -25.21  157.97   9
 -13   0   3  -39.47  105.63   8
 -13   0  -3  -75.97   87.80   4
   0   3 -13   25.06   84.73   5
   0  -3 -13  257.43  158.21   5
   0  -3  13    8.08  117.40   8
   4 -13   0  132.04  166.35   7
  -4 -13   0 -289.77  173.59   7
   4 -13   0  -29.94  151.33   9
 -13   0   4  -62.02  135.91   8
 -13   0  -4  121.56  130.87   4
   0  -4 -13  233.02  153.03   5
   0  -4  13 -124.98  123.04   8
   5 -13   0  219.58  148.17   7
  -5 -13   0  223.23  141.00   7
   5 -13   0  133.20  174.91   9
 -13   0  -5  430.75  150.93   4
 -13   0   5   64.34  122.17   8
  -5 -13   0  367.70  195.71   6
   0  -5 -13  305.48  169.74   5
   6 -13   0 1220.65  229.08   7
  -6 -13   0  961.65  217.33   7
   6 -13   0 1467.86  299.17   9
 -13   0  -6  884.31  210.43   4
 -13   0   6 1088.20  233.40   8
  -6 -13   0 1219.34  230.12   6
   0  -6 -13 1150.87  252.81   5
   7 -13   0  926.02  220.30   7
  -7 -13   0  815.11  207.22   7
   7 -13   0  843.11  244.28   9
 -13   0  -7  683.66  192.00   4
 -13   0   7  660.57  185.66   8
  -7 -13   0  965.04  219.57   6
   0  -7 -13  370.73  154.48   5
   0   8  13  129.69  119.39   8
  -8 -13   0  149.09  135.74   7
   8 -13   0  202.65  219.13   9
 -13   0  -8 -181.37  161.16   4
   0  -8  13  263.24  195.97   7
 -13   0   8  335.51  176.53   8
   0  -8 -13  453.20  161.41   5
   0   9  13  194.16  128.78   8
   9 -13   0  248.03  255.32   9
 -13   0  -9  -98.06  138.69   4
   0  -9  13  114.51  138.38   7
 -13   0   9  201.52  154.52   8
   0  10  13  -10.77  113.80   8
  10 -13   0   49.38  286.37   9
   0 -10  13  196.63  145.26   7
 -13   0 -10  -28.70   99.96   4
 -13   0  10 -135.26  132.20   8
  11 -13   0  362.47  357.71   9
   0 -11  13  213.29  152.08   7
 -13   0 -11  563.12  213.23   4
 -13   0  11  809.55  227.05   8
   0  11  13  487.82  184.73   8
   0 -12  13  227.76  164.57   7
   1  11  13 -212.42  196.81   8
  11 -13  -1   93.25  300.30   9
  -1 -11  13   47.71  152.68   7
 -13  -1  11  -18.92  130.96   8
 -13   1 -11  -46.98  131.25   4
  10 -13  -1  383.73  329.13   9
  -1 -10  13  -37.51  144.95   7
 -13  -1  10    9.84  128.70   8
 -13   1 -10  356.91  201.61   4
   9 -13  -1  157.22  257.46   9
  -1  -9  13   92.48  131.00   7
 -13  -1   9  347.47  175.69   8
 -13   1  -9   29.92  123.58   4
   1  -9 -13  370.25  169.09   5
  -8 -13   1  320.38  163.58   7
   8 -13  -1   24.81  224.17   9
  -1  -8  13 -114.03  198.37   7
 -13  -1   8 -148.25  156.76   8
 -13   1  -8  156.17  126.76   4
   1  -8 -13  219.72  144.77   5
   7 -13  -1  176.11  159.03   7
  -7 -13   1   95.21  126.55   7
   7 -13  -1  -92.49  218.43   9
 -13  -1   7  298.02  188.00   8
 -13   1  -7  141.19  132.29   4
   1  -7 -13  -90.29  149.63   5
   6 -13  -1  545.47  205.31   7
   6 -13  -1  915.27  265.17   9
 -13  -1   6  425.74  194.44   8
 -13   1  -6  562.64  182.19   4
   1  -6 -13  517.20  176.94   5
  -6 -13   1  389.71  177.07   6
  -6 -13   1  645.15  194.91   7
   5 -13  -1  599.80  201.39   7
  -5 -13   1  658.64  193.79   7
   5 -13  -1  588.13  225.58   9
 -13  -1   5  618.44  190.10   8
   1  -5 -13  414.40  170.09   5
 -13   1  -5  672.83  195.04   4
   4 -13  -1  -93.79  158.92   7
  -4 -13   1  139.31  178.70   7
   4 -13  -1  243.69  187.23   9
 -13  -1   4   34.35  105.41   8
   1  -4 -13  142.80  119.29   5
 -13   1  -4  232.39  129.88   4
  -1  -4  13  124.93  116.75   8
   3 -13  -1  145.90  163.11   7
  -3 -13   1  -15.70  137.33   7
   3 -13  -1  224.39  147.71   9
 -13  -1   3  376.17  174.04   8
   1  -3 -13  122.51  109.26   5
  -1   3 -13  175.35  110.43   5
  -1  -3  13  146.62  119.68   8
   2 -13  -1  972.31  244.56   7
   2 -13  -1  732.63  196.86   9
 -13   1  -2  715.23  167.43   8
 -13  -1   2  733.68  187.17   8
   1  -2 -13  463.58  126.71   5
  -2 -13   1  784.99  200.57   7
  -1   2 -13  620.45  153.87   5
  -1  -2  13  756.45  166.10   8
   1 -13  -1   82.06  141.11   7
  13  -1  -1  -49.58  178.10   9
  -1 -13   1 -118.53  118.80   7
 -13   1  -1  -30.77   97.79   8
 -13  -1   1 -154.02  133.52   8
   1  -1 -13  218.73  152.96   5
  -1   1 -13  108.95   97.77   5
  -1  -1  13  -29.86  123.09   8
   0 -13  -1 1095.46  226.91   7
   0 -13   1  951.17  216.57   7
  13  -1   0 1269.60  248.73   9
 -13  -1   0 1079.67  207.65   8
 -13   1   0 1292.58  216.99   8
   1   0 -13 1348.77  231.08   5
  -1   0 -13 1226.12  216.79   5
  -1   0  13 1257.78  225.06   8
  -1 -13  -1  117.82  177.00   7
   1 -13   1  101.63  149.53   7
  13  -1   1   55.27  186.58   9
 -13  -1  -1  335.87  164.98   8
 -13   1   1   40.16   95.50   8
   1   1 -13 -133.28  119.91   5
  -1  -1 -13  193.62  133.66   5
  -1   1  13  481.59  183.11   8
  -1   2  13  583.36  182.96   8
   1  -2  13  479.58  152.63   8
  -2 -13  -1  833.03  217.43   7
   2 -13   1  726.87  196.14   7
  13  -1   2  442.39  212.51   9
 -13  -1  -2  740.81  170.54   8
 -13   1   2  908.87  209.55   8
   1   2 -13  660.61  164.56   5
 -13  -1  -2  658.60  159.26   4
  -1  -2 -13  460.98  144.12   5
  -1   3  13 -135.71  144.37   8
  -3 -13  -1  293.72  148.67   7
   3 -13   1  301.18  175.88   7
 -13  -1  -3  168.22  107.51   4
 -13   1   3  130.73  137.91   8
   1   3 -13  325.61  130.54   5
  -1  -3 -13  163.05  129.27   5
   1  -3  13  269.87  140.83   8
  -1   4  13  136.20  126.15   8
   4 -13   1  -87.04  171.70   7
  -4 -13  -1   68.84  156.78   7
   4 -13   1 -204.69  195.82   9
 -13  -1  -4  165.44  133.53   4
 -13   1   4  163.13  129.77   8
   1   4 -13  157.55   98.97   5
  -1  -4 -13  161.04  124.13   5
  -1   5  13  246.42  141.76   8
   5 -13   1  478.72  206.12   7
  -5 -13  -1  472.12  196.57   7
   5 -13   1  333.58  165.72   9
 -13  -1  -5  600.78  177.69   4
 -13   1   5  796.23  192.61   8
  -5 -13  -1  946.96  238.36   6
  -1  -5 -13  403.13  163.71   5
  -1   6  13  473.40  161.41   8
   6 -13   1  355.77  142.64   7
  -6 -13  -1  395.74  189.67   7
   6 -13   1  339.13  177.59   9
 -13  -1  -6  486.19  171.92   4
 -13   1   6  578.80  175.24   8
  -6 -13  -1  509.64  165.83   6
  -1  -6 -13  235.76  152.62   5
  -1   7  13  -57.59  140.26   8
  -1  -7 -13  129.40  133.54   6
   7 -13   1  141.14  164.09   7
  -7 -13  -1  284.77  162.53   7
   7 -13   1  -50.00  171.38   9
 -13  -1  -7  -40.21  115.83   4
 -13   1   7 -181.15  159.96   8
  -7 -13  -1   21.81  163.73   6
  -1  -8 -13  -30.85  127.29   6
   8 -13   1  -29.95  182.65   9
 -13  -1  -8  293.39  164.46   4
   1  -8  13  -31.19  139.02   7
 -13   1   8  187.99  129.47   8
  -8 -13  -1 -106.75  157.13   6
  -1   8  13  196.66  141.69   8
  -1  -9 -13  348.50  171.07   6
   9 -13   1  298.89  269.11   9
 -13  -1  -9  307.69  145.87   4
   1  -9  13  222.46  132.54   7
 -13   1   9  241.40  170.39   8
  -1   9  13  180.14  106.92   8
  -1 -10 -13  -68.79  141.07   6
  10 -13   1   94.26  256.63   9
 -13  -1 -10  155.74  134.51   4
   1 -10  13 -163.89  156.73   7
 -13   1  10  185.79  135.77   8
  -1  10  13  330.85  167.26   8
  -1 -11 -13  257.74  168.82   6
  11 -13   1  264.21  350.60   9
   1 -11  13  283.18  174.43   7
 -13  -1 -11  143.75  131.77   4
 -13   1  11  -31.35  189.96   8
  -1  11  13  227.19  167.99   8
  -1 -12 -13  253.29  177.83   6
   1 -12  13  233.34  199.73   7
  11 -13  -2  250.81  342.29   9
  -2 -11  13   12.09  139.28   7
 -13  -2  11   87.94  154.34   8
  10 -13  -2  247.29  287.97   9
  -2 -10  13  -41.39  129.60   7
 -13  -2  10   81.71  125.40   8
   2 -10 -13   74.86  128.77   5
  -2  -9  13  141.31  148.33   7
 -13  -2   9  272.32  147.58   8
   2  -9 -13  369.55  173.34   5
  -8 -13   2  403.77  171.06   7
   8 -13  -2  106.38  248.37   9
 -13  -2   8  295.71  165.76   8
   2  -8 -13  350.86  152.49   5
   7 -13  -2  367.21  194.41   7
  -7 -13   2  692.18  202.56   7
   7 -13  -2 1027.47  327.58   9
 -13  -2   7  517.34  176.99   8
   2  -7 -13  322.78  174.90   5
   6 -13  -2  416.55  185.31   7
   6 -13  -2  292.78  210.92   9
 -13  -2   6  213.71  123.60   8
   2  -6 -13  546.26  189.76   5
  -6 -13   2  585.28  202.53   7
   5 -13  -2  152.22  146.49   7
  -5 -13   2  408.04  172.62   7
   5 -13  -2  494.91  239.51   9
 -13  -2   5  338.94  119.56   8
   2  -5 -13  176.72  136.60   5
   4 -13  -2   14.14  159.59   7
   4 -13  -2  439.79  181.84   9
   2  -4 -13  247.73   96.35   5
 -13  -2   4  226.83  152.94   8
  -2  -4  13  259.35  139.25   8
  -4 -13   2  201.52  162.13   7
   3 -13  -2   51.95  131.33   7
  -3 -13   2  333.52  176.67   7
   3 -13  -2  -56.74  181.67   9
   2  -3 -13   43.32  126.24   5
 -13  -2   3  105.46  131.98   8
  -2  -3  13 -163.63  131.15   8
   2 -13  -2 1049.96  232.90   7
  13  -2  -2  398.36  211.58   9
  -2 -13   2  930.25  222.68   7
 -13   2  -2  842.07  189.34   8
   2  -2 -13  997.59  205.89   5
 -13  -2   2 1429.92  248.47   8
  -2   2 -13 1126.71  202.68   5
  -2  -2  13 1089.55  212.09   8
   1 -13  -2  373.70  182.51   7
  13  -2  -1  421.70  181.99   9
  -1 -13   2  723.64  213.93   7
   2  -1 -13  240.18  125.44   5
 -13   2  -1  524.52  161.25   8
 -13  -2   1  593.16  173.54   8
  -2   1 -13  594.45  165.25   5
  -2  -1  13  603.79  174.47   8
   0 -13  -2  699.28  183.93   7
  13  -2   0  929.98  249.06   9
   0 -13   2  931.72  221.37   7
   2   0 -13  857.61  193.64   5
 -13  -2   0  786.24  200.76   8
 -13   2   0  780.94  178.30   8
  -2   0 -13  915.57  194.49   5
  -2   0  13  722.01  183.98   8
  -1 -13  -2  657.31  199.26   7
   1 -13   2  680.10  193.36   7
  13  -2   1  679.59  229.83   9
   2   1 -13  468.59  155.70   5
 -13  -2  -1  328.32  143.94   8
 -13   2   1  396.77  152.75   8
  -2  -1 -13  479.32  157.07   5
  -2   1  13  312.03  143.62   8
  -2 -13  -2  721.41  214.73   7
   2 -13   2 1106.24  244.89   7
  13  -2   2 1130.12  294.25   9
 -13  -2  -2  895.65  181.60   4
   2   2 -13  904.02  182.20   5
 -13   2   2  658.26  171.21   8
  -2  -2 -13 1059.99  217.33   5
  -2   2  13  811.81  209.78   8
  -3 -13  -2  -21.00  130.65   7
   3 -13   2 -355.06  156.96   7
  13  -2   3   61.96  226.39   9
 -13  -2  -3   11.32   94.23   4
   2   3 -13   44.43   94.97   5
 -13   2   3  206.53  116.76   8
  -2  -3 -13    4.45  142.98   5
  -2   3  13  -78.52  102.91   8
  -4 -13  -2  295.56  164.32   7
   4 -13   2  344.11  183.61   7
   2   4 -13  419.29  135.36   5
 -13   2   4  297.31  143.59   8
 -13  -2  -4  191.63  120.19   4
  -2  -4 -13  418.51  166.13   5
  -2   4  13  132.77  116.10   8
  -5 -13  -2  121.96  165.77   7
  -2  -5 -13  139.76  118.64   6
   5 -13   2  251.45  141.97   7
 -13  -2  -5  231.18  135.69   4
   5 -13   2  -69.54  236.14   9
 -13   2   5  453.33  171.85   8
  -5 -13  -2  400.82  161.10   6
  -2   5  13  136.63  114.13   8
  -2  -6 -13  366.91  155.47   6
  -6 -13  -2  362.38  144.20   7
   6 -13   2  371.02  158.32   7
 -13  -2  -6  187.74  139.25   4
   6 -13   2  353.83  196.56   9
 -13   2   6  306.97  141.59   8
  -6 -13  -2  425.23  180.03   6
  -2   6  13  330.32  154.83   8
  -2  -7 -13  507.46  164.30   6
  -7 -13  -2  357.30  153.48   7
 -13  -2  -7  371.25  149.27   4
   7 -13   2  262.80  184.89   9
 -13   2   7  494.46  163.99   8
  -7 -13  -2  411.38  183.68   6
  -2   7  13  423.07  148.88   8
  -2  -8 -13   82.14  122.73   6
 -13  -2  -8  129.55  105.17   4
   8 -13   2  576.50  245.28   9
   2  -8  13  378.10  177.43   7
 -13   2   8  273.30  124.76   8
  -8 -13  -2  200.69  177.86   6
  -2   8  13  364.46  181.91   8
  -2  -9 -13   32.98  124.33   6
 -13  -2  -9   51.06  134.60   4
   9 -13   2  351.26  231.60   9
   2  -9  13  276.69  162.01   7
 -13   2   9  -79.83  157.76   8
  -2   9  13  172.35  141.13   8
  -9 -13  -2  -44.25  138.36   6
  -2 -10 -13   45.85  129.87   6
  10 -13   2  191.71  250.24   9
 -13  -2 -10 -182.95  169.28   4
   2 -10  13   34.00  138.52   7
 -13   2  10 -206.04  169.67   8
  -2  10  13  231.30  150.09   8
  -2 -11 -13  372.63  235.12   6
  11 -13   2  376.61  306.85   9
 -13  -2 -11   82.37  131.88   4
   2 -11  13   21.78  138.54   7
 -13   2  11  287.48  231.83   8
  -2  11  13  107.73  139.75   8
  11 -13  -3  107.82  289.64   9
  -3 -11  13 -260.26  213.26   7
 -13  -3  11   65.22  152.17   8
  10 -13  -3  -54.14  257.04   9
  -3 -10  13  166.22  182.63   7
 -13  -3  10  305.35  169.95   8
   3 -10 -13 -103.81  149.42   5
   9 -13  -3  675.22  272.26   9
  -3  -9  13 1142.06  259.58   7
 -13  -3   9  939.70  221.48   8
   3  -9 -13  854.92  214.39   5
  -8 -13   3  126.30  140.15   7
   8 -13  -3  154.27  279.48   9
 -13  -3   8 -257.95  180.23   8
   3  -8 -13  199.51  147.89   5
  -7 -13   3  544.95  195.11   7
   7 -13  -3  614.31  310.90   9
 -13  -3   7  703.10  212.45   8
   3  -7 -13  580.81  180.38   5
   6 -13  -3  332.40  167.72   7
  -6 -13   3  255.32  167.59   7
   6 -13  -3 -202.14  224.00   9
   3  -6 -13  -63.24  143.94   5
 -13  -3   6   49.84  132.75   8
   5 -13  -3  463.97  178.84   7
   5 -13  -3  856.81  251.22   9
  -5 -13   3  682.87  194.42   7
   3  -5 -13 1038.34  243.55   5
 -13  -3   5  449.64  163.66   8
   4 -13  -3  517.84  195.13   7
  -4 -13   3  167.67  128.41   7
   3  -4 -13  479.86  190.48   5
 -13  -3   4  506.26  146.30   8
  -3  -4  13  161.20  106.03   8
   3 -13  -3  299.04  184.55   7
  13  -3  -3  -98.22  225.89   9
  -3 -13   3  -27.82  160.44   7
   3  -3 -13  116.43   96.91   5
 -13  -3   3   41.97  153.09   8
  -3  -3  13 -176.75  155.43   8
   2 -13  -3  -50.81  163.81   7
  13  -3  -2 -337.93  238.17   9
  -2 -13   3   28.26  169.72   7
   3  -2 -13 -243.51  152.03   5
 -13   3  -2  -78.24  104.69   8
 -13  -3   2   65.74  132.89   8
  -3  -2  13  145.35  126.50   8
   1 -13  -3  657.21  204.13   7
  13  -3  -1  608.05  262.06   9
  -1 -13   3  468.92  201.03   7
   3  -1 -13  817.74  214.86   5
 -13   3  -1  612.90  143.94   8
 -13  -3   1  875.05  221.96   8
  -3  -1  13  581.73  178.16   8
   0 -13  -3 -182.56  178.76   7
  -3   0 -13  129.83   98.89   4
  13  -3   0  227.84  223.85   9
   0 -13   3   62.76  152.54   7
   3   0 -13   34.45  105.87   5
 -13  -3   0   51.01  141.15   8
 -13   3   0  193.20  117.29   8
  -3   0  13   16.53  108.59   8
  -3  -1 -13  756.23  174.14   4
  -1 -13  -3  604.27  197.30   7
   1 -13   3  507.95  159.33   7
  13  -3   1 1152.19  287.53   9
   3   1 -13  569.07  161.26   5
 -13  -3  -1  632.65  195.95   8
 -13   3   1  713.56  173.24   8
  -3   1  13  812.64  197.56   8
  -2 -13  -3   21.15  140.41   7
   2 -13   3  110.25  129.89   7
  13  -3   2  234.98  244.50   9
 -13  -3  -2   92.51  102.73   4
   3   2 -13  170.88  118.70   5
 -13   3   2  121.99   96.26   8
  -3   2  13   -6.26  127.25   8
  -3  -2 -13   24.08  115.37   4
  -3 -13  -3  228.51  163.99   7
   3 -13   3  208.88  185.86   7
 -13  -3  -3   81.91   97.43   4
  13  -3   3   11.69  201.70   9
   3   3 -13   32.69   94.51   5
 -13   3   3  191.69  139.28   8
  -3   3  13  133.13  132.18   8
  -4 -13  -3  915.80  217.70   7
   4 -13   3  567.70  186.20   7
 -13  -3  -4  914.85  217.83   4
  13  -3   4  465.86  264.75   9
   3   4 -13  396.10  117.00   5
 -13   3   4  528.53  178.56   8
  -4 -13  -3  692.74  226.99   6
  -3   4  13  374.46  157.95   8
  -5 -13  -3  371.51  154.48   7
   5 -13   3  496.57  176.92   7
 -13  -3  -5  604.83  196.15   4
 -13   3   5  554.64  183.85   8
  -5 -13  -3  911.13  200.45   6
  -3   5  13  870.59  202.61   8
  -6 -13  -3  278.51  155.07   7
  -3  -6 -13   89.85  112.86   6
   6 -13   3  -36.36  141.80   7
 -13  -3  -6  122.52  124.64   4
   6 -13   3 -122.10  247.05   9
 -13   3   6  227.85  141.54   8
  -6 -13  -3 -242.10  140.39   6
  -3   6  13  292.92  164.93   8
  -3  -7 -13  426.92  170.84   6
  -7 -13  -3  446.02  173.72   7
 -13  -3  -7  157.33  124.35   4
   7 -13   3  418.68  224.26   9
   3  -7  13  519.23  136.44   7
 -13   3   7  344.70  166.99   8
  -7 -13  -3  553.04  182.47   6
  -3   7  13  547.77  174.38   8
  -3  -8 -13  157.40  161.84   6
 -13  -3  -8  167.70  136.98   4
   8 -13   3  345.16  226.44   9
   3  -8  13   -7.90  113.06   7
 -13   3   8  -34.51  123.15   8
  -8 -13  -3  213.55  166.99   6
  -3   8  13  185.53  142.86   8
  -3  -9 -13  787.68  232.27   6
 -13  -3  -9 1130.88  273.10   4
   9 -13   3 1414.79  319.85   9
   3  -9  13  887.31  214.41   7
 -13   3   9  946.43  236.87   8
  -3   9  13 1498.37  275.07   8
  -9 -13  -3  683.26  201.42   6
 -10 -13  -3  -14.72  142.51   6
  -3 -10 -13 -117.99  140.57   6
 -13  -3 -10  -48.49  126.53   4
  10 -13   3  210.88  257.26   9
   3 -10  13  122.50  111.73   7
 -13   3  10  432.87  214.11   8
  -3  10  13   17.45  118.09   8
  -3 -11 -13   78.42  155.11   6
 -13  -3 -11  174.05  137.29   4
  11 -13   3  125.78  314.02   9
   3 -11  13   -6.48  132.92   7
 -13   3  11   14.16  163.90   8
  -3  11  13  -58.11  147.66   8
  11 -13  -4   64.20  311.08   9
  -4 -11  13  -63.02  200.52   7
 -13  -4  11  133.32  168.01   8
  -4 -10  13  -59.77  184.28   7
 -13  -4  10 -179.89  127.56   8
   4 -10 -13   41.06  107.23   5
  -9 -13   4  412.55  169.08   7
   9 -13  -4  280.41  277.50   9
  -4  -9  13   52.92  133.12   7
 -13  -4   9  551.86  222.44   8
   4  -9 -13   70.03  129.31   5
  -8 -13   4  -21.93  130.23   7
 -13  -4   8  -11.32  127.89   8
   4  -8 -13  229.23  152.46   5
   7 -13  -4   33.18  214.44   9
  -7 -13   4  269.44  161.66   7
   4  -7 -13  263.25  142.87   5
 -13  -4   7  356.67  151.06   8
   6 -13  -4 -181.89  236.20   9
  -6 -13   4  -39.57  147.36   7
   4  -6 -13  315.69  175.39   5
 -13  -4   6  -62.33  120.82   8
  -5 -13   4  263.48  168.44   7
   4  -5 -13  138.81  120.49   5
 -13  -4   5  422.67  170.68   8
   4 -13  -4  360.27  146.05   7
  13  -4  -4  164.31  209.85   9
  -4 -13   4  335.62  169.65   7
   4  -4 -13  440.91  176.43   5
 -13  -4   4  615.79  205.68   8
  -4  -4  13  434.21  158.93   8
   3 -13  -4  373.81  190.45   7
  13  -4  -3  245.65  203.55   9
  -3 -13   4  578.88  195.91   7
   4  -3 -13  466.16  164.96   5
 -13  -4   3  138.07  128.41   8
  -4  -3  13  579.78  190.06   8
   2 -13  -4  508.18  177.75   7
  13  -4  -2  528.64  253.88   9
  -2 -13   4  284.62  167.38   7
   4  -2 -13  228.25  156.01   5
 -13   4  -2  161.15   80.62   8
 -13  -4   2  376.13  191.27   8
  -4   2 -13  424.95  160.66   4
  -4  -2  13  227.66  150.11   8
   1 -13  -4  977.39  241.79   7
  13  -4  -1 1065.80  307.16   9
  -1 -13   4  540.83  177.10   7
   4  -1 -13  608.88  178.67   5
  -4   1 -13  619.44  162.45   4
 -13   4  -1  640.20  165.66   8
 -13  -4   1  806.24  188.72   8
  -4  -1  13  518.21  178.37   8
   0 -13  -4  215.67  135.71   7
  -4   0 -13  115.41   90.78   4
  13  -4   0  482.28  254.82   9
   0 -13   4  284.45  171.87   7
   4   0 -13   29.23  118.12   5
 -13  -4   0  174.93  109.45   8
 -13   4   0  128.53  101.78   8
  -4   0  13  149.47  151.91   8
  -1 -13  -4  599.70  198.43   7
  -4  -1 -13  748.23  175.85   4
  13  -4   1 1072.56  323.70   9
   1 -13   4 1056.96  229.12   7
   4   1 -13  713.80  185.26   5
 -13  -4  -1  632.36  192.96   8
 -13   4   1  901.93  203.49   8
  -4   1  13  424.30  172.19   8
  -4  -2 -13  511.57  158.88   4
  -2 -13  -4  461.84  180.21   7
 -13  -4  -2  388.68  159.03   4
   2 -13   4  386.72  178.96   7
  13  -4   2  244.11  246.41   9
   4   2 -13  355.51  148.25   5
 -13   4   2  320.82  117.19   8
  -4   2  13  180.54  148.66   8
   4   3 -13  380.94  143.36   5
  -3 -13  -4  476.82  176.76   7
 -13  -4  -3  496.73  153.55   4
   3 -13   4  479.15  195.74   7
  13  -4   3    6.06  257.07   9
 -13   4   3  314.50  144.55   8
  -3 -13  -4  817.93  254.38   6
  -4   3  13  471.07  156.35   8
  -4 -13  -4  425.30  182.12   7
 -13  -4  -4  207.52  122.84   4
   4 -13   4  239.32  160.07   7
   4   4 -13  385.02  130.50   5
 -13   4   4  468.51  144.27   8
  -4 -13  -4  304.11  209.04   6
  13  -4   4  546.04  256.94   9
  -4   4  13  466.07  189.02   8
  -5 -13  -4   81.34  140.92   7
 -13  -4  -5 -159.05  129.54   4
   5 -13   4  317.70  177.34   7
  13  -4   5  445.55  208.31   9
 -13   4   5  -37.09  112.64   8
  -5 -13  -4   85.14  183.17   6
  -4   5  13  172.66  159.29   8
  -6 -13  -4  161.20  139.56   7
 -13  -4  -6   36.56   97.75   4
  -4  -6 -13   25.68  131.39   6
   6 -13   4   85.18  136.74   7
   6 -13   4 -389.14  293.47   9
 -13   4   6 -202.65  134.52   8
  -6 -13  -4  -85.84  135.67   6
  -4   6  13   58.70  109.00   8
  -7 -13  -4  645.06  216.76   7
  -4  -7 -13   93.20  128.97   6
 -13  -4  -7  434.37  184.45   4
   7 -13   4  302.73  209.80   9
 -13   4   7  102.46  115.69   8
  -7 -13  -4  158.97  160.00   6
  -4   7  13  118.11  121.60   8
  -4  -8 -13  286.34  150.54   6
 -13  -4  -8   36.02  110.13   4
   8 -13   4  156.64  208.47   9
 -13   4   8  198.46  145.92   8
  -4   8  13  416.08  201.73   8
  -8 -13  -4  -56.56  159.91   6
  -4  -9 -13   37.15  128.18   6
 -13  -4  -9  158.67  118.47   4
   9 -13   4  210.56  262.65   9
 -13   4   9  164.69  133.32   8
  -4   9  13  205.68  124.42   8
  -9 -13  -4  204.68  197.22   6
 -10 -13  -4  -62.92  170.12   6
  -4 -10 -13 -273.62  211.91   6
 -13  -4 -10  -40.76  121.09   4
  10 -13   4 -221.40  300.69   9
 -13   4  10  184.01  161.16   8
  -4  10  13   42.85  147.35   8
  -4 -11 -13 -147.09  158.21   6
  11 -13   4   70.19  325.60   9
 -13  -4 -11  -61.80  155.80   4
 -13   4  11   36.27  182.76   8
 -13  -5  11  252.86  207.81   8
  10 -13  -5  291.78  312.74   9
  -5 -10  13  440.79  247.67   7
 -13  -5  10  225.59  155.02   8
   5 -10 -13  310.51  156.02   5
  -9 -13   5   41.23  131.95   7
  -5  -9  13  368.30  189.90   7
 -13  -5   9  371.11  187.14   8
   5  -9 -13  508.20  178.50   5
   8 -13  -5  449.82  300.07   9
  -8 -13   5  303.41  158.42   7
   5  -8 -13  195.06  116.33   5
 -13  -5   8  157.53  154.76   8
   7 -13  -5 -240.95  240.56   9
  -7 -13   5  172.78  151.94   7
   5  -7 -13  -67.20  138.15   5
 -13  -5   7   26.28  117.05   8
  -6 -13   5  113.11  150.28   7
   5  -6 -13   40.41  118.80   5
 -13  -5   6  280.17  134.03   8
  -5 -13   5  518.47  205.83   7
   5  -5 -13  346.14  151.35   5
 -13  -5   5  351.62  140.94   8
  -5  -5  13  318.44  151.00   8
  -4 -13   5  506.47  207.20   7
   5  -4 -13  275.94  154.49   5
 -13  -5   4  696.06  200.42   8
  -5  -4  13  627.23  176.15   8
  13  -5  -3  679.34  253.21   9
  -3 -13   5  855.52  221.10   7
   5  -3 -13  522.00  179.42   5
 -13  -5   3  613.74  189.60   8
  -5  -3  13  952.72  234.16   8
   2 -13  -5   38.97  136.77   7
  13  -5  -2  217.02  233.40   9
   5  -2 -13  103.53  122.38   5
  -2 -13   5  149.41  153.07   7
 -13  -5   2  147.76  111.34   8
  -5   2 -13  -66.11  101.98   4
  -5  -2  13   12.45  120.08   8
   1 -13  -5  -94.72  162.17   7
  13  -5  -1 -164.23  246.48   9
   5  -1 -13  142.78  139.82   5
  -1 -13   5   22.08  150.34   7
  -5   1 -13   88.36   98.75   4
 -13   5  -1    1.32  110.41   8
 -13  -5   1   10.44  108.58   8
  -5  -1  13  166.54  140.97   8
   0 -13  -5 -482.85  203.82   7
  13  -5   0  254.93  259.74   9
  -5   0 -13   -7.81  103.26   4
   5   0 -13 -204.49  142.79   5
   0 -13   5 -152.05  204.22   7
 -13  -5   0 -262.86  164.77   8
 -13   5   0 -104.08   82.69   8
  -5   0  13   -0.35  116.99   8
  -1 -13  -5  137.83  138.65   7
  -5  -1 -13  187.78  110.31   4
  13  -5   1 -128.35  245.33   9
   5   1 -13  178.16  140.75   5
   1 -13   5  282.71  140.08   7
 -13   5   1  316.07  134.42   8
  -5   1  13  303.89  166.82   8
  -5  -2 -13  229.63  155.40   4
  -2 -13  -5  258.25  153.48   7
   5   2 -13  146.33  108.28   5
  13  -5   2  345.61  272.16   9
 -13   5   2   58.45   95.54   8
   2 -13   5  407.96  182.24   7
  -5   2  13  -85.13  127.08   8
  -3 -13  -5 1001.45  242.87   7
 -13  -5  -3  553.75  182.16   4
   3 -13   5  731.55  208.47   7
   5   3 -13  490.77  138.49   5
  13  -5   3  493.86  205.54   9
 -13   5   3  883.27  186.34   8
  -3 -13  -5  698.71  240.43   6
  -5   3  13  867.62  212.42   8
 -13  -5  -4  311.41  129.78   4
  -4 -13  -5  501.57  205.99   7
   4 -13   5  544.11  175.28   7
  13  -5   4  661.05  264.76   9
 -13   5   4  367.56  136.42   8
  -4 -13  -5  530.52  202.45   6
   5   4 -13  566.59  166.05   5
  -5   4  13  476.72  165.81   8
 -13  -5  -5  333.12  118.42   4
  -5 -13  -5  209.53  138.86   7
   5 -13   5  266.98  145.18   7
  13  -5   5  128.87  212.07   9
 -13   5   5  485.68  167.06   8
  -5 -13  -5  202.69  157.19   6
  -5   5  13  116.77  115.32   8
 -13  -5  -6   61.00   98.80   4
  -6 -13  -5  228.55  118.73   7
  13  -5   6  160.78  179.57   9
 -13   5   6 -118.61  146.41   8
  -6 -13  -5  151.04  168.12   6
  -5   6  13   39.12  141.75   8
 -13  -5  -7    2.80  140.97   4
  -5  -7 -13  -55.90  136.55   6
   7 -13   5 -422.67  309.47   9
 -13   5   7 -282.29  167.38   8
  -5   7  13  -31.41  116.63   8
  -7 -13  -5  -45.09  155.34   6
 -13  -5  -8   53.00  126.18   4
  -5  -8 -13  108.02  155.10   6
   8 -13   5  243.39  225.05   9
 -13   5   8  144.22  131.35   8
  -5   8  13  620.67  215.30   8
  -8 -13  -5  390.99  188.99   6
  -9 -13  -5  390.18  226.68   6
  -5  -9 -13  180.53  127.95   6
 -13  -5  -9  493.95  207.11   4
   9 -13   5  551.35  257.07   9
 -13   5   9  231.76  160.13   8
  -5   9  13  684.87  203.91   8
 -10 -13  -5  -63.05  140.62   6
  -5 -10 -13   49.61  139.98   6
 -13  -5 -10  218.02  181.83   4
  10 -13   5  460.71  351.53   9
 -13   5  10  231.60  184.99   8
  -5  10  13   41.46  146.81   8
 -11 -13  -5  174.29  178.04   6
  10 -13  -6  296.83  260.20   9
  -6 -10  13   64.86  180.73   7
 -13  -6  10   62.89  141.33   8
   6 -10 -13  249.52  178.69   5
   9 -13  -6   90.59  228.96   9
  -9 -13   6 -224.52  149.29   7
  -6  -9  13  -72.51  141.08   7
   6  -9 -13  -48.36  163.44   5
 -13  -6   9  -48.01  123.96   8
  -8 -13   6  398.96  170.50   7
   6  -8 -13  200.06  149.71   5
 -13  -6   8  296.94  166.94   8
  -6  -8  13  181.49  146.80   7
  -7 -13   6  309.16  191.17   7
   6  -7 -13   43.10  119.65   5
 -13  -6   7  328.52  174.78   8
  -6 -13   6  132.81  118.02   7
   6  -6 -13  495.04  168.48   5
 -13  -6   6  396.67  173.24   8
  -5 -13   6  274.12  188.62   7
   6  -5 -13  110.09  123.82   5
 -13  -6   5   70.17  101.41   8
  -6  -5  13    0.33  120.10   8
  13  -6  -4    8.57  258.07   9
   6  -4 -13  -55.00  131.42   5
  -4 -13   6  197.68  202.56   7
 -13  -6   4   71.76  117.60   8
  -6  -4  13   38.03  120.94   8
  13  -6  -3  997.90  296.74   9
   6  -3 -13 1394.78  261.44   5
  -3 -13   6 1839.13  297.45   7
 -13  -6   3 2207.47  312.85   8
  -6  -3  13 1810.75  276.14   8
  13  -6  -2  608.01  290.44   9
   6  -2 -13  754.66  204.07   5
  -2 -13   6  532.26  217.73   7
 -13  -6   2  592.55  189.86   8
  -6   2 -13  951.82  228.66   4
  -6  -2  13  702.24  197.65   8
   6  -1 -13  -27.93  106.15   5
  13  -6  -1   80.64  273.02   9
  -1 -13   6  158.78  165.11   7
  -6   1 -13  172.73  144.43   4
 -13  -6   1  235.17  136.59   8
  -6  -1  13  -53.88  162.11   8
   6   0 -13  247.36  161.52   5
  13  -6   0  365.85  242.49   9
  -6   0 -13  263.93  107.91   4
   0 -13   6  169.38  138.08   7
  -6   0  13  539.11  203.67   8
  -1 -13  -6 -321.87  216.00   7
  -6  -1 -13  144.87  106.50   4
   6   1 -13  374.56  166.70   5
  13  -6   1 -157.01  269.63   9
   1 -13   6   59.15  131.07   7
  -1 -13  -6  297.45  210.24   6
  -6   1  13  -90.46  140.17   8
  -2 -13  -6  506.59  164.91   7
  -6  -2 -13  719.69  194.62   4
   6   2 -13  930.75  215.79   5
  13  -6   2  632.35  304.08   9
   2 -13   6  762.38  212.37   7
 -13   6   2  598.97  154.12   8
  -2 -13  -6  489.02  209.03   6
  -6   2  13  703.07  217.56   8
  -3 -13  -6 1523.21  270.48   7
   6   3 -13 1401.47  241.54   5
   3 -13   6 1472.73  251.63   7
  13  -6   3 1539.05  322.95   9
 -13   6   3 1302.41  210.08   8
  -3 -13  -6 1467.30  279.61   6
  -6   3  13 1217.12  238.23   8
 -13  -6  -3 1539.22  264.27   4
  -6  -3 -13 1438.57  248.44   4
  -4 -13  -6 -283.95  172.87   7
   6   4 -13  198.03  139.18   5
   4 -13   6  210.19  169.79   7
  13  -6   4  197.05  196.23   9
 -13   6   4  185.85  128.83   8
  -4 -13  -6  222.92  154.61   6
  -6   4  13  212.30  155.18   8
  13  -6   5  391.06  238.09   9
   5 -13   6  113.05  139.34   7
 -13   6   5  148.35  111.58   8
  -5 -13  -6  201.39  187.73   6
  -6   5  13  352.65  183.27   8
  13  -6   6  423.60  205.47   9
 -13   6   6  191.47  147.99   8
  -6   6  13  184.51  151.64   8
  -6 -13  -6  289.86  192.70   6
 -13  -6  -6  216.35  116.66   4
  13  -6   7 -348.43  226.08   9
 -13   6   7  163.19  105.42   8
  -6   7  13   79.13  124.07   8
  -7 -13  -6 -100.39  199.29   6
 -13  -6  -7  118.52  149.02   4
 -13  -6  -8 -139.15  139.88   4
  -6  -8 -13  -77.29  144.89   6
   8 -13   6   19.54  240.70   9
 -13   6   8  140.28  134.22   8
  -6   8  13  325.02  170.20   8
  -8 -13  -6  205.86  151.47   6
  -9 -13  -6  -71.15  162.41   6
 -13  -6  -9 -194.70  138.85   4
  -6  -9 -13  -13.53  154.16   6
   9 -13   6 -219.18  297.69   9
 -13   6   9 -272.51  139.97   8
  -6   9  13 -159.42  166.60   8
 -10 -13  -6  206.16  175.91   6
 -13  -6 -10  -98.31  136.71   4
  -6 -10 -13  138.18  139.48   6
  10 -13   6 -127.77  368.75   9
 -13   6  10  219.58  153.55   8
  -6  10  13  -91.04  150.36   8
  -9 -13   7   31.80  153.68   7
   7  -9 -13   91.15  114.50   5
 -13  -7   9  -40.30  137.65   8
  -7  -9  13  111.13  183.79   7
  -8 -13   7 -226.15  153.72   7
   7  -8 -13  100.83  168.79   5
 -13  -7   8  186.52  152.56   8
  -7  -8  13    8.15  153.34   7
  -7 -13   7   69.92  136.48   7
   7  -7 -13  -78.57  129.42   5
 -13  -7   7  173.60  127.09   8
  -6 -13   7   44.88  165.60   7
   7  -6 -13 -117.69  117.50   5
 -13  -7   6   43.02  122.59   8
  13  -7  -5  112.29  268.17   9
   7  -5 -13  654.70  214.75   5
  -5 -13   7  358.46  177.23   7
 -13  -7   5  562.36  177.00   8
  -7  -5  13  430.69  194.13   8
  13  -7  -4  186.11  250.86   9
   7  -4 -13  483.50  201.43   5
  -4 -13   7   48.33  130.01   7
 -13  -7   4  445.25  155.91   8
  -7  -4  13 -102.45  143.65   8
  13  -7  -3  169.58  272.67   9
   7  -3 -13  109.80  155.93   5
  -3 -13   7  412.44  206.29   7
 -13  -7   3  148.27  128.06   8
  -7  -3  13  322.18  167.90   8
   7  -2 -13  475.14  182.79   5
  13  -7  -2  432.89  289.40   9
  -2 -13   7  452.52  187.57   7
 -13  -7   2  407.95  159.56   8
  -7   2 -13  335.42  140.57   4
  -7  -2  13  404.85  182.00   8
   7  -1 -13  161.96  144.35   5
  13  -7  -1   40.74  239.68   9
  -1 -13   7  -88.72  170.67   7
 -13  -7   1   40.95  117.37   8
  -7   1 -13 -149.03  138.01   4
  -7  -1  13  290.84  178.18   8
   7   0 -13  -15.53  106.85   5
  -7   0 -13   34.63   93.97   4
   0 -13   7 -167.52  166.20   7
   0 -13  -7  300.12  236.34   6
  -7   0  13  206.46  153.83   8
   7   1 -13  -65.69  112.53   5
  -7  -1 -13   74.21  149.85   4
  13  -7   1  199.00  291.03   9
   1 -13   7  -82.72  140.03   7
  -1 -13  -7   63.76  140.95   6
  -7   1  13  -92.68  157.68   8
  -7  -2 -13  307.02  116.80   4
   2 -13   7   57.46  116.60   7
  -7   2  13  388.17  180.74   8
  -7  -3 -13   45.13  112.31   4
   3 -13   7  171.43  125.98   7
  13  -7   3  232.55  208.50   9
  -3 -13  -7  104.43  183.50   6
  -7   3  13  -46.82  156.68   8
   7   4 -13  169.10  134.73   5
   4 -13   7  523.12  179.43   7
  13  -7   4  818.22  283.19   9
  -4 -13  -7  466.00  204.31   6
  -7   4  13  398.05  161.03   8
   7   5 -13  505.65  162.07   5
   5 -13   7  824.61  231.44   7
  13  -7   5  459.10  226.87   9
  -7   5  13  504.51  189.27   8
  -5 -13  -7  497.13  198.83   6
  13  -7   6  146.29  187.24   9
 -13   7   6  129.77  124.70   8
  -7   6  13  549.64  221.06   8
  -6 -13  -7  364.25  197.05   6
  13  -7   7  331.31  242.21   9
 -13   7   7  -19.79  111.37   8
  -7   7  13  117.60  146.18   8
  -7 -13  -7  262.70  213.85   6
  -8 -13  -7  149.49  181.80   6
  13  -7   8   85.89  241.02   9
   8 -13   7 -269.60  375.91   9
 -13   7   8  -62.85  117.15   8
  -7   8  13   81.74  134.89   8
  -9 -13  -7  454.34  242.47   6
   9 -13   7    1.12  306.87   9
 -13   7   9  141.78  163.99   8
  -7   9  13   88.62  149.47   8
 -13  -7  -9  -40.88  124.41   4
   8  -9 -13  146.41  153.87   5
  -8 -13   8  426.40  225.56   7
   8  -8 -13  146.13  139.37   5
  -8  -8  13  206.78  180.96   7
  -7 -13   8  157.94  172.51   7
   8  -7 -13  -19.58  127.45   5
 -13  -8   7  263.94  179.01   8
   8  -6 -13  217.66  148.04   5
  -6 -13   8  -43.34  131.05   7
 -13  -8   6  472.19  197.81   8
   8  -5 -13   68.19  123.94   5
  -5 -13   8  418.28  211.39   7
 -13  -8   5  323.27  175.32   8
  -8  -5  13  465.56  184.78   8
  13  -8  -5   22.52  232.63   9
  13  -8  -4 -196.69  245.97   9
   8  -4 -13   94.67  123.66   5
  -4 -13   8    1.37  130.08   7
 -13  -8   4   29.86  118.25   8
  -8  -4  13  330.55  190.19   8
  13  -8  -3  858.62  311.68   9
  -3 -13   8  166.16  153.60   7
 -13  -8   3  951.07  217.14   8
  -8  -3  13  409.53  203.82   8
   8  -3 -13  363.23  165.88   5
   8  -2 -13  174.36  162.54   5
  13  -8  -2 -198.57  297.09   9
  -2 -13   8  -84.95  132.59   7
 -13  -8   2  108.52  138.17   8
  -8   2 -13 -256.03  166.10   4
  -8  -2  13   20.10  121.21   8
  13  -8  -1 -169.35  261.21   9
  -1 -13   8  188.62  173.13   7
  -8   1 -13 -127.47  146.79   4
  -8  -1  13  -25.85  136.84   8
  13  -8   0 -148.36  287.21   9
   0 -13   8  374.42  177.55   7
  -8   0 -13   99.89  123.61   4
   0 -13  -8  230.05  146.31   6
  -8   0  13   32.68  136.12   8
  -8  -1 -13  241.49  142.97   4
  13  -8   1 -115.71  262.54   9
   1 -13   8   -5.87  127.30   7
  -1 -13  -8 -119.27  171.32   6
  -8   1  13  122.08  186.39   8
  -8  -2 -13   44.22  112.29   4
  13  -8   2  -23.16  231.03   9
   2 -13   8  190.62  146.82   7
  -2 -13  -8 -129.68  197.59   6
  -8   2  13   92.37  161.01   8
  -8  -3 -13  345.73  139.72   4
  13  -8   3  388.69  247.33   9
   3 -13   8  244.14  164.09   7
  -8   3  13  272.46  171.87   8
  -3 -13  -8  126.50  151.17   6
  -8  -4 -13  145.68  139.64   4
   4 -13   8 -149.87  141.64   7
  13  -8   4 -145.93  218.78   9
  -8   4  13 -113.37  173.37   8
  -4 -13  -8  178.55  168.54   6
  13  -8   5   23.76  244.80   9
  -8   5  13  484.10  202.34   8
  -5 -13  -8   86.58  156.05   6
  13  -8   6  205.05  215.40   9
  -8   6  13  338.01  176.45   8
  -6 -13  -8   32.91  169.72   6
  -8   7  13   -0.82  180.07   8
  -7 -13  -8 -367.69  215.91   6
  -8 -13  -8  223.20  244.24   6
  13  -8   8  418.30  296.87   9
   8 -13   8 -489.89  508.59   9
  -8   8  13  270.33  180.90   8
   9  -8 -13  170.52  127.29   5
   9  -7 -13 -222.10  120.82   5
  -9  -7  13 -155.32  179.66   7
   9  -6 -13  203.92  135.28   5
  -6 -13   9  112.78  196.16   7
  13  -9  -5   -2.88  262.48   9
   9  -5 -13  130.06  116.18   5
  -5 -13   9  256.92  180.90   7
  -9  -5  13   92.28  129.01   8
  13  -9  -4  780.98  341.04   9
   9  -4 -13  600.51  185.23   5
  -4 -13   9  265.66  186.19   7
 -13  -9   4  311.62  161.45   8
   4 -13  -9  803.33  279.97   6
  -9  -4  13  601.20  207.59   8
   9  -3 -13  260.92  162.06   5
  13  -9  -3 -113.21  288.13   9
  -3 -13   9  123.50  141.00   7
   3 -13  -9  114.25  178.31   6
  -9  -3  13  182.48  126.60   8
  13  -9  -2  744.84  353.27   9
  -2 -13   9  656.62  210.41   7
   2 -13  -9  972.38  254.84   6
  -9  -2  13  557.26  194.74   8
  -9   2 -13  402.97  181.57   4
  13  -9  -1  147.58  257.83   9
  -1 -13   9  477.26  197.99   7
  -9   1 -13  227.40  138.61   4
   1 -13  -9  485.49  202.52   6
  -9  -1  13  406.59  185.12   8
   0 -13   9  148.43  146.15   7
  -9   0 -13  267.18  158.07   4
  -9   0  13  162.66  145.72   8
   0 -13  -9 -128.85  155.13   6
  13  -9   1  289.59  301.87   9
  -9  -1 -13  122.65  103.92   4
   1 -13   9  294.25  158.43   7
  -9   1  13  163.68  120.99   8
  -1 -13  -9  142.98  208.58   6
  -9  -2 -13  600.26  206.98   4
  13  -9   2 1282.72  335.41   9
   2 -13   9  260.95  169.05   7
  -9   2  13 1032.97  243.51   8
  -2 -13  -9  594.21  228.77   6
  -9  -3 -13   16.36  116.70   4
  13  -9   3   46.08  224.84   9
   3 -13   9  179.73  137.70   7
  -9   3  13  407.63  206.43   8
  -3 -13  -9  251.74  200.37   6
  -9  -4 -13  493.26  203.28   4
   4 -13   9  585.09  204.12   7
  13  -9   4  661.05  294.55   9
  -9   4  13  684.17  209.69   8
  -4 -13  -9  343.30  240.48   6
  13  -9   5   18.01  252.86   9
  -9   5  13  247.47  188.51   8
  -5 -13  -9   70.02  161.02   6
  -9  -5 -13  117.32  128.22   4
  13  -9   6  287.03  315.97   9
  -9   6  13  -70.71  167.95   8
  -6 -13  -9  147.53  173.84   6
  -7 -13  -9  -27.03  176.83   6
  13  -9   7   26.23  305.56   9
  -9   7  13 -107.39  155.32   8
  13  -9   8 -106.03  358.62   9
  10  -6 -13   77.83  153.11   5
  -6 -13  10 -218.51  216.47   7
  13 -10  -5  350.44  332.37   9
  10  -5 -13  128.26  125.37   5
  -5 -13  10 -168.53  205.56   7
 -10  -5  13  214.00  167.54   8
  10  -4 -13  438.52  216.00   5
  13 -10  -4 -150.48  270.67   9
  -4 -13  10  196.95  215.08   7
 -10  -4  13 -179.79  163.13   8
  13 -10  -3  -69.08  313.40   9
  -3 -13  10  -46.64  141.94   7
 -10  -3  13   -7.54  139.97   8
   3 -13 -10  -31.48  167.29   6
  13 -10  -2  309.70  262.96   9
  -2 -13  10  101.78  151.56   7
 -10  -2  13  203.15  157.93   8
   2 -13 -10  111.69  153.69   6
  13 -10  -1  176.72  305.88   9
  -1 -13  10  160.91  119.81   7
 -10   1 -13   66.36  111.38   4
 -10  -1  13  290.33  190.66   8
   1 -13 -10  137.86  167.24   6
  13 -10   0   94.23  285.79   9
   0 -13  10  542.61  191.49   7
 -10   0 -13  324.42  153.76   4
 -10   0  13  392.93  202.03   8
   0 -13 -10  162.38  157.96   6
  13 -10   1   35.73  282.29   9
 -10  -1 -13  159.49  121.94   4
   1 -13  10  345.63  208.38   7
 -10   1  13  234.53  200.84   8
  -1 -13 -10  171.94  150.69   6
 -10  -2 -13  191.47  136.85   4
  13 -10   2  967.80  342.95   9
   2 -13  10   80.02  156.71   7
 -10   2  13  563.96  220.18   8
  -2 -13 -10  524.66  243.56   6
 -10  -3 -13    7.66  135.72   4
  13 -10   3  148.49  298.92   9
   3 -13  10  -22.49  130.83   7
 -10   3  13  -46.22  160.13   8
  -3 -13 -10   67.31  138.07   6
 -10  -4 -13  122.84  146.67   4
   4 -13  10  184.74  161.94   7
  13 -10   4  516.39  294.96   9
 -10   4  13   54.70  160.66   8
  -4 -13 -10  -32.21  153.63   6
 -10  -5 -13 -288.52  208.19   4
  13 -10   5   88.64  308.45   9
 -10   5  13    1.65  178.19   8
  -5 -13 -10  207.43  198.17   6
  -6 -13 -10   91.57  190.42   6
  13 -10   6  381.73  361.87   9
 -10   6  13  249.68  205.70   8
 -10  -6 -13  291.83  181.15   4
 -11  -5  13  218.82  195.64   8
  11  -4 -13  354.24  181.92   5
  -4 -13  11  -86.32  173.53   7
 -11  -4  13 -176.97  207.69   8
  13 -11  -3  -33.93  285.35   9
  -3 -13  11  117.91  189.08   7
 -11  -3  13  112.47  158.95   8
  13 -11  -2 -138.70  322.58   9
  -2 -13  11  162.82  209.59   7
 -11  -2  13   29.89  160.27   8
   2 -13 -11    1.83  154.00   6
  -1 -13  11  460.26  199.83   7
 -11  -1  13  472.49  226.94   8
 -11   1 -13  287.68  177.97   4
   1 -13 -11  221.16  170.36   6
  13 -11   0  249.47  299.09   9
   0 -13  11   70.41  161.03   7
 -11   0 -13   58.28  136.51   4
 -11   0  13  237.77  176.39   8
   0 -13 -11   95.70  182.24   6
   1 -13  11  196.29  173.61   7
 -11  -1 -13  320.93  193.74   4
 -11   1  13  232.24  210.22   8
  -1 -13 -11  402.86  200.11   6
  13 -11   2  439.09  378.31   9
 -11  -2 -13 -109.63  132.59   4
   2 -13  11  366.59  175.16   7
 -11   2  13  -46.17  187.05   8
  -2 -13 -11   61.62  145.41   6
 -11  -3 -13   51.78  137.33   4
  13 -11   3 -447.15  382.53   9
   3 -13  11  112.10  145.03   7
 -11   3  13   15.38  164.90   8
  -3 -13 -11   69.05  156.55   6
 -11  -4 -13   77.04  140.02   4
  13 -11   4  -75.88  301.99   9
 -11   4  13  -56.96  179.15   8
  -4 -13 -11 -134.37  197.18   6
   0 -13 -12  127.40  167.33   6
   1 -13  12  -20.37  198.63   7
  -1 -13 -12  201.76  191.88   6
   0 -14   0  187.30  161.76   7
 -14   0   0   63.31  123.58   8
   0   0 -14  144.14  140.80   5
   0   0  14  150.55  146.09   8
   0   1  14  -97.48  134.76   8
   1 -14   0   54.68  128.12   7
  -1 -14   0  -69.16  158.62   7
 -14   0  -1    1.68  118.82   8
 -14   0   1 -273.08  161.85   8
   0   1 -14  -57.63  124.54   5
   0  -1 -14  113.07  108.08   5
   0  -1  14  -59.75  128.54   8
   0   2  14  920.47  205.37   8
   2 -14   0  953.13  226.28   7
  -2 -14   0  746.68  203.91   7
 -14   0   2 1593.86  278.86   8
   0   2 -14 1134.39  211.39   5
   0  -2 -14  950.92  211.82   5
   0  -2  14 1078.77  196.91   8
   0   3  14 -149.31  145.84   8
   3 -14   0  361.16  160.41   7
  -3 -14   0   73.23  161.23   7
   3 -14   0  227.39  153.67   9
 -14   0   3  123.86  112.34   8
   0   3 -14  128.86  112.71   5
   0  -3 -14   92.90  108.48   5
   0  -3  14  189.32  146.55   8
   0   4  14  250.64  130.51   8
   4 -14   0  588.57  219.32   7
  -4 -14   0  425.74  195.72   7
   4 -14   0  173.73  156.33   9
 -14   0   4  349.57  163.02   8
 -14   0  -4  226.26  150.56   4
   0  -4 -14  249.47  133.93   5
   0   5  14 -109.20  127.61   8
   5 -14   0    3.58  125.78   7
  -5 -14   0  -13.47  134.67   7
   5 -14   0   93.33  165.66   9
 -14   0   5   75.04  129.01   8
  -5 -14   0  293.92  220.98   6
 -14   0  -5  169.99  156.88   4
   0  -5 -14 -124.66  163.98   5
   0   6  14  562.49  188.91   8
   6 -14   0  532.15  193.17   7
  -6 -14   0  678.58  199.73   7
   6 -14   0  746.48  281.26   9
 -14   0   6  520.69  181.57   8
 -14   0  -6  431.30  166.88   4
  -6 -14   0  438.01  175.44   6
   0  -6 -14  834.40  221.66   5
   0   7  14  -41.96  144.29   8
   7 -14   0  186.26  148.10   7
  -7 -14   0  218.98  169.36   7
   7 -14   0  512.84  304.84   9
 -14   0   7  186.76  153.36   8
 -14   0  -7  274.64  159.17   4
   0  -7 -14    6.51  138.77   5
   0   8  14  -31.44  123.88   8
  -8 -14   0   18.99  131.96   7
   8 -14   0   51.06  216.96   9
   0  -8  14  178.57  139.54   7
 -14   0   8   59.96  122.48   8
 -14   0  -8   29.87  141.05   4
   9 -14   0  603.23  308.74   9
   0  -9  14  162.48  148.68   7
 -14   0   9  604.30  203.41   8
 -14   0  -9  282.70  147.28   4
   0   9  14  227.37  151.77   8
  10 -14   0   51.99  316.51   9
   0 -10  14    6.28  152.59   7
 -14   0  10 -201.25  179.54   8
 -14   0 -10  300.65  189.61   4
   0  10  14   -6.36  134.88   8
   1  10  14  495.32  200.75   8
  10 -14  -1  932.29  382.02   9
  -1 -10  14  470.36  256.96   7
 -14  -1  10  717.46  251.81   8
   1   9  14  168.60  150.09   8
   9 -14  -1  479.64  329.08   9
  -1  -9  14  107.10  158.14   7
 -14  -1   9   39.65  136.39   8
   1  -9 -14  132.61  127.16   5
  -8 -14   1  119.95  125.13   7
   8 -14  -1  269.26  251.26   9
 -14  -1   8   34.46  142.72   8
  -1  -8  14   68.55  121.19   7
   1  -8 -14  334.42  179.76   5
   7 -14  -1   54.61  140.46   7
  -7 -14   1   82.70  147.01   7
   7 -14  -1  146.47  243.20   9
 -14  -1   7  205.04  163.41   8
   1  -7 -14    6.94  117.27   5
   6 -14  -1  468.48  191.22   7
  -6 -14   1  -72.42  139.46   7
   6 -14  -1  425.83  215.23   9
 -14  -1   6  423.31  198.23   8
   1  -6 -14  449.46  198.42   5
   5 -14  -1  956.64  227.45   7
  -5 -14   1  772.16  208.00   7
   5 -14  -1  823.00  239.18   9
 -14  -1   5 1014.25  235.00   8
  -5 -14   1 1550.69  299.33   6
   1  -5 -14  811.39  219.94   5
   4 -14  -1  683.82  212.80   7
  -4 -14   1  307.32  175.42   7
   4 -14  -1  702.45  202.81   9
 -14  -1   4  738.43  201.60   8
   1  -4 -14  619.75  202.71   5
   3 -14  -1  421.53  184.52   7
  -3 -14   1  339.38  179.38   7
 -14  -1   3  369.48  172.56   8
   1  -3 -14  191.27  136.82   5
  -1   3 -14  290.30  145.19   5
  -1  -3  14  277.51  137.13   8
   2 -14  -1   38.88  171.55   7
  -2 -14   1   38.11  128.53   7
 -14   1  -2  298.38  155.17   8
 -14  -1   2   87.26  108.95   8
   1  -2 -14  154.37  120.47   5
  -1   2 -14  -78.18   96.81   5
  -1  -2  14   75.50  137.98   8
   1 -14  -1   19.84  125.55   7
  -1 -14   1 -182.22  172.60   7
 -14   1  -1   36.01  115.03   8
 -14  -1   1  -36.49  121.71   8
   1  -1 -14  294.68  178.36   5
  -1   1 -14  197.89  130.24   5
  -1  -1  14   37.91  128.51   8
   0 -14  -1 -124.46  180.37   7
   0 -14   1  152.84  147.09   7
 -14  -1   0  169.62  134.32   8
 -14   1   0   35.39   97.34   8
   1   0 -14  169.22  148.58   5
  -1   0 -14  213.16  138.75   5
  -1   0  14 -199.68  166.66   8
   1  -1  14   62.86  126.17   8
  -1 -14  -1 -133.98  179.46   7
   1 -14   1  -30.06  134.18   7
  14  -1   1 -390.39  231.02   9
 -14  -1  -1   25.61  109.69   8
 -14   1   1  168.48  119.14   8
   1   1 -14   60.42  119.29   5
  -1  -1 -14 -189.02  147.46   5
  -1   1  14   74.51  134.68   8
  -2 -14  -1   22.26  131.79   7
   2 -14   1  157.71  160.83   7
   2 -14   1 -536.20  261.26   9
 -14   1   2   50.10  103.41   8
   1   2 -14  -36.96  103.63   5
  -1  -2 -14 -110.04  137.09   5
  -1   2  14  414.63  191.11   8
   1  -2  14 -275.03  167.06   8
  -3 -14  -1 -209.40  206.18   7
   3 -14   1  417.77  166.13   7
   3 -14   1 -154.35  186.79   9
 -14   1   3  480.30  187.59   8
 -14  -1  -3  122.26  117.72   4
   1   3 -14  145.49  101.31   5
  -1  -3 -14  115.98  131.75   5
   1  -3  14  170.09  131.29   8
  -1   3  14  132.95  113.80   8
   4 -14   1  694.14  206.29   7
  -4 -14  -1  737.28  220.74   7
   4 -14   1  672.06  216.98   9
 -14   1   4  661.78  190.84   8
 -14  -1  -4  546.49  174.65   4
  -1  -4 -14  495.34  172.22   5
  -1   4  14  519.56  196.76   8
   5 -14   1 1092.05  270.15   7
  -5 -14  -1  876.00  221.00   7
   5 -14   1 1078.93  252.47   9
 -14  -1  -5  954.72  215.38   4
 -14   1   5  919.39  220.57   8
  -5 -14  -1 1257.65  254.33   6
  -1  -5 -14  807.94  212.32   5
  -1   5  14  990.28  227.08   8
   6 -14   1  349.54  159.96   7
  -6 -14  -1  396.93  167.38   7
   6 -14   1  109.98  179.62   9
 -14  -1  -6  294.22  162.35   4
 -14   1   6  331.05  152.82   8
  -6 -14  -1  239.52  166.40   6
  -1   6  14  130.02  100.17   8
   7 -14   1 -124.02  168.60   7
  -7 -14  -1  241.69  173.34   7
   7 -14   1  -42.36  195.44   9
 -14  -1  -7   82.43  105.85   4
 -14   1   7  347.82  186.65   8
  -7 -14  -1  -48.95  143.14   6
  -1   7  14   72.48  120.02   8
   8 -14   1  -17.33  217.15   9
 -14  -1  -8  -71.76  114.42   4
   1  -8  14 -335.53  187.10   7
 -14   1   8  194.89  148.40   8
  -1   8  14  352.51  190.64   8
   9 -14   1  164.63  261.19   9
 -14  -1  -9 -206.92  152.39   4
   1  -9  14   67.53  150.34   7
 -14   1   9   -2.90  152.43   8
  -1   9  14   52.97  126.16   8
  10 -14   1  714.85  393.08   9
   1 -10  14  648.54  213.80   7
 -14  -1 -10  522.50  210.52   4
 -14   1  10  534.07  205.74   8
  -1  10  14  907.13  224.28   8
  10 -14  -2 -124.91  301.58   9
  -2 -10  14   74.31  196.72   7
 -14  -2  10  225.22  179.64   8
   2 -10 -14  287.22  185.86   5
   9 -14  -2  -90.18  281.08   9
  -2  -9  14   13.74  138.97   7
 -14  -2   9  256.72  167.44   8
   2  -9 -14  116.10  129.38   5
  -8 -14   2  448.42  152.77   7
   8 -14  -2  890.23  335.48   9
 -14  -2   8  777.96  205.75   8
  -2  -8  14  630.94  211.13   7
   2  -8 -14  285.23  164.66   5
  -7 -14   2  394.59  155.44   7
   7 -14  -2  411.68  275.26   9
 -14  -2   7  477.86  178.06   8
   2  -7 -14  664.07  217.91   5
   6 -14  -2 -151.76  206.04   7
  -6 -14   2   64.15  160.13   7
   6 -14  -2  220.45  217.52   9
 -14  -2   6   61.59  124.83   8
   2  -6 -14   48.25  126.10   5
   5 -14  -2   15.92  163.51   7
   5 -14  -2  201.03  221.74   9
 -14  -2   5  -66.34  117.77   8
   2  -5 -14  133.11  165.67   5
  -5 -14   2  -40.03  132.17   7
   4 -14  -2  225.40  126.20   7
  -4 -14   2  297.01  167.71   7
 -14  -2   4   56.06  108.42   8
   2  -4 -14  277.93  181.65   5
  -2  -4  14  265.11  152.87   8
   3 -14  -2  685.82  198.05   7
  -3 -14   2 1133.36  251.93   7
 -14  -2   3  873.48  214.08   8
   2  -3 -14 1219.92  221.32   5
  -2  -3  14  987.26  190.66   8
   2 -14  -2   18.52  143.64   7
  -2 -14   2  210.26  158.31   7
 -14   2  -2  -75.27  116.61   8
 -14  -2   2  329.88  180.52   8
   2  -2 -14  268.32  142.16   5
  -2  -2  14  -28.91  119.43   8
   1 -14  -2  637.91  192.28   7
  14  -2  -1  -66.65  277.92   9
  -1 -14   2  347.68  180.63   7
 -14   2  -1  473.75  144.81   8
 -14  -2   1  419.85  166.38   8
   2  -1 -14  674.78  194.69   5
  -2  -1  14  619.39  181.83   8
  -2   1 -14  550.26  168.17   5
   0 -14  -2 -235.56  195.94   7
   0 -14   2   55.70  145.37   7
  14  -2   0   31.16  251.16   9
 -14  -2   0  118.86  114.94   8
 -14   2   0  121.73  118.52   8
   2   0 -14  196.03  134.65   5
  -2   0 -14  232.19  139.72   5
  -2   0  14  367.88  168.08   8
  -1 -14  -2  589.96  193.23   7
   1 -14   2  594.52  224.67   7
[truncated: 382,216 more chars]
