# Supplementary material for: Structural features of the oxidonitridophosphates K3 M III(PO3)3N (M III = Al, Ga)
Source: Acta Crystallogr E Crystallogr Commun. 2021 Nov 2;77(Pt 12):1213–8. doi: 10.1107/S2056989021011336 (PMC8647754; doi:10.1107/S2056989021011336)
Supplement: Supplementary file 2 [file e-77-01213-Isup2.hkl]

data_I                                                                          
_shelx_title ' KALPON in P2(1)3'                                                
_shelx_refln_list_code          4                                               
_shelx_F_calc_maximum      173.06                                               
_exptl_crystal_F_000       776.00                                               
_reflns_d_resolution_high  0.7572                                               
                                                                                
loop_                                                                           
 _space_group_symop_operation_xyz                                               
 'x, y, z'                                                                      
 '-x+1/2, -y, z+1/2'                                                            
 'x+1/2, -y+1/2, -z'                                                            
 '-x, y+1/2, -z+1/2'                                                            
 'y, z, x'                                                                      
 '-y+1/2, -z, x+1/2'                                                            
 'y+1/2, -z+1/2, -x'                                                            
 '-y, z+1/2, -x+1/2'                                                            
 'z, x, y'                                                                      
 '-z, x+1/2, -y+1/2'                                                            
 '-z+1/2, -x, y+1/2'                                                            
 'z+1/2, -x+1/2, -y'                                                            
                                                                                
_cell_length_a     9.6970                                                       
_cell_length_b     9.6970                                                       
_cell_length_c     9.6970                                                       
_cell_angle_alpha  90.000                                                       
_cell_angle_beta   90.000                                                       
_cell_angle_gamma  90.000                                                       
                                                                                
_shelx_F_squared_multiplier     1.000                                           
                                                                                
loop_                                                                           
 _refln_index_h                                                                 
 _refln_index_k                                                                 
 _refln_index_l                                                                 
 _refln_F_squared_calc                                                          
 _refln_F_squared_meas                                                          
 _refln_F_squared_sigma                                                         
 _refln_observed_status                                                         
  -1   1   1       2840.90       2539.30        53.36 o                         
   0   1   1       1271.98       1342.41        33.57 o                         
   1   1   1       2813.37       2553.68        52.29 o                         
   0   0   2        703.18        617.27        23.03 o                         
   1   0   2        930.81       1034.84        34.80 o                         
  -1   1   2       3513.90       3169.51        56.26 o                         
   0   1   2        559.34        513.91        22.45 o                         
   1   1   2       3611.42       3228.57        56.39 o                         
  -2   2   2      12282.30      12178.89       295.49 o                         
  -1   2   2        385.99        343.87        16.82 o                         
   0   2   2       4443.79       4360.22        64.58 o                         
   1   2   2        406.99        384.05        18.15 o                         
   2   2   2      11969.11      11694.58       117.58 o                         
   1   0   3      15516.32      14994.48       139.24 o                         
   2   0   3      29949.03      30143.39       279.40 o                         
  -2   1   3       4140.74       4001.17        44.15 o                         
  -1   1   3      10045.96       9855.49        96.99 o                         
   0   1   3       1776.79       1819.63        30.39 o                         
   1   1   3      10033.66       9864.50       105.03 o                         
   2   1   3       4129.60       4070.42        66.89 o                         
  -2   2   3       2531.29       2523.41        37.81 o                         
  -1   2   3       4718.26       4822.46       110.25 o                         
   0   2   3       2385.23       2211.32        35.71 o                         
   1   2   3       4543.54       4578.30        51.90 o                         
   2   2   3       2462.65       2466.07        42.89 o                         
  -3   3   3        412.51        362.62        26.93 o                         
  -2   3   3       7461.04       7844.58        71.68 o                         
  -1   3   3       3875.54       4102.96        47.66 o                         
   0   3   3       2153.11       2096.90        35.67 o                         
   1   3   3       3890.64       3970.21        46.22 o                         
   2   3   3       7466.54       7805.82       105.43 o                         
   3   3   3        474.00        408.58        37.73 o                         
   0   0   4       1122.74       1192.58        31.66 o                         
   1   0   4       3261.05       3550.19        37.77 o                         
   2   0   4        840.59       1003.37        29.04 o                         
   3   0   4        467.67        543.73        17.22 o                         
  -3   1   4       1287.13       1332.91        28.06 o                         
  -2   1   4       6968.17       7580.91       121.56 o                         
  -1   1   4       4147.11       4074.67        41.41 o                         
   0   1   4       2363.09       2525.00        38.93 o                         
   1   1   4       4170.79       4036.72        51.71 o                         
   2   1   4       6936.47       7445.09        70.16 o                         
   3   1   4       1289.27       1322.54        30.25 o                         
  -3   2   4       2892.09       3005.85        42.66 o                         
  -2   2   4       1278.20       1235.57        30.89 o                         
  -1   2   4       1356.13       1329.94        41.94 o                         
   0   2   4        781.59        808.67        21.39 o                         
   1   2   4       1348.44       1301.71        26.02 o                         
   2   2   4       1241.43       1215.14        29.72 o                         
   3   2   4       3039.04       3091.84        55.02 o                         
  -3   3   4       2017.18       2061.22        36.75 o                         
  -2   3   4       2632.18       2639.20        46.15 o                         
  -1   3   4        327.89        323.02        23.83 o                         
   0   3   4        430.77        435.27        19.09 o                         
   1   3   4        377.63        418.99        18.81 o                         
   2   3   4       2534.14       2583.65        49.41 o                         
   3   3   4       2021.64       1979.66        51.89 o                         
  -4   4   4        470.85        431.17        42.62 o                         
  -3   4   4       3985.26       3983.02        49.52 o                         
  -2   4   4        705.46        731.55        27.63 o                         
  -1   4   4        801.41        803.86        28.11 o                         
   0   4   4       4042.89       4140.78        50.58 o                         
   1   4   4        802.08        772.68        22.55 o                         
   2   4   4        670.28        692.49        22.32 o                         
   3   4   4       3925.54       3863.62        63.24 o                         
   4   4   4        466.54        434.38        84.81 o                         
   1   0   5       1656.26       1569.46        28.88 o                         
   2   0   5        199.90        222.15        16.33 o                         
   3   0   5       6709.72       6641.97        70.59 o                         
   4   0   5       7518.83       7518.45        76.06 o                         
  -4   1   5        779.34        800.38        25.41 o                         
  -3   1   5        288.98        310.58        17.49 o                         
  -2   1   5        299.17        319.25        17.79 o                         
  -1   1   5       6344.14       6428.79        57.94 o                         
   0   1   5        774.31        811.03        25.84 o                         
   1   1   5       6338.52       6603.92        71.69 o                         
   2   1   5        342.43        366.15        18.73 o                         
   3   1   5        283.76        304.62        20.18 o                         
   4   1   5        792.13        768.94        28.63 o                         
  -4   2   5       1153.70       1159.72        33.08 o                         
  -3   2   5        856.83        832.51        25.43 o                         
  -2   2   5       2573.66       2591.99        44.79 o                         
  -1   2   5       2008.41       2051.92        41.25 o                         
   0   2   5        983.85        862.37        24.53 o                         
   1   2   5       1889.24       1934.58        35.22 o                         
   2   2   5       2498.56       2554.28        43.00 o                         
   3   2   5        861.19        860.05        29.64 o                         
   4   2   5       1092.32       1059.60        35.05 o                         
  -4   3   5        804.05        775.83        27.75 o                         
  -3   3   5       4326.05       4286.62        53.79 o                         
  -2   3   5      19283.38      19587.97       144.61 o                         
  -1   3   5       1117.19       1072.01        36.73 o                         
   0   3   5         87.14         70.77        14.74 o                         
   1   3   5       1134.17       1142.22        30.61 o                         
   2   3   5      19236.43      20019.45       121.47 o                         
   3   3   5       4303.11       4143.17        72.86 o                         
   4   3   5        824.38        825.38        48.97 o                         
  -4   4   5        669.59        663.01        29.53 o                         
  -3   4   5        199.33        222.79        19.38 o                         
  -2   4   5        343.67        389.95        24.28 o                         
  -1   4   5       2439.28       2390.76        55.77 o                         
   0   4   5       5874.75       6016.20        63.27 o                         
   1   4   5       2376.57       2402.45        39.32 o                         
   2   4   5        353.30        379.94        30.28 o                         
   3   4   5        183.18        207.08        23.32 o                         
   4   4   5        705.37        749.64        43.60 o                         
  -5   5   5      16197.50      16579.22       260.75 o                         
  -4   5   5       1826.27       1878.58        41.55 o                         
  -3   5   5        744.46        820.74        31.89 o                         
  -2   5   5        620.37        628.08        31.39 o                         
  -1   5   5        409.44        415.38        35.31 o                         
   0   5   5        288.88        298.70        21.74 o                         
   1   5   5        410.72        418.85        18.40 o                         
   2   5   5        640.05        580.51        21.50 o                         
   3   5   5        739.28        757.18        36.18 o                         
   4   5   5       1846.20       1719.48        72.29 o                         
   5   5   5      16335.86      15894.72       386.98 o                         
   0   0   6        214.73        209.59        22.65 o                         
   1   0   6        485.50        473.79        20.16 o                         
   2   0   6         60.10         53.88        22.07 o                         
   3   0   6       6938.79       7125.33        76.76 o                         
   4   0   6       4355.16       4353.23        66.84 o                         
   5   0   6        460.13        489.80        30.70 o                         
  -5   1   6       1593.79       1562.38        36.72 o                         
  -4   1   6       1149.26       1146.87        35.01 o                         
  -3   1   6       1450.94       1534.23        35.80 o                         
  -2   1   6       2127.87       2175.07        41.86 o                         
  -1   1   6        108.50        110.24        18.16 o                         
   0   1   6       3798.44       3775.23        51.27 o                         
   1   1   6         95.44         82.19        16.76 o                         
   2   1   6       2187.53       2316.73        45.51 o                         
   3   1   6       1397.19       1408.90        38.33 o                         
   4   1   6       1137.82       1176.41        38.17 o                         
   5   1   6       1557.36       1549.88        45.65 o                         
  -5   2   6       2297.63       2389.12        50.98 o                         
  -4   2   6        486.42        477.65        22.73 o                         
  -3   2   6       1659.58       1720.59        39.02 o                         
  -2   2   6         79.26         96.50        17.70 o                         
  -1   2   6       3052.57       3013.03        56.53 o                         
   0   2   6       2013.00       2097.80        43.12 o                         
   1   2   6       3127.62       3057.12        44.77 o                         
   2   2   6         93.32        124.53        15.96 o                         
   3   2   6       1635.71       1665.17        37.04 o                         
   4   2   6        534.52        530.95        27.12 o                         
   5   2   6       2313.27       2398.29        52.77 o                         
  -5   3   6        287.80        301.34        25.06 o                         
  -4   3   6        632.72        594.47        25.90 o                         
  -3   3   6       6019.99       6087.32        83.93 o                         
  -2   3   6       4005.88       4006.93        53.76 o                         
  -1   3   6        683.67        692.34        27.72 o                         
   0   3   6          3.78          0.00        17.85 o                         
   1   3   6        635.13        647.40        29.45 o                         
   2   3   6       4058.91       4130.37        57.12 o                         
   3   3   6       5942.52       6210.45        84.27 o                         
   4   3   6        637.63        614.48        31.35 o                         
   5   3   6        286.54        286.01        32.92 o                         
  -5   4   6        593.54        543.89        26.74 o                         
  -4   4   6        427.72        397.35        27.73 o                         
  -3   4   6        337.62        328.02        20.75 o                         
  -2   4   6       6872.11       6834.57        84.06 o                         
  -1   4   6       4548.02       4632.52        72.36 o                         
   0   4   6       3472.93       3567.94        72.41 o                         
   1   4   6       4691.62       4826.52        61.81 o                         
   2   4   6       6965.35       7113.63        77.35 o                         
   3   4   6        330.34        291.27        29.11 o                         
   4   4   6        417.17        440.41        36.83 o                         
   5   4   6        604.03        559.57        73.44 o                         
  -5   5   6       1199.28       1189.11        50.33 o                         
  -4   5   6        149.62        143.59        24.68 o                         
  -3   5   6       1198.57       1126.79        39.79 o                         
  -2   5   6       1414.53       1448.50        43.80 o                         
  -1   5   6       5986.78       5848.31        74.31 o                         
   0   5   6        297.54        311.86        21.87 o                         
   1   5   6       5964.43       5958.40        68.53 o                         
   2   5   6       1371.39       1315.44        43.28 o                         
   3   5   6       1195.88       1091.15        48.26 o                         
   4   5   6        165.13        123.03        40.82 o                         
   5   5   6       1228.15       1115.69        70.06 o                         
  -6   6   6        751.84        841.65       114.38 o                         
  -5   6   6        443.40        438.28        36.08 o                         
  -4   6   6        906.50        912.65        42.03 o                         
  -3   6   6        378.26        369.71        29.68 o                         
  -2   6   6       2462.74       2425.89        70.04 o                         
  -1   6   6       3016.06       2946.97        67.82 o                         
   0   6   6         29.89         46.74        23.19 o                         
   1   6   6       3062.95       3102.27        69.68 o                         
   2   6   6       2469.19       2460.89        66.15 o                         
   3   6   6        360.25        333.15        33.19 o                         
   4   6   6        857.43        776.40        55.68 o                         
   5   6   6        421.87        434.22        50.61 o                         
   6   6   6        791.26        793.53       113.99 o                         
   1   0   7         25.79         47.66        16.87 o                         
   2   0   7       5384.21       5382.32        73.41 o                         
   3   0   7       2753.01       2795.03        49.85 o                         
   4   0   7        427.89        466.31        28.41 o                         
   5   0   7        104.60         72.91        23.72 o                         
   6   0   7        474.60        464.42        34.15 o                         
  -6   1   7        963.83        934.67        44.85 o                         
  -5   1   7        116.10         83.07        24.62 o                         
  -4   1   7       1972.23       1972.08        42.70 o                         
  -3   1   7       2500.94       2545.37        53.27 o                         
  -2   1   7       1287.58       1350.38        73.34 o                         
  -1   1   7        757.58        715.61        25.42 o                         
   0   1   7       4232.48       4271.57        56.58 o                         
   1   1   7        728.30        714.43        26.30 o                         
   2   1   7       1224.92       1178.30        36.03 o                         
   3   1   7       2487.93       2572.52        59.92 o                         
   4   1   7       1942.42       1946.96        48.33 o                         
   5   1   7        127.18        155.15        27.25 o                         
   6   1   7        953.09        916.35        42.80 o                         
  -6   2   7        878.03        834.69        54.38 o                         
  -5   2   7       3489.06       3561.07        72.77 o                         
  -4   2   7        756.80        720.28        32.52 o                         
  -3   2   7        262.26        259.70        21.06 o                         
  -2   2   7        874.47        890.53        33.64 o                         
  -1   2   7        957.30        984.38        33.56 o                         
   0   2   7       3998.70       3903.55        66.71 o                         
   1   2   7       1002.68        955.83        30.87 o                         
   2   2   7        866.06        864.06        28.67 o                         
   3   2   7        278.18        274.86        23.89 o                         
   4   2   7        750.61        722.97        35.30 o                         
   5   2   7       3595.42       3518.77        79.76 o                         
   6   2   7        863.79        874.51        56.05 o                         
  -6   3   7        567.08        468.96        41.43 o                         
  -5   3   7       3128.32       3036.40        77.81 o                         
  -4   3   7        607.26        554.54        55.80 o                         
  -3   3   7        647.83        666.46        35.93 o                         
  -2   3   7        598.44        601.57        33.29 o                         
  -1   3   7       3309.75       3380.49        60.43 o                         
   0   3   7         51.57         30.06        19.12 o                         
   1   3   7       3223.85       3121.00        51.99 o                         
   2   3   7        579.46        522.94        26.34 o                         
   3   3   7        671.32        682.37        33.80 o                         
   4   3   7        664.41        660.59        39.78 o                         
   5   3   7       3087.65       2999.02        82.72 o                         
   6   3   7        577.89        566.04        48.28 o                         
  -6   4   7       1343.23       1364.19        71.33 o                         
  -5   4   7       1099.01       1076.32        57.42 o                         
  -4   4   7        556.53        522.26        36.23 o                         
  -3   4   7       1052.71        991.33        48.62 o                         
  -2   4   7        537.55        514.15        42.60 o                         
  -1   4   7        487.97        486.07        27.04 o                         
   0   4   7         67.03         66.41        19.94 o                         
   1   4   7        468.98        443.54        26.86 o                         
   2   4   7        498.75        476.77        28.75 o                         
   3   4   7       1039.16       1014.32        50.77 o                         
   4   4   7        555.34        553.50        47.77 o                         
   5   4   7       1106.23       1052.95        56.96 o                         
   6   4   7       1307.08       1240.67        71.34 o                         
  -6   5   7        286.47        359.26        44.20 o                         
  -5   5   7         38.02         52.77        28.82 o                         
  -4   5   7        311.25        287.10        37.22 o                         
  -3   5   7        201.68        187.25        30.40 o                         
  -2   5   7       2028.68       2027.94        57.54 o                         
  -1   5   7       1797.42       1824.21        45.42 o                         
   0   5   7         45.44         28.66        20.28 o                         
   1   5   7       1773.48       1789.87        49.98 o                         
   2   5   7       2063.77       2053.25        63.64 o                         
   3   5   7        220.33        228.43        30.54 o                         
   4   5   7        278.70        271.85        39.00 o                         
   5   5   7         45.38         41.56        39.10 o                         
   6   5   7        320.93        254.22        40.66 o                         
  -6   6   7        182.21        212.59        42.51 o                         
  -5   6   7         10.27         37.69        33.01 o                         
  -4   6   7        352.05        351.72        35.29 o                         
  -3   6   7        509.61        545.16        40.25 o                         
  -2   6   7        588.64        625.12        43.08 o                         
  -1   6   7       1055.52       1085.44        55.79 o                         
   0   6   7        111.43        106.02        31.45 o                         
   1   6   7       1083.05       1146.20        53.24 o                         
   2   6   7        602.57        586.47        38.76 o                         
   3   6   7        493.53        516.97        44.68 o                         
   4   6   7        351.55        302.00        42.27 o                         
   5   6   7         11.24          0.00        38.73 o                         
   6   6   7        197.17        243.74        46.86 o                         
  -7   7   7        944.52        913.35       136.18 o                         
  -6   7   7        243.15        316.27        51.38 o                         
  -5   7   7        408.32        432.71        48.85 o                         
  -4   7   7         27.16         33.16        36.72 o                         
  -3   7   7        317.58        342.92        41.94 o                         
  -2   7   7       1224.28       1160.44        55.40 o                         
  -1   7   7         37.94         11.89        31.69 o                         
   0   7   7        131.27        141.38        31.94 o                         
   1   7   7         32.10         51.51        30.35 o                         
   2   7   7       1246.79       1272.82        67.20 o                         
   3   7   7        335.68        350.87        70.05 o                         
   4   7   7         30.88         22.33        41.45 o                         
   5   7   7        420.93        430.49        55.65 o                         
   6   7   7        232.66        211.65        45.84 o                         
   7   7   7        923.88        927.00       111.70 o                         
   0   0   8       2048.25       2094.47        84.18 o                         
   1   0   8         32.69         51.27        18.71 o                         
   2   0   8       5270.74       5421.07        85.66 o                         
   3   0   8        192.56        187.17        25.48 o                         
   4   0   8       2280.12       2350.58        63.61 o                         
   5   0   8       2060.32       2006.22        67.08 o                         
   6   0   8        108.50         53.41        27.97 o                         
   7   0   8        285.43        350.73        39.64 o                         
  -7   1   8       1038.99        977.90        80.75 o                         
  -6   1   8        124.88        112.13        40.67 o                         
  -5   1   8       1089.13       1166.04        57.79 o                         
  -4   1   8       2301.37       2223.31        68.62 o                         
  -3   1   8       1291.80       1310.65        49.69 o                         
  -2   1   8        963.98        997.83        46.77 o                         
  -1   1   8       1327.45       1278.56        34.96 o                         
   0   1   8       1578.59       1612.11        39.36 o                         
   1   1   8       1291.00       1288.60        35.66 o                         
   2   1   8       1005.84       1038.38        34.11 o                         
   3   1   8       1318.53       1283.20        43.27 o                         
   4   1   8       2305.35       2326.18        62.32 o                         
   5   1   8       1085.24       1113.88        48.65 o                         
   6   1   8        120.65        121.10        35.73 o                         
   7   1   8       1029.97        935.08        59.91 o                         
  -7   2   8        242.94        182.41        37.69 o                         
  -6   2   8       1851.75       1694.88        71.30 o                         
  -5   2   8        585.63        578.71        42.66 o                         
  -4   2   8        122.50        124.47        28.71 o                         
  -3   2   8       2917.21       2823.92        64.53 o                         
  -2   2   8        246.46        219.44        42.59 o                         
  -1   2   8       4325.19       4294.51        81.57 o                         
   0   2   8       5169.15       5098.87        77.80 o                         
   1   2   8       4315.49       4274.70        67.72 o                         
   2   2   8        228.95        231.14        21.96 o                         
   3   2   8       3007.62       2977.75        74.88 o                         
   4   2   8        116.42        146.80        28.29 o                         
   5   2   8        596.10        667.69        44.31 o                         
   6   2   8       1828.15       1715.85        73.98 o                         
   7   2   8        229.94        202.93        41.24 o                         
  -7   3   8        681.18        641.23        54.40 o                         
  -6   3   8        216.11        192.83        35.80 o                         
  -5   3   8        562.10        512.98        43.37 o                         
  -4   3   8       2057.75       2111.61        67.52 o                         
  -3   3   8       3387.96       3359.56        90.21 o                         
  -2   3   8        719.18        752.19        54.05 o                         
  -1   3   8        250.40        231.96        27.93 o                         
   0   3   8       4880.19       4908.12        91.08 o                         
   1   3   8        263.09        219.38        25.88 o                         
   2   3   8        723.49        706.89        36.54 o                         
   3   3   8       3352.79       3427.13        68.70 o                         
   4   3   8       2019.54       1967.24        65.97 o                         
   5   3   8        572.16        486.97        42.84 o                         
   6   3   8        217.21        257.22        41.53 o                         
   7   3   8        710.19        697.42        54.18 o                         
  -7   4   8       1471.04       1528.91        76.56 o                         
  -6   4   8        400.93        375.65        46.82 o                         
  -5   4   8       1055.17        996.01        54.09 o                         
  -4   4   8        933.39        907.71        48.47 o                         
  -3   4   8         65.36         41.49        29.98 o                         
  -2   4   8       3322.50       3336.29        79.20 o                         
  -1   4   8        621.39        624.56        34.74 o                         
   0   4   8         56.21         42.39        24.37 o                         
   1   4   8        647.67        623.95        40.56 o                         
   2   4   8       3402.65       3386.03        77.54 o                         
   3   4   8         64.84         85.04        27.49 o                         
   4   4   8        990.53       1029.64        60.17 o                         
   5   4   8       1035.92       1001.16        65.56 o                         
   6   4   8        422.24        371.33        45.53 o                         
   7   4   8       1450.56       1543.73        81.65 o                         
  -7   5   8       1499.72       1608.61        83.64 o                         
  -6   5   8       1756.42       1781.60        84.90 o                         
  -5   5   8        635.33        613.70        45.80 o                         
  -4   5   8        751.43        734.02        59.73 o                         
  -3   5   8       1895.81       1800.98        74.80 o                         
  -2   5   8        884.60        840.57        49.69 o                         
  -1   5   8        208.49        165.41        32.53 o                         
   0   5   8        626.94        578.03        32.50 o                         
   1   5   8        226.11        296.35        35.00 o                         
   2   5   8        871.78        889.97        52.53 o                         
   3   5   8       1902.79       1935.20        63.23 o                         
   4   5   8        766.36        812.27        60.76 o                         
   5   5   8        638.80        598.36        64.38 o                         
   6   5   8       1726.92       1784.12        86.02 o                         
   7   5   8       1502.03       1577.26        85.01 o                         
  -7   6   8       1761.32       1846.50       103.90 o                         
  -6   6   8       1098.38       1017.57        70.24 o                         
  -5   6   8       1342.26       1363.27        64.59 o                         
  -4   6   8        556.98        620.34        47.57 o                         
  -3   6   8        812.08        805.27        57.11 o                         
  -2   6   8        203.32        212.75        44.98 o                         
  -1   6   8       1649.79       1554.62        65.29 o                         
   0   6   8        313.47        253.78        38.96 o                         
   1   6   8       1576.98       1535.17        71.51 o                         
   2   6   8        201.66        309.26        39.68 o                         
   3   6   8        819.88        836.90        54.80 o                         
   4   6   8        533.26        551.92        56.27 o                         
   5   6   8       1344.21       1305.53       107.55 o                         
   6   6   8       1066.09       1104.87        73.78 o                         
   7   6   8       1749.62       1821.76        92.94 o                         
  -7   7   8        395.85        445.08        63.05 o                         
  -6   7   8       1961.00       1994.62       104.30 o                         
  -5   7   8         11.05          0.00        44.55 o                         
  -4   7   8        544.92        609.66        49.89 o                         
  -3   7   8         18.37          0.00        37.23 o                         
  -2   7   8          3.90          0.00        34.63 o                         
  -1   7   8       1589.47       1572.28        70.00 o                         
   0   7   8       2567.65       2561.79        89.45 o                         
   1   7   8       1600.51       1642.63        69.24 o                         
   2   7   8          6.53         25.27        34.25 o                         
   3   7   8         20.80          0.00        39.39 o                         
   4   7   8        570.47        609.61        67.55 o                         
   5   7   8         12.50          0.00        55.09 o                         
   6   7   8       1925.66       1844.02       125.54 o                         
   7   7   8        398.37        323.01        60.92 o                         
  -6   8   8         94.01        114.43        48.88 o                         
  -5   8   8         87.95          0.00        45.95 o                         
  -4   8   8        710.48        743.02        67.13 o                         
  -3   8   8        391.57        367.39        55.54 o                         
  -2   8   8        395.15        350.34        50.77 o                         
  -1   8   8       1039.36       1076.83        74.50 o                         
   0   8   8        885.19        903.41        61.83 o                         
   1   8   8       1032.37       1084.86        63.00 o                         
   2   8   8        413.35        380.42        56.84 o                         
   3   8   8        396.17        412.14        51.66 o                         
   4   8   8        712.14        703.82        66.18 o                         
   5   8   8         90.58         22.10        45.87 o                         
   6   8   8         90.53         83.40        49.60 o                         
   1   0   9         13.69          0.00        29.27 o                         
   2   0   9          6.81         21.65        37.21 o                         
   3   0   9        189.83        140.39        31.42 o                         
   4   0   9       1780.54       1781.87        75.25 o                         
   5   0   9       2037.15       1972.00        80.13 o                         
   6   0   9        542.86        594.43        51.65 o                         
   7   0   9         15.96          0.00        38.17 o                         
   8   0   9        508.02        508.67        55.72 o                         
  -8   1   9        911.94        931.94        78.79 o                         
  -7   1   9         54.78         41.72        55.04 o                         
  -6   1   9       1016.99        986.05        70.78 o                         
  -5   1   9       2290.07       2306.09        92.18 o                         
  -4   1   9        296.53        313.87        46.60 o                         
  -3   1   9        724.07        711.71        49.72 o                         
  -2   1   9       2783.30       2746.12        77.52 o                         
  -1   1   9        234.12        193.80        33.98 o                         
   0   1   9        293.79        258.92        30.59 o                         
   1   1   9        221.12        208.78        27.39 o                         
   2   1   9       2784.76       2822.36        62.73 o                         
   3   1   9        684.43        635.73        36.06 o                         
   4   1   9        313.95        321.78        36.01 o                         
   5   1   9       2260.27       2350.43        87.03 o                         
   6   1   9       1015.73        996.81        73.98 o                         
   7   1   9         55.60         91.34        47.74 o                         
   8   1   9        905.02        859.72        71.95 o                         
  -8   2   9       1398.36       1428.75        92.26 o                         
  -7   2   9       1055.32        955.22        65.25 o                         
  -6   2   9        104.05        134.09        43.06 o                         
  -5   2   9         57.13          8.68        37.04 o                         
  -4   2   9       1130.30       1084.04        72.00 o                         
  -3   2   9       1250.96       1252.26        60.05 o                         
  -2   2   9        363.73        331.95        34.70 o                         
  -1   2   9        735.17        731.62        42.70 o                         
   0   2   9        538.25        513.48        36.64 o                         
   1   2   9        739.81        711.96        36.24 o                         
   2   2   9        382.61        379.72        31.61 o                         
   3   2   9       1243.84       1275.45        54.44 o                         
   4   2   9       1085.43       1155.12        54.81 o                         
   5   2   9         62.36         65.17        30.85 o                         
   6   2   9         86.69         71.04        39.42 o                         
   7   2   9       1073.56       1143.36        81.07 o                         
   8   2   9       1369.29       1353.76        93.68 o                         
  -8   3   9        750.31        738.91        68.05 o                         
  -7   3   9        347.33        324.30        45.12 o                         
  -6   3   9        444.66        436.11        47.18 o                         
  -5   3   9        994.44       1026.44        56.83 o                         
  -4   3   9        704.94        689.00        58.97 o                         
  -3   3   9        816.43        768.49        56.77 o                         
  -2   3   9        458.44        432.84        37.16 o                         
  -1   3   9       1655.40       1615.01        61.41 o                         
   0   3   9        331.12        261.43        31.51 o                         
   1   3   9       1620.50       1624.70        53.15 o                         
   2   3   9        439.99        475.59        33.75 o                         
   3   3   9        792.05        709.89        49.48 o                         
   4   3   9        743.89        806.33        65.14 o                         
   5   3   9        966.98        900.31        65.07 o                         
   6   3   9        464.73        467.05        45.88 o                         
   7   3   9        344.33        392.67        50.95 o                         
   8   3   9        699.11        698.64        64.84 o                         
  -8   4   9       1031.81       1043.26        82.11 o                         
  -7   4   9        287.35        304.04        49.21 o                         
  -6   4   9        288.01        275.57        40.07 o                         
  -5   4   9        290.74        297.49        41.80 o                         
  -4   4   9         49.41          0.00        37.70 o                         
  -3   4   9        638.40        633.18        55.87 o                         
  -2   4   9        107.52         70.02        31.44 o                         
  -1   4   9        399.63        341.76        36.72 o                         
   0   4   9       4968.87       5015.91       103.81 o                         
   1   4   9        403.22        397.95        38.17 o                         
   2   4   9        106.45         75.21        30.90 o                         
   3   4   9        631.82        746.00        81.47 o                         
   4   4   9         55.36         46.86        50.30 o                         
   5   4   9        291.21        220.06        40.39 o                         
   6   4   9        281.33        258.64        51.53 o                         
   7   4   9        277.81        349.60        52.39 o                         
   8   4   9       1046.27       1126.73        84.57 o                         
  -7   5   9        188.52        186.56        41.79 o                         
  -6   5   9       1093.99       1147.99        67.87 o                         
  -5   5   9        285.46        304.31        39.92 o                         
  -4   5   9       1045.57        997.22        66.49 o                         
  -3   5   9       1179.69       1154.88        70.76 o                         
  -2   5   9        105.32         91.84        34.68 o                         
  -1   5   9        665.94        700.87        48.78 o                         
   0   5   9       2076.62       2008.31        71.69 o                         
   1   5   9        681.01        725.45        53.00 o                         
   2   5   9        105.84        103.27        36.53 o                         
   3   5   9       1197.99       1164.60        64.07 o                         
   4   5   9       1020.62        988.37        75.78 o                         
   5   5   9        281.96        224.08        46.90 o                         
   6   5   9       1128.00       1065.60        75.47 o                         
   7   5   9        190.30        211.67        41.76 o                         
  -6   6   9         71.01         64.08        46.85 o                         
  -5   6   9        199.23        160.74        46.35 o                         
  -4   6   9        270.78        324.34        41.50 o                         
  -3   6   9       1287.30       1225.23        73.72 o                         
  -2   6   9        117.61        138.23        39.10 o                         
  -1   6   9        476.53        486.12        44.74 o                         
   0   6   9        763.78        756.38        56.57 o                         
   1   6   9        485.07        531.04        57.02 o                         
   2   6   9        109.26         97.26        37.48 o                         
   3   6   9       1244.87       1144.96        72.57 o                         
   4   6   9        250.75        253.02        54.94 o                         
   5   6   9        203.70        158.89        54.19 o                         
   6   6   9         71.31         59.65        42.00 o                         
  -5   7   9        710.50        555.10        81.88 o                         
  -4   7   9        214.02        175.02        58.26 o                         
  -3   7   9       1048.25       1029.37        80.12 o                         
  -2   7   9        224.50        133.18        39.77 o                         
  -1   7   9        150.11         90.30        47.13 o                         
   0   7   9       1806.11       1818.22        81.85 o                         
   1   7   9        155.47         99.60        38.27 o                         
   2   7   9        229.06        138.48        44.93 o                         
   3   7   9       1045.36       1173.37        84.05 o                         
   4   7   9        219.57        252.72        58.28 o                         
   5   7   9        696.34        769.80        98.09 o                         
  -4   8   9        274.96        338.99        64.28 o                         
  -3   8   9        556.22        494.82        64.33 o                         
  -2   8   9        828.50        860.91        70.73 o                         
  -1   8   9        624.70        630.36        56.36 o                         
   0   8   9        171.55        149.99        41.30 o                         
   1   8   9        617.80        663.61        57.41 o                         
   2   8   9        829.76        869.05        66.95 o                         
   3   8   9        562.86        690.48        61.72 o                         
   4   8   9        266.58        262.77        57.00 o                         
  -1   9   9          0.47          0.00        67.83 o                         
   0   9   9         39.08         63.69        48.69 o                         
   1   9   9          0.05          0.00        54.40 o                         
   0   0  10       4492.20       4571.14       127.60 o                         
   1   0  10       2790.82       2862.95        81.69 o                         
   2   0  10         24.98          9.94        36.01 o                         
   3   0  10         40.70         10.57        31.32 o                         
   4   0  10        206.99        124.54        39.82 o                         
   5   0  10         46.74         71.22        39.89 o                         
   6   0  10         14.54          0.00        39.19 o                         
   7   0  10        947.36        967.24        91.34 o                         
   8   0  10         11.78          0.00        59.72 o                         
  -7   1  10         89.16         52.85        47.62 o                         
  -6   1  10       1019.77        982.10        68.15 o                         
  -5   1  10        123.63         95.75        52.88 o                         
  -4   1  10        321.99        281.93        51.25 o                         
  -3   1  10        518.48        442.56        43.84 o                         
  -2   1  10        458.33        535.05        46.35 o                         
  -1   1  10        783.92        725.37        53.00 o                         
   0   1  10         63.77         88.49        32.73 o                         
   1   1  10        742.09        682.00        41.37 o                         
   2   1  10        482.66        468.09        37.42 o                         
   3   1  10        481.45        545.28        45.23 o                         
   4   1  10        346.13        313.04        47.64 o                         
   5   1  10        120.87        117.70        37.19 o                         
   6   1  10       1048.86       1050.53        78.94 o                         
   7   1  10         91.70         86.43        70.06 o                         
  -7   2  10        771.96        818.30        72.68 o                         
  -6   2  10        310.45        300.78        50.77 o                         
  -5   2  10        297.21        356.94        62.30 o                         
  -4   2  10        709.19        829.02        76.80 o                         
  -3   2  10       2368.08       2423.49        92.16 o                         
  -2   2  10        565.39        539.02        46.84 o                         
  -1   2  10         30.57         50.38        31.57 o                         
   0   2  10         18.41         31.36        42.42 o                         
   1   2  10         34.19         13.50        26.52 o                         
   2   2  10        593.05        534.76        43.31 o                         
   3   2  10       2355.09       2604.70        90.48 o                         
   4   2  10        709.06        748.20        55.42 o                         
   5   2  10        287.02        232.19        49.17 o                         
   6   2  10        302.51        302.91        66.00 o                         
   7   2  10        797.17        725.02        71.00 o                         
  -7   3  10        640.41        645.26        68.27 o                         
  -6   3  10        684.60        642.48        62.10 o                         
  -5   3  10        274.27        308.17        60.04 o                         
  -4   3  10        310.19        351.00        48.20 o                         
  -3   3  10        554.03        582.86        59.31 o                         
  -2   3  10       1448.87       1492.76        69.54 o                         
  -1   3  10        213.44        225.71        45.47 o                         
   0   3  10        834.91        829.08        50.54 o                         
   1   3  10        214.39        155.81        31.67 o                         
   2   3  10       1429.05       1379.13        60.03 o                         
   3   3  10        552.32        535.75        47.91 o                         
   4   3  10        297.87        294.71        47.99 o                         
   5   3  10        283.67        343.92        55.30 o                         
   6   3  10        690.00        659.24        94.26 o                         
   7   3  10        636.84        588.37        67.74 o                         
  -6   4  10        941.69        979.76        71.02 o                         
  -5   4  10       1790.02       1798.53        91.51 o                         
  -4   4  10       1045.36       1126.04        75.14 o                         
  -3   4  10        157.81        155.26        40.96 o                         
  -2   4  10         80.70         51.33        32.34 o                         
  -1   4  10        489.35        444.55        40.05 o                         
   0   4  10        394.70        305.72        41.70 o                         
   1   4  10        503.18        500.73        43.60 o                         
   2   4  10         79.84         71.71        32.71 o                         
   3   4  10        143.67         91.13        42.84 o                         
   4   4  10       1046.96        960.58        73.22 o                         
   5   4  10       1761.12       1703.91       100.34 o                         
   6   4  10        943.69       1009.45        94.02 o                         
  -6   5  10        171.96        156.52        56.79 o                         
  -5   5  10         99.08          3.03        45.98 o                         
  -4   5  10        722.23        792.18        67.60 o                         
  -3   5  10        127.69        120.95        38.52 o                         
  -2   5  10        208.75        165.26        35.59 o                         
  -1   5  10       1211.11       1235.50        60.78 o                         
   0   5  10        245.35        261.85        41.59 o                         
   1   5  10       1192.69       1177.12        66.87 o                         
   2   5  10        195.69        229.44        39.40 o                         
   3   5  10        132.72        183.57        51.96 o                         
   4   5  10        767.58        802.69        75.57 o                         
   5   5  10        102.73         84.09        52.80 o                         
   6   5  10        172.82        146.51        61.59 o                         
  -5   6  10        308.88        358.25        48.45 o                         
  -4   6  10        345.55        377.33        47.79 o                         
  -3   6  10        664.02        678.28        63.05 o                         
  -2   6  10        372.17        397.83        47.08 o                         
  -1   6  10       1665.18       1720.88        84.52 o                         
   0   6  10        773.42        810.42        62.02 o                         
   1   6  10       1697.19       1739.93        83.02 o                         
   2   6  10        370.78        380.66        50.11 o                         
   3   6  10        639.25        692.01        74.94 o                         
   4   6  10        358.23        260.83        81.06 o                         
   5   6  10        314.50        261.26        74.17 o                         
  -3   7  10        279.85        283.39        48.10 o                         
  -2   7  10        568.85        573.70        54.36 o                         
  -1   7  10         28.25         68.92        43.09 o                         
   0   7  10        500.81        569.79        57.41 o                         
   1   7  10         29.33         53.31        65.13 o                         
   2   7  10        562.70        492.90        54.44 o                         
   3   7  10        286.32        310.35        72.09 o                         
   0   8  10        306.04        274.05        48.86 o                         
   1   0  11         14.39          0.00        31.94 o                         
   2   0  11        473.97        445.76        42.36 o                         
   3   0  11        371.69        357.83        45.40 o                         
   4   0  11       1766.15       1631.26        83.99 o                         
   5   0  11        623.74        605.93        59.83 o                         
   6   0  11       2857.84       2783.26       117.28 o                         
  -6   1  11        415.34        368.60        57.94 o                         
  -5   1  11         39.44         31.87        44.57 o                         
  -4   1  11        856.72        910.60        70.28 o                         
  -3   1  11       1935.53       1941.17        83.61 o                         
  -2   1  11        552.99        608.35        50.94 o                         
  -1   1  11        757.88        743.11        53.64 o                         
   0   1  11        249.54        253.35        39.44 o                         
   1   1  11        783.23        700.30        46.76 o                         
   2   1  11        560.49        584.80        46.30 o                         
   3   1  11       1969.53       1959.42        87.70 o                         
   4   1  11        885.49        931.24        68.71 o                         
   5   1  11         37.14          0.00        44.66 o                         
   6   1  11        421.93        508.34        85.66 o                         
  -6   2  11        152.87        183.07        58.12 o                         
  -5   2  11        309.53        253.84        61.68 o                         
  -4   2  11        641.36        515.27        64.37 o                         
  -3   2  11       1048.23       1028.98        67.40 o                         
  -2   2  11        871.60        916.98        59.40 o                         
  -1   2  11        321.45        306.14        42.65 o                         
   0   2  11          1.06          0.00        38.37 o                         
   1   2  11        315.38        260.34        50.41 o                         
   2   2  11        852.13        970.54        56.62 o                         
   3   2  11       1085.99       1133.48        65.42 o                         
   4   2  11        637.29        697.20        60.73 o                         
   5   2  11        320.50        277.71        62.81 o                         
   6   2  11        151.47        227.53        62.29 o                         
  -5   3  11        274.67        237.66        53.29 o                         
  -4   3  11        423.27        462.57        78.38 o                         
  -3   3  11         60.69         67.10        43.50 o                         
  -2   3  11        105.11         94.84        37.31 o                         
  -1   3  11       1486.73       1604.80        78.03 o                         
   0   3  11       1617.28       1600.85        67.47 o                         
   1   3  11       1480.88       1515.60        75.53 o                         
   2   3  11        109.78          6.39        40.54 o                         
   3   3  11         63.78         40.24        40.20 o                         
   4   3  11        442.67        483.09        54.40 o                         
   5   3  11        278.90        310.35        54.84 o                         
  -5   4  11       1422.63       1465.59        96.14 o                         
  -4   4  11        134.89        197.07        47.96 o                         
  -3   4  11       1504.55       1614.54        77.78 o                         
  -2   4  11       1075.26       1098.46        66.10 o                         
  -1   4  11         26.88         23.13        43.64 o                         
   0   4  11       3076.81       3407.04       136.49 o                         
   1   4  11         22.22         60.55        39.10 o                         
   2   4  11       1043.69       1020.91        66.99 o                         
   3   4  11       1520.68       1555.75        91.97 o                         
   4   4  11        132.23         79.27        48.67 o                         
   5   4  11       1424.00       1374.35        95.60 o                         
  -4   5  11        650.99        795.03        64.30 o                         
  -3   5  11        155.95        142.74        38.14 o                         
  -2   5  11        718.50        811.25        57.98 o                         
  -1   5  11        960.89       1043.05        70.18 o                         
   0   5  11        137.06        116.38        42.81 o                         
   1   5  11        933.72        962.49        66.12 o                         
   2   5  11        745.70        842.52        70.46 o                         
   3   5  11        158.19        159.97        49.72 o                         
   4   5  11        629.79        576.86        86.44 o                         
  -2   6  11        556.97        510.39        53.81 o                         
  -1   6  11          6.36          0.00        41.44 o                         
   0   6  11        279.51        293.43        48.09 o                         
   1   6  11          4.87         41.41        44.01 o                         
   2   6  11        545.19        686.65        69.01 o                         
   0   0  12          6.03          0.00        60.13 o                         
   1   0  12         55.61         35.95        44.32 o                         
   2   0  12         12.06         44.83        36.96 o                         
   3   0  12         21.77         34.56        43.16 o                         
   4   0  12          0.03          0.00        42.72 o                         
  -4   1  12         87.63        116.92        41.73 o                         
  -3   1  12       1392.79       1403.89        75.30 o                         
  -2   1  12        258.59        226.30        38.75 o                         
  -1   1  12        140.64        151.76        37.79 o                         
   0   1  12       1537.47       1497.46        76.18 o                         
   1   1  12        143.41         76.85        50.97 o                         
   2   1  12        259.16        272.25        47.07 o                         
   3   1  12       1345.39       1376.07        80.48 o                         
   4   1  12         85.00         79.86        43.86 o                         
  -4   2  12        415.54        511.43        72.80 o                         
  -3   2  12       1291.71       1333.18        86.48 o                         
  -2   2  12         48.76        114.95        39.10 o                         
  -1   2  12        438.77        411.40        47.80 o                         
   0   2  12        855.01        833.47        57.85 o                         
   1   2  12        456.01        447.66        50.03 o                         
   2   2  12         53.56         32.12        37.56 o                         
   3   2  12       1258.29       1222.18        76.63 o                         
   4   2  12        404.77        434.31        51.96 o                         
  -3   3  12         32.33          0.00        43.18 o                         
  -2   3  12        320.04        285.89        51.62 o                         
  -1   3  12        605.25        615.21        52.96 o                         
   0   3  12         55.33         32.18        45.31 o                         
   1   3  12        601.55        731.55        64.29 o                         
   2   3  12        314.10        386.33        54.66 o                         
   3   3  12         30.08         34.85        55.43 o                         
  -2   4  12        380.64        308.10        38.13 o                         
  -1   4  12        332.94        242.00        45.14 o                         
   0   4  12          8.17         10.79        44.54 o                         
   1   4  12        309.71        305.10        51.02 o                         
   2   4  12        398.60        334.20        59.88 o                         
                                                                                
