# Supplementary material for: Structural features of the oxidonitridophosphates K3 M III(PO3)3N (M III = Al, Ga)
Source: Acta Crystallogr E Crystallogr Commun. 2021 Nov 2;77(Pt 12):1213–8. doi: 10.1107/S2056989021011336 (PMC8647754; doi:10.1107/S2056989021011336)
Supplement: Supplementary file 3 [file e-77-01213-IIsup3.hkl]

data_II                                                                         
_shelx_title ' 1 in P2(1)3'                                                     
_shelx_refln_list_code          4                                               
_shelx_F_calc_maximum      222.05                                               
_exptl_crystal_F_000       848.00                                               
_reflns_d_resolution_high  0.7576                                               
                                                                                
loop_                                                                           
 _space_group_symop_operation_xyz                                               
 'x, y, z'                                                                      
 '-x+1/2, -y, z+1/2'                                                            
 'x+1/2, -y+1/2, -z'                                                            
 '-x, y+1/2, -z+1/2'                                                            
 'y, z, x'                                                                      
 '-y+1/2, -z, x+1/2'                                                            
 'y+1/2, -z+1/2, -x'                                                            
 '-y, z+1/2, -x+1/2'                                                            
 'z, x, y'                                                                      
 '-z, x+1/2, -y+1/2'                                                            
 '-z+1/2, -x, y+1/2'                                                            
 'z+1/2, -x+1/2, -y'                                                            
                                                                                
_cell_length_a     9.7313                                                       
_cell_length_b     9.7313                                                       
_cell_length_c     9.7313                                                       
_cell_angle_alpha  90.000                                                       
_cell_angle_beta   90.000                                                       
_cell_angle_gamma  90.000                                                       
                                                                                
_shelx_F_squared_multiplier     1.000                                           
                                                                                
loop_                                                                           
 _refln_index_h                                                                 
 _refln_index_k                                                                 
 _refln_index_l                                                                 
 _refln_F_squared_calc                                                          
 _refln_F_squared_meas                                                          
 _refln_F_squared_sigma                                                         
 _refln_observed_status                                                         
  -1   1   1       6393.25       6446.65       389.11 o                         
   0   1   1       4109.46       4270.11       185.88 o                         
   1   1   1       7214.00       7186.41       545.53 o                         
   0   0   2          7.03          0.00        47.31 o                         
   1   0   2       6503.74       6709.21       228.86 o                         
  -1   1   2       3367.51       3312.98       228.99 o                         
   0   1   2        101.16         57.36        31.78 o                         
   1   1   2       4039.31       3917.41       157.42 o                         
  -2   2   2       9737.70       9559.07       696.89 o                         
  -1   2   2        518.39        206.13       119.44 o                         
   0   2   2       6430.04       6114.75       176.25 o                         
   1   2   2        663.79        445.16        75.41 o                         
   2   2   2      11056.31      11139.52       341.92 o                         
   1   0   3      14312.73      13845.82       334.55 o                         
   2   0   3      49308.02      48422.95      1000.07 o                         
  -2   1   3       4974.96       4790.62       189.98 o                         
  -1   1   3       8261.77       7730.77       249.31 o                         
   0   1   3       8872.84       8438.54       262.23 o                         
   1   1   3       7751.72       8130.44       260.31 o                         
   2   1   3       4568.02       4427.45       206.09 o                         
  -2   2   3        816.22        730.63        99.41 o                         
  -1   2   3      12073.79      11595.41       322.71 o                         
   0   2   3       2764.46       3083.01       390.89 o                         
   1   2   3      11144.77      10787.58       245.50 o                         
   2   2   3        809.86        712.51        58.38 o                         
  -3   3   3       2151.29       2275.10       239.69 o                         
  -2   3   3       5550.59       5834.99       268.96 o                         
  -1   3   3       6814.50       6939.12       258.30 o                         
   0   3   3       2526.60       2576.96       135.11 o                         
   1   3   3       6286.64       6424.77       187.90 o                         
   2   3   3       5711.08       5845.53       167.40 o                         
   3   3   3       1864.02       1867.89       143.97 o                         
   0   0   4         18.50         48.40        83.19 o                         
   1   0   4        285.43        250.99        44.24 o                         
   2   0   4       2096.19       2258.98       115.61 o                         
   3   0   4        576.71        579.67        95.14 o                         
  -3   1   4       4916.08       4875.36       207.66 o                         
  -2   1   4       2680.35       2847.39       147.08 o                         
  -1   1   4       4951.96       4632.40       197.44 o                         
   0   1   4       5279.29       5150.03       193.57 o                         
   1   1   4       4445.67       4643.17       286.85 o                         
   2   1   4       2785.12       3173.67       177.93 o                         
   3   1   4       4968.40       5068.01       181.78 o                         
  -3   2   4       5326.50       5368.97       228.56 o                         
  -2   2   4       3121.60       3096.30       145.75 o                         
  -1   2   4       1649.33       1633.35        92.44 o                         
   0   2   4        128.33         97.52        68.47 o                         
   1   2   4       1446.56       1303.23        91.41 o                         
   2   2   4       3484.55       3291.31       153.92 o                         
   3   2   4       5809.02       6142.80       192.40 o                         
  -3   3   4       2073.21       2211.53       145.02 o                         
  -2   3   4       4173.77       4255.27       184.00 o                         
  -1   3   4        982.15        952.85       128.22 o                         
   0   3   4        619.50        517.83        57.61 o                         
   1   3   4        838.33        916.04        77.94 o                         
   2   3   4       4252.99       4423.04       154.75 o                         
   3   3   4       2019.72       1987.60        81.53 o                         
  -4   4   4         79.71        219.48       121.08 o                         
  -3   4   4       6006.13       6108.75       248.40 o                         
  -2   4   4       1804.70       1773.96       121.18 o                         
  -1   4   4       2452.50       2607.21       158.55 o                         
   0   4   4       5158.44       5418.96       229.34 o                         
   1   4   4       2419.18       2484.60       134.83 o                         
   2   4   4       1980.91       2137.97       119.01 o                         
   3   4   4       5519.15       5652.56       159.37 o                         
   4   4   4         41.41          0.00        41.86 o                         
   1   0   5       3903.48       3766.52       145.38 o                         
   2   0   5        558.28        617.52        70.17 o                         
   3   0   5        881.26        763.48        86.23 o                         
   4   0   5       3625.02       4204.86       188.17 o                         
  -4   1   5       1914.59       1971.82       145.30 o                         
  -3   1   5        111.46         41.57        54.78 o                         
  -2   1   5        162.76        179.48        39.38 o                         
  -1   1   5      12630.83      12736.87       293.44 o                         
   0   1   5       1386.31       1294.99       107.26 o                         
   1   1   5      12444.13      12537.03       332.77 o                         
   2   1   5        219.55        257.54        53.25 o                         
   3   1   5         84.85         60.59        71.47 o                         
   4   1   5       2069.14       2182.10       123.67 o                         
  -4   2   5       1623.00       1927.78       173.53 o                         
  -3   2   5       1776.41       2230.60       366.78 o                         
  -2   2   5       4665.33       4858.16       182.87 o                         
  -1   2   5        461.94        465.87        43.20 o                         
   0   2   5        258.58        364.92        55.14 o                         
   1   2   5        511.53        503.93        62.71 o                         
   2   2   5       4504.10       4468.45       177.40 o                         
   3   2   5       1615.33       1685.30       142.79 o                         
   4   2   5       1881.32       2109.01       125.56 o                         
  -4   3   5         30.49          0.00        88.26 o                         
  -3   3   5       2919.72       2925.59       187.47 o                         
  -2   3   5      25364.08      27534.08       645.92 o                         
  -1   3   5       1446.71       1569.04       105.35 o                         
   0   3   5         92.95        140.87        55.28 o                         
   1   3   5       1386.05       1283.26        82.34 o                         
   2   3   5      25944.36      26310.44       432.80 o                         
   3   3   5       2654.72       2643.03       124.75 o                         
   4   3   5        131.82         40.51        54.89 o                         
  -4   4   5       1798.60       1958.50       165.17 o                         
  -3   4   5        914.56        789.20       128.25 o                         
  -2   4   5        406.40        377.85       113.23 o                         
  -1   4   5       1940.28       2054.93       123.40 o                         
   0   4   5      10130.82      10718.97       334.52 o                         
   1   4   5       2206.30       2420.72       134.42 o                         
   2   4   5        315.89        312.80        78.12 o                         
   3   4   5        966.63       1053.93        65.13 o                         
   4   4   5       1800.51       1748.52       103.17 o                         
  -5   5   5      16602.65      17598.06       983.49 o                         
  -4   5   5       1829.10       1929.75       175.46 o                         
  -3   5   5        344.56        343.57        83.48 o                         
  -2   5   5        901.55        800.76       151.40 o                         
  -1   5   5       1685.60       1243.30       206.01 o                         
   0   5   5         12.11        175.05       110.43 o                         
   1   5   5       1509.33       1543.06       130.26 o                         
   2   5   5        837.75        746.29        74.70 o                         
   3   5   5        385.87        397.32        65.60 o                         
   4   5   5       1979.57       1842.83       127.70 o                         
   5   5   5      16899.26      17482.53       793.91 o                         
   0   0   6       3527.54       3469.49       213.83 o                         
   1   0   6        620.83        639.38        70.49 o                         
   2   0   6        203.25        280.31        65.65 o                         
   3   0   6       3564.60       3507.85       161.13 o                         
   4   0   6       7135.31       7391.57       308.54 o                         
   5   0   6        509.70        400.09        93.29 o                         
  -5   1   6       2928.80       3332.83       350.76 o                         
  -4   1   6       2280.15       2016.70       172.71 o                         
  -3   1   6       1212.57       1055.69        99.20 o                         
  -2   1   6       5539.20       5485.83       214.48 o                         
  -1   1   6        846.74        951.46       135.19 o                         
   0   1   6       3160.81       3269.63       160.52 o                         
   1   1   6        861.96        848.52        89.83 o                         
   2   1   6       5490.84       5655.76       251.84 o                         
   3   1   6       1053.26        773.60        76.09 o                         
   4   1   6       1940.12       2167.34       133.22 o                         
   5   1   6       2880.69       3006.98       216.48 o                         
  -5   2   6       1691.37       2087.62       211.25 o                         
  -4   2   6        786.61        947.66       114.19 o                         
  -3   2   6       5481.80       5294.52       219.33 o                         
  -2   2   6        170.19        135.42        90.78 o                         
  -1   2   6       4903.95       4887.86       194.37 o                         
   0   2   6        455.38        369.26        89.90 o                         
   1   2   6       4960.34       5058.81       224.02 o                         
   2   2   6        166.16         96.55        65.02 o                         
   3   2   6       5292.01       5448.58       236.21 o                         
   4   2   6        782.37        753.51       117.45 o                         
   5   2   6       1535.08       1643.33       156.69 o                         
  -5   3   6        960.17        893.24       109.71 o                         
  -4   3   6        592.31        480.67        93.12 o                         
  -3   3   6       4235.74       4152.21       221.58 o                         
  -2   3   6       3348.10       3476.38       154.35 o                         
  -1   3   6       2758.75       3038.32       163.13 o                         
   0   3   6          9.13          0.00        68.93 o                         
   1   3   6       2921.60       3122.40       155.82 o                         
   2   3   6       3287.25       3317.60       153.33 o                         
   3   3   6       4287.95       4344.27       161.57 o                         
   4   3   6        625.58        593.93        81.77 o                         
   5   3   6       1126.72       1270.95       118.22 o                         
  -5   4   6        129.97          0.00        50.04 o                         
  -4   4   6         87.47        197.32        70.51 o                         
  -3   4   6        670.67        632.48       104.10 o                         
  -2   4   6       6814.36       6288.87       224.83 o                         
  -1   4   6       5719.89       5893.25       248.34 o                         
   0   4   6       4927.13       4955.01       222.86 o                         
   1   4   6       5546.18       5576.45       186.39 o                         
   2   4   6       6535.58       6638.76       215.13 o                         
   3   4   6        504.45        665.88       151.24 o                         
   4   4   6        169.97        244.04        37.48 o                         
   5   4   6        184.53        207.17        75.87 o                         
  -5   5   6       1536.04       1353.54       153.48 o                         
  -4   5   6        623.07        403.66       161.40 o                         
  -3   5   6        644.07        525.04       127.87 o                         
  -2   5   6        120.60         26.67        77.09 o                         
  -1   5   6       4063.30       4028.81       282.55 o                         
   0   5   6         37.74        103.98        60.10 o                         
   1   5   6       3768.39       3724.76       216.23 o                         
   2   5   6        270.38        178.38       113.94 o                         
   3   5   6        554.76        579.06        89.38 o                         
   4   5   6        493.13        412.72        63.19 o                         
   5   5   6       1582.22       1513.38       181.25 o                         
  -6   6   6        840.58       1016.01       272.15 o                         
  -5   6   6        246.34        195.81        67.73 o                         
  -4   6   6       1461.86       1763.34       198.51 o                         
  -3   6   6        388.37        339.98        99.81 o                         
  -2   6   6       1607.45       1811.06       208.95 o                         
  -1   6   6       1405.97       1327.64       243.23 o                         
   0   6   6       1113.68       1264.91       218.19 o                         
   1   6   6       1513.55       1504.88       174.53 o                         
   2   6   6       1802.90       2137.55       240.76 o                         
   3   6   6        341.51        404.33       110.05 o                         
   4   6   6       1466.95       1554.06       181.58 o                         
   5   6   6        284.43        267.65        76.08 o                         
   6   6   6        674.45        570.22       242.99 o                         
   1   0   7         36.67         55.64        64.81 o                         
   2   0   7       6862.49       6962.77       230.81 o                         
   3   0   7       4982.26       5457.18       222.29 o                         
   4   0   7         34.46        100.51        69.79 o                         
   5   0   7        173.00        160.27       102.08 o                         
   6   0   7        134.04         77.75       118.94 o                         
  -6   1   7        682.63        682.60       203.83 o                         
  -5   1   7        350.52        250.00       139.93 o                         
  -4   1   7       2569.02       2739.71       267.85 o                         
  -3   1   7       1654.30       1624.28       125.80 o                         
  -2   1   7       1976.56       1979.89       109.71 o                         
  -1   1   7       1688.52       1805.88       113.19 o                         
   0   1   7       1346.96       1306.28       112.10 o                         
   1   1   7       1826.00       1878.88       116.70 o                         
   2   1   7       2062.62       1888.27       106.34 o                         
   3   1   7       1909.71       1781.37       115.50 o                         
   4   1   7       2481.79       2433.08       172.50 o                         
   5   1   7        281.63        301.61        71.38 o                         
   6   1   7        482.54        261.24       146.58 o                         
  -6   2   7       1471.77       1420.64       284.42 o                         
  -5   2   7       4294.83       4294.17       385.30 o                         
  -4   2   7       1293.02       1148.64       169.61 o                         
  -3   2   7        194.34        217.54        73.28 o                         
  -2   2   7       1656.22       1629.91        96.75 o                         
  -1   2   7       1225.62       1194.84        80.43 o                         
   0   2   7       5862.96       6290.18       262.40 o                         
   1   2   7       1444.61       1706.31       114.85 o                         
   2   2   7       1678.38       1781.73       149.45 o                         
   3   2   7        148.22        140.36       141.11 o                         
   4   2   7       1109.19        934.18       113.55 o                         
   5   2   7       4470.43       4314.89       308.34 o                         
   6   2   7       1329.41       1231.16       186.14 o                         
  -6   3   7        434.16        423.09       308.13 o                         
  -5   3   7       2764.86       2935.04       287.56 o                         
  -4   3   7        148.74        245.01       108.23 o                         
  -3   3   7          7.09         38.34        88.53 o                         
  -2   3   7        952.10        912.41       110.53 o                         
  -1   3   7       3501.21       3351.10       200.69 o                         
   0   3   7         48.45        126.46        72.57 o                         
   1   3   7       3308.58       3469.58       181.08 o                         
   2   3   7       1118.49        973.75       134.83 o                         
   3   3   7          7.95        380.28       175.90 o                         
   4   3   7        240.39        231.32        64.89 o                         
   5   3   7       2825.82       2497.71       265.57 o                         
   6   3   7        397.92        439.30       112.89 o                         
  -6   4   7        524.96        890.56       212.10 o                         
  -5   4   7       1784.85       2068.72       235.26 o                         
  -4   4   7        899.55        695.62       153.59 o                         
  -3   4   7       1321.53       1073.67       169.36 o                         
  -2   4   7       1028.62        960.91       124.49 o                         
  -1   4   7       1391.58       1225.86       131.36 o                         
   0   4   7        102.16        174.27       118.35 o                         
   1   4   7       1195.99       1272.28       120.67 o                         
   2   4   7        964.18        929.62       124.60 o                         
   3   4   7       1380.65       1171.71       144.49 o                         
   4   4   7        971.89        839.60       128.77 o                         
   5   4   7       1691.26       2002.88       240.82 o                         
   6   4   7        376.77        260.09       105.12 o                         
  -6   5   7        417.30        443.26       104.41 o                         
  -5   5   7        366.67        174.28       118.32 o                         
  -4   5   7        222.22        147.83        61.08 o                         
  -3   5   7        221.38        129.75        83.21 o                         
  -2   5   7       1809.29       1937.71       229.95 o                         
  -1   5   7        581.61        647.90       126.76 o                         
   0   5   7        142.30         55.32        87.80 o                         
   1   5   7        799.87        582.82       100.93 o                         
   2   5   7       2026.64       1682.69       193.07 o                         
   3   5   7        264.54        170.68        85.50 o                         
   4   5   7        298.33        188.63       101.52 o                         
   5   5   7        300.49        208.51        93.54 o                         
   6   5   7        339.91        271.28        71.50 o                         
  -6   6   7         83.64        212.66       134.03 o                         
  -5   6   7         44.60        125.97       123.47 o                         
  -4   6   7        384.59        344.00       133.35 o                         
  -3   6   7        272.82        289.18       109.80 o                         
  -2   6   7       1232.64       1375.36       182.97 o                         
  -1   6   7        924.68        946.11       171.50 o                         
   0   6   7        175.90        113.39       185.92 o                         
   1   6   7       1050.67       1266.68       185.01 o                         
   2   6   7       1362.83       1522.44       229.42 o                         
   3   6   7        134.75        145.52        89.85 o                         
   4   6   7        477.75        360.36       112.86 o                         
   5   6   7         45.67         45.39        66.19 o                         
   6   6   7        120.67        233.65        92.61 o                         
  -7   7   7        642.75       2015.15       713.90 o                         
  -6   7   7        134.82        547.36       186.51 o                         
  -5   7   7        756.83       1123.66       252.89 o                         
  -4   7   7        174.65         84.26       182.40 o                         
  -3   7   7         70.99         68.12       156.82 o                         
  -2   7   7       1045.89       1148.54       260.39 o                         
  -1   7   7        162.21         27.40        99.21 o                         
   0   7   7        621.35        794.50       235.46 o                         
   1   7   7        168.62         95.69        94.33 o                         
   2   7   7        874.57        937.05       159.90 o                         
   3   7   7         31.28        105.81        74.00 o                         
   4   7   7        185.79        464.66       137.85 o                         
   5   7   7        795.79        831.97       148.02 o                         
   6   7   7        194.81        118.26       102.53 o                         
   7   7   7        662.77        579.99       201.08 o                         
   0   0   8       1486.22       1392.74       216.59 o                         
   1   0   8        367.46        182.04        84.59 o                         
   2   0   8       3097.08       3269.64       206.62 o                         
   3   0   8        282.64        188.46        81.39 o                         
   4   0   8       1017.25        881.00       102.62 o                         
   5   0   8        182.80        105.26        67.42 o                         
   6   0   8          3.21         59.41       125.83 o                         
   7   0   8         26.07          0.00       212.52 o                         
  -7   1   8       1232.77       1380.23       300.04 o                         
  -6   1   8        391.58        324.08       149.61 o                         
  -5   1   8        473.28        304.70       191.40 o                         
  -4   1   8       2367.04       1983.42       232.14 o                         
  -3   1   8       1953.51       1924.82       168.48 o                         
  -2   1   8       1207.86       1105.15        97.37 o                         
  -1   1   8       2002.04       2040.84       152.43 o                         
   0   1   8        553.96        694.97       116.56 o                         
   1   1   8       1921.80       2304.31       170.08 o                         
   2   1   8       1282.42       1300.98       120.35 o                         
   3   1   8       1692.33       1499.62       134.51 o                         
   4   1   8       2439.80       2092.74       224.52 o                         
   5   1   8        548.83        515.20       134.78 o                         
   6   1   8        337.77        331.38       151.89 o                         
   7   1   8       1305.61       1410.92       265.34 o                         
  -7   2   8         34.51        125.93       114.19 o                         
  -6   2   8       1299.60       1328.09       249.53 o                         
  -5   2   8        832.76        943.83       174.82 o                         
  -4   2   8        252.16        189.48       102.93 o                         
  -3   2   8       2414.29       2466.30       187.36 o                         
  -2   2   8        135.99         75.39        50.24 o                         
  -1   2   8       3486.35       3436.28       220.05 o                         
   0   2   8       2628.91       2566.07       180.14 o                         
   1   2   8       3197.90       3112.46       178.04 o                         
   2   2   8        179.42        159.41       107.07 o                         
   3   2   8       2349.92       2163.45       216.92 o                         
   4   2   8        183.19         75.32        81.98 o                         
   5   2   8        928.65       1004.04       173.03 o                         
   6   2   8       1375.84       1439.19       208.43 o                         
   7   2   8         31.11          0.00        82.39 o                         
  -7   3   8        538.98        410.52       141.54 o                         
  -6   3   8        575.61        397.05       113.43 o                         
  -5   3   8        177.41        388.68        84.28 o                         
  -4   3   8       2166.89       2260.35       251.11 o                         
  -3   3   8       2075.72       1909.85       222.55 o                         
  -2   3   8        388.21        192.75        70.06 o                         
  -1   3   8        392.52        326.24        79.18 o                         
   0   3   8       8038.82       7986.30       357.02 o                         
   1   3   8        408.26        419.31        94.05 o                         
   2   3   8        481.32        634.37        95.08 o                         
   3   3   8       1977.95       1763.22       168.20 o                         
   4   3   8       2369.59       2242.02       241.54 o                         
   5   3   8        145.52        207.24        79.85 o                         
   6   3   8        496.91        523.99       101.42 o                         
   7   3   8        607.34        564.05       115.82 o                         
  -7   4   8        750.01        857.78       199.24 o                         
  -6   4   8        128.97          3.75        86.90 o                         
  -5   4   8       1332.75       1342.01       174.67 o                         
  -4   4   8        859.43        925.37       135.85 o                         
  -3   4   8        176.95        422.33       157.83 o                         
  -2   4   8       4014.93       3750.63       313.79 o                         
  -1   4   8        299.93        223.01        95.32 o                         
   0   4   8          8.19          0.00        68.51 o                         
   1   4   8        203.45        163.08        69.47 o                         
   2   4   8       4044.85       3455.60       258.49 o                         
   3   4   8        191.25         26.25        99.01 o                         
   4   4   8        716.73        699.58       143.89 o                         
   5   4   8       1252.78       1294.00       211.53 o                         
   6   4   8        115.70        114.38        83.87 o                         
   7   4   8        859.54        962.06       190.03 o                         
  -7   5   8       1416.74       1626.18       322.55 o                         
  -6   5   8        766.81       1266.01       193.23 o                         
  -5   5   8        545.51        484.72       126.49 o                         
  -4   5   8        697.52        808.33       173.77 o                         
  -3   5   8       3038.86       3097.81       315.81 o                         
  -2   5   8        810.96        667.85       134.37 o                         
  -1   5   8        427.31        132.73       101.67 o                         
   0   5   8        748.93        782.07       161.18 o                         
   1   5   8        410.92        322.51       110.67 o                         
   2   5   8        738.49        832.92       168.11 o                         
   3   5   8       3083.28       3496.16       344.90 o                         
   4   5   8        645.74        577.46       153.71 o                         
   5   5   8        552.45        484.43       113.70 o                         
   6   5   8        825.04        717.56       160.48 o                         
   7   5   8       1498.15       2048.05       324.13 o                         
  -7   6   8       1087.37       1238.17       376.56 o                         
  -6   6   8        380.06        414.10       167.35 o                         
  -5   6   8       1757.34       2055.52       270.49 o                         
  -4   6   8        241.93        186.16       113.27 o                         
  -3   6   8        322.01        402.29       146.78 o                         
  -2   6   8        261.44        253.05       174.94 o                         
  -1   6   8       1800.00       1754.19       241.54 o                         
   0   6   8        705.54        459.61       166.52 o                         
   1   6   8       2024.18       2244.04       354.84 o                         
   2   6   8        246.08        141.61        91.11 o                         
   3   6   8        346.75        223.52        77.36 o                         
   4   6   8        263.05        133.52        87.14 o                         
   5   6   8       1808.15       2199.33       299.48 o                         
   6   6   8        409.85        413.56       186.93 o                         
   7   6   8        930.89        892.16       158.62 o                         
  -7   7   8        116.13        586.61       691.04 o                         
  -6   7   8       1648.91       2411.37       378.81 o                         
  -5   7   8         72.55          0.00       184.63 o                         
  -4   7   8        591.60        598.57       189.37 o                         
  -3   7   8        127.29        290.98       128.29 o                         
  -2   7   8         72.57         59.83       105.53 o                         
  -1   7   8       1957.82       2130.23       363.11 o                         
   0   7   8       2698.28       2477.15       390.04 o                         
   1   7   8       1895.41       1841.17       350.38 o                         
   2   7   8         68.76          0.00       132.08 o                         
   3   7   8        110.78         75.19        73.17 o                         
   4   7   8        568.36        564.76       171.57 o                         
   5   7   8         70.16         59.68       105.36 o                         
   6   7   8       1582.93       2014.96       279.87 o                         
   7   7   8         89.99        173.32        67.03 o                         
  -6   8   8         48.41        280.86       233.17 o                         
  -5   8   8         66.30        108.50       160.26 o                         
  -4   8   8        980.76       1359.75       313.42 o                         
  -3   8   8        183.19        111.11       279.41 o                         
  -2   8   8        440.79        499.45       172.75 o                         
  -1   8   8        312.97        294.38       169.88 o                         
   0   8   8        328.39        406.19       232.24 o                         
   1   8   8        284.34        223.16       121.69 o                         
   2   8   8        316.58        117.29       174.51 o                         
   3   8   8        206.99        383.49       114.67 o                         
   4   8   8       1030.82       1243.56       268.67 o                         
   5   8   8         83.42         36.80       130.74 o                         
   6   8   8         59.49         28.66       111.15 o                         
   1   0   9         48.06          0.00       125.86 o                         
   2   0   9       1090.69       1299.97       209.46 o                         
   3   0   9        189.86        277.49        96.82 o                         
   4   0   9       2499.50       2127.37       280.97 o                         
   5   0   9       1305.12       1084.93       236.33 o                         
   6   0   9        303.48         18.92       175.04 o                         
   7   0   9        114.83        154.52       123.42 o                         
   8   0   9          6.44        150.70       127.92 o                         
  -8   1   9        739.79        805.28       208.57 o                         
  -7   1   9        163.09        215.74       114.09 o                         
  -6   1   9       1490.91       1764.13       312.92 o                         
  -5   1   9       1670.83       1834.44       258.50 o                         
  -4   1   9        663.58        469.67        98.23 o                         
  -3   1   9       1275.59       1059.90       165.73 o                         
  -2   1   9       1713.18       1724.36       176.50 o                         
  -1   1   9        234.62        205.56        45.94 o                         
   0   1   9        124.18         81.06        72.14 o                         
   1   1   9        146.17         72.93        61.66 o                         
   2   1   9       1508.88       1685.77       180.38 o                         
   3   1   9       1247.55       1259.14       197.60 o                         
   4   1   9        717.60        884.65       230.74 o                         
   5   1   9       1666.39       1556.93       233.94 o                         
   6   1   9       1578.14       1747.55       323.69 o                         
   7   1   9        163.27         16.14        82.33 o                         
   8   1   9        720.43        908.91       208.64 o                         
  -8   2   9        563.36        705.16       271.75 o                         
  -7   2   9       1124.78       1008.79       284.82 o                         
  -6   2   9        107.22         73.25       183.08 o                         
  -5   2   9        662.13        520.39       117.40 o                         
  -4   2   9        907.05        750.01       137.05 o                         
  -3   2   9        597.97        477.34       118.14 o                         
  -2   2   9        605.21        314.43       134.01 o                         
  -1   2   9        788.12        668.46        95.03 o                         
   0   2   9        124.18        392.65       129.25 o                         
   1   2   9        950.39       1015.80       184.25 o                         
   2   2   9        729.68        645.93       188.66 o                         
   3   2   9        652.13        556.39       127.35 o                         
   4   2   9        957.66        765.65       175.01 o                         
   5   2   9        592.77        431.02       103.65 o                         
   6   2   9        113.02          0.00        79.92 o                         
   7   2   9       1029.49       1348.01       277.89 o                         
   8   2   9        628.88        756.51       167.10 o                         
  -8   3   9        542.37        650.48       272.08 o                         
  -7   3   9        230.12         63.28       127.56 o                         
  -6   3   9        125.90          0.00       145.42 o                         
  -5   3   9        367.05        176.94        90.61 o                         
  -4   3   9        627.90        551.73       108.79 o                         
  -3   3   9       1722.14       1624.35       238.82 o                         
  -2   3   9        384.29        662.35       194.90 o                         
  -1   3   9       1432.57       1529.92       256.88 o                         
   0   3   9        328.84        268.83       131.47 o                         
   1   3   9       1664.81       1617.50       216.39 o                         
   2   3   9        304.31        304.55        97.61 o                         
   3   3   9       1793.09       1800.59       263.66 o                         
   4   3   9        656.60        659.22       143.40 o                         
   5   3   9        289.20        338.62       101.42 o                         
   6   3   9        152.64        175.65       114.01 o                         
   7   3   9        310.43        377.17       155.46 o                         
   8   3   9        477.10        689.40       187.34 o                         
  -8   4   9        605.12        295.11       247.47 o                         
  -7   4   9        178.76         97.19       306.57 o                         
  -6   4   9        171.68         35.80       107.61 o                         
  -5   4   9        676.22        842.09       203.47 o                         
  -4   4   9        107.14          0.00       106.94 o                         
  -3   4   9        174.88        356.45       143.27 o                         
  -2   4   9        199.37        125.17        94.37 o                         
  -1   4   9        849.84        976.16       276.29 o                         
   0   4   9       2666.91       2483.17       311.04 o                         
   1   4   9        749.21        713.65       173.77 o                         
   2   4   9        159.05        227.42       122.44 o                         
   3   4   9        151.69        330.90        97.61 o                         
   4   4   9         78.48        158.06       119.89 o                         
   5   4   9        678.55        495.44       132.25 o                         
   6   4   9        195.32         39.42       135.35 o                         
   7   4   9        248.44        235.00       102.07 o                         
   8   4   9        661.59        816.22       193.18 o                         
  -7   5   9        107.49          0.00       293.97 o                         
  -6   5   9       1188.57       1777.89       347.27 o                         
  -5   5   9        197.21        284.88       141.29 o                         
  -4   5   9        208.25        102.84        77.21 o                         
  -3   5   9        814.50        848.41       195.47 o                         
  -2   5   9        198.78        207.09        88.44 o                         
  -1   5   9        382.46        324.36        91.88 o                         
   0   5   9       2616.83       2586.06       356.64 o                         
   1   5   9        436.31        445.65       146.76 o                         
   2   5   9        149.69        159.72       123.15 o                         
   3   5   9        771.83        556.31       152.16 o                         
   4   5   9        279.75        204.14       127.97 o                         
   5   5   9        246.50        228.76        54.27 o                         
   6   5   9       1071.12        860.39       201.68 o                         
   7   5   9         77.70          0.00        82.10 o                         
  -6   6   9        108.46        139.88       106.71 o                         
  -5   6   9         99.07          0.00        96.00 o                         
  -4   6   9        278.34        245.71       116.68 o                         
  -3   6   9        448.79        185.82       100.39 o                         
  -2   6   9        515.10        567.32       142.25 o                         
  -1   6   9        340.18        262.13       114.07 o                         
   0   6   9        223.35        183.07       116.79 o                         
   1   6   9        304.51        598.88       211.79 o                         
   2   6   9        529.71        325.82       232.97 o                         
   3   6   9        428.36        517.80       152.34 o                         
   4   6   9        344.44        122.00       138.26 o                         
   5   6   9        122.43          0.00        87.11 o                         
   6   6   9         88.79        244.14       119.14 o                         
  -5   7   9        466.86        830.91       165.11 o                         
  -4   7   9         58.33         29.88       143.15 o                         
  -3   7   9        671.54        916.93       242.99 o                         
  -2   7   9        229.19        354.79       143.95 o                         
  -1   7   9        178.79        238.02       167.57 o                         
   0   7   9       2084.73       2587.72       364.86 o                         
   1   7   9        178.94        145.41       124.67 o                         
   2   7   9        250.80        162.15       137.34 o                         
   3   7   9        522.78        410.52       144.45 o                         
   4   7   9         27.53         72.48       138.79 o                         
   5   7   9        490.03        559.47       126.24 o                         
  -4   8   9        103.87          0.00       116.25 o                         
  -3   8   9        192.64        166.96       282.06 o                         
  -2   8   9        139.88        365.47       199.80 o                         
  -1   8   9        814.59       1104.69       222.43 o                         
   0   8   9         72.43        133.78        84.51 o                         
   1   8   9        862.11       1036.60       277.61 o                         
   2   8   9        164.05          0.00       119.02 o                         
   3   8   9        178.37        267.93       189.56 o                         
   4   8   9        128.23        176.15       176.06 o                         
  -1   9   9         44.07         94.64       218.16 o                         
   0   9   9         71.89          0.00       155.24 o                         
   1   9   9         40.29         88.52       165.40 o                         
   0   0  10       5332.06       5225.56       670.64 o                         
   1   0  10       3347.38       3901.72       345.40 o                         
   2   0  10         70.91         95.74        85.84 o                         
   3   0  10          9.37          0.00       122.18 o                         
   4   0  10        273.31        216.25       163.64 o                         
   5   0  10         59.77          0.00        99.14 o                         
   6   0  10        137.37         57.95        78.70 o                         
   7   0  10        777.80        973.98       254.35 o                         
   8   0  10          0.65         61.99       151.28 o                         
  -8   1  10        188.61        338.94       195.05 o                         
  -7   1  10         75.64        417.55       207.77 o                         
  -6   1  10        801.38        578.63       221.01 o                         
  -5   1  10        153.16        255.60       222.45 o                         
  -4   1  10        375.30        225.88        75.88 o                         
  -3   1  10        808.42       1083.86       199.62 o                         
  -2   1  10        779.58        660.67       117.51 o                         
  -1   1  10        359.31        237.46        99.93 o                         
   0   1  10        367.94        259.95       126.77 o                         
   1   1  10        461.66        304.61       224.84 o                         
   2   1  10        666.98        511.09       156.70 o                         
   3   1  10        885.51        735.66       162.51 o                         
   4   1  10        333.50        117.99       124.39 o                         
   5   1  10        113.24        233.13        87.90 o                         
   6   1  10        799.60        978.06       247.52 o                         
   7   1  10        100.20          0.00        85.10 o                         
   8   1  10        150.98        263.65       156.22 o                         
  -7   2  10        692.83        654.75       228.04 o                         
  -6   2  10        203.46        463.49       101.53 o                         
  -5   2  10         50.74          0.00       111.20 o                         
  -4   2  10        959.86       1144.99       227.10 o                         
  -3   2  10       2033.12       1917.25       248.10 o                         
  -2   2  10       1100.17       1151.41       164.13 o                         
  -1   2  10         78.63          0.00        76.56 o                         
   0   2  10         11.40         85.97       137.02 o                         
   1   2  10         88.14          0.00       159.81 o                         
   2   2  10       1073.72       1137.76       179.86 o                         
   3   2  10       2157.30       2102.15       274.54 o                         
   4   2  10        919.75        839.49       194.29 o                         
   5   2  10         72.94        196.43       101.71 o                         
   6   2  10        227.47        209.41       114.51 o                         
   7   2  10        663.23        603.46       216.73 o                         
  -7   3  10        457.70        462.91       125.62 o                         
  -6   3  10        195.45        421.07       213.44 o                         
  -5   3  10         75.42        166.66       113.09 o                         
  -4   3  10         26.09         28.42       124.38 o                         
  -3   3  10        496.84        503.61       113.01 o                         
  -2   3  10        438.39        590.87       139.73 o                         
  -1   3  10        212.08        135.15       134.04 o                         
   0   3  10       1212.62       1527.42       344.62 o                         
   1   3  10        276.15        376.83       121.10 o                         
   2   3  10        393.34        315.62       104.54 o                         
   3   3  10        468.94        409.69       144.03 o                         
   4   3  10         18.86          0.00       116.12 o                         
   5   3  10         28.10         32.24       137.95 o                         
   6   3  10        276.09        158.74       166.26 o                         
   7   3  10        405.01        618.33       188.34 o                         
  -7   4  10        486.12        475.30       137.53 o                         
  -6   4  10        678.32        707.92       235.30 o                         
  -5   4  10       1086.60       1324.61       233.96 o                         
  -4   4  10        819.08        759.10       139.63 o                         
  -3   4  10        251.77        138.27        83.30 o                         
  -2   4  10        111.23          0.00       230.93 o                         
  -1   4  10        436.94        382.28       147.68 o                         
   0   4  10        646.75        891.41       258.64 o                         
   1   4  10        548.20        352.35       185.58 o                         
   2   4  10        163.62          0.47        96.29 o                         
   3   4  10        291.08        329.12       102.00 o                         
   4   4  10        727.08        953.02       200.99 o                         
   5   4  10       1129.07       1171.33       255.22 o                         
   6   4  10        609.17        775.92       212.40 o                         
   7   4  10        432.56        555.86       148.42 o                         
  -6   5  10         89.57        265.37       172.49 o                         
  -5   5  10        225.35        266.55       130.35 o                         
  -4   5  10        438.68        322.96       113.56 o                         
  -3   5  10        118.37        118.79       125.26 o                         
  -2   5  10         55.33          0.00       113.36 o                         
  -1   5  10        351.20        382.63       200.16 o                         
   0   5  10        143.77        251.41       114.66 o                         
   1   5  10        272.04        101.34        79.04 o                         
   2   5  10         97.22          0.00       100.90 o                         
   3   5  10         76.05         90.80       135.87 o                         
   4   5  10        601.69        462.09       173.52 o                         
   5   5  10        228.15        213.89       159.69 o                         
   6   5  10         75.28          0.00       168.99 o                         
  -5   6  10         32.27        165.32       114.40 o                         
  -4   6  10        378.87        509.38       173.67 o                         
  -3   6  10        294.22        368.11       108.50 o                         
  -2   6  10        133.43        324.38       155.91 o                         
  -1   6  10        918.19        845.21       247.87 o                         
   0   6  10       1120.51       1255.72       259.56 o                         
   1   6  10        782.59       1096.41       255.47 o                         
   2   6  10        181.10        113.85       191.56 o                         
   3   6  10        250.24        297.42       104.20 o                         
   4   6  10        440.25        478.13       153.63 o                         
   5   6  10         75.67        124.04        73.27 o                         
  -4   7  10         18.97          0.00       137.66 o                         
  -3   7  10        302.28        245.41       110.50 o                         
  -2   7  10        441.38        594.10       181.52 o                         
  -1   7  10         17.55          0.00        94.92 o                         
   0   7  10         58.94         41.68       120.03 o                         
   1   7  10         12.94        254.92       177.53 o                         
   2   7  10        510.56        733.28       192.26 o                         
   3   7  10        310.22        399.13       136.43 o                         
   4   7  10          5.30         94.93       133.52 o                         
  -1   8  10          3.85          0.00       334.78 o                         
   0   8  10        144.15        122.64       202.55 o                         
   1   8  10          2.30          0.00       126.74 o                         
   1   0  11        128.04        142.57        82.17 o                         
   2   0  11        319.55        178.15        90.02 o                         
   3   0  11        836.14       1146.75       253.79 o                         
   4   0  11        593.37        495.74       126.66 o                         
   5   0  11        161.80        151.19       128.42 o                         
   6   0  11       1133.53       1523.84       347.97 o                         
  -6   1  11        232.38        109.82       159.68 o                         
  -5   1  11         51.49          0.00       130.85 o                         
  -4   1  11        660.35        995.17       259.90 o                         
  -3   1  11       1084.62       1076.94       208.90 o                         
  -2   1  11        294.62        358.36       100.63 o                         
  -1   1  11        892.80       1084.51       208.64 o                         
   0   1  11        179.14         37.25       155.24 o                         
   1   1  11        755.73        769.84       175.58 o                         
   2   1  11        211.16        140.36        79.66 o                         
   3   1  11       1084.01       1099.18       280.13 o                         
   4   1  11        591.16       1037.83       265.94 o                         
   5   1  11         69.68        185.92       150.75 o                         
   6   1  11        247.48         88.16       105.40 o                         
  -6   2  11        284.71        258.65        95.99 o                         
  -5   2  11        129.29        276.61       118.45 o                         
  -4   2  11        269.20        398.48        64.77 o                         
  -3   2  11       1007.25       1054.68       314.55 o                         
  -2   2  11        298.68        345.83       151.85 o                         
  -1   2  11         82.66          0.00       127.76 o                         
   0   2  11        249.81        244.09       124.80 o                         
   1   2  11        103.76         58.03       135.76 o                         
   2   2  11        373.25        343.68       281.01 o                         
   3   2  11        989.27       1166.73       245.01 o                         
   4   2  11        376.66        364.19       219.11 o                         
   5   2  11        147.09        198.98       211.89 o                         
   6   2  11        213.37        200.54        57.69 o                         
  -5   3  11        106.36        166.50       244.11 o                         
  -4   3  11        609.30        535.71       170.39 o                         
  -3   3  11         67.52          0.00       125.42 o                         
  -2   3  11        749.74        744.33       198.58 o                         
  -1   3  11        675.93        837.38       211.82 o                         
   0   3  11        517.09        558.51       110.18 o                         
   1   3  11        641.97        729.65       187.38 o                         
   2   3  11        712.51        841.52       222.27 o                         
   3   3  11         74.90          0.00       126.17 o                         
   4   3  11        585.92        566.79       156.25 o                         
   5   3  11        101.13         41.08       135.66 o                         
  -5   4  11        404.13        354.81       117.99 o                         
  -4   4  11        125.61        135.36       131.55 o                         
  -3   4  11        776.17        929.55       208.80 o                         
  -2   4  11        354.70        520.88       241.29 o                         
  -1   4  11          1.72          0.00       128.95 o                         
   0   4  11       2867.69       3672.16       519.41 o                         
   1   4  11          7.64          0.00       136.12 o                         
   2   4  11        285.46        498.35       189.50 o                         
   3   4  11        616.87        549.46       167.54 o                         
   4   4  11         87.54          0.00       175.25 o                         
   5   4  11        445.73        611.51       120.68 o                         
  -4   5  11        435.86        565.12       213.23 o                         
  -3   5  11         46.58         31.06       130.26 o                         
  -2   5  11        467.59         12.77       273.05 o                         
  -1   5  11       1226.51       1505.62       452.20 o                         
   0   5  11          0.54          0.00       110.71 o                         
   1   5  11       1226.68       1465.91       348.31 o                         
   2   5  11        440.08        355.67       333.85 o                         
   3   5  11         39.45          0.00       112.32 o                         
   4   5  11        409.69        338.20       174.36 o                         
  -2   6  11        158.45         98.76       101.64 o                         
  -1   6  11         85.10         95.13       220.43 o                         
   0   6  11        227.97          0.00       203.55 o                         
   1   6  11         80.67        257.06       173.24 o                         
   2   6  11        166.62          0.00       331.60 o                         
   0   0  12        525.07        488.12       227.27 o                         
   1   0  12          1.65          0.00       158.74 o                         
   2   0  12        133.26        192.31        85.83 o                         
   3   0  12         31.90          0.00       140.17 o                         
   4   0  12         53.08          0.00       153.66 o                         
  -4   1  12        203.62        240.04       127.94 o                         
  -3   1  12        865.10       1212.75       321.23 o                         
  -2   1  12        305.76        539.30       149.05 o                         
  -1   1  12        190.89        175.38       107.81 o                         
   0   1  12        834.53        909.25       209.01 o                         
   1   1  12        220.29        274.51       252.74 o                         
   2   1  12        366.16        109.10       140.61 o                         
   3   1  12        800.17        951.54       277.81 o                         
   4   1  12        174.95         18.76       114.79 o                         
  -4   2  12        252.71        222.19       192.91 o                         
  -3   2  12        438.13        436.01       128.71 o                         
  -2   2  12         26.73          0.00       106.98 o                         
  -1   2  12        133.41         66.69       106.80 o                         
   0   2  12        506.74        263.31       122.87 o                         
   1   2  12        197.94        125.54       128.68 o                         
   2   2  12         10.27          0.00       134.15 o                         
   3   2  12        588.67        583.71       268.40 o                         
   4   2  12        293.91         76.43       168.86 o                         
  -3   3  12         28.65        140.14       190.72 o                         
  -2   3  12         99.56        105.42       175.28 o                         
  -1   3  12        720.46       1026.16       256.30 o                         
   0   3  12        112.53        119.13       105.06 o                         
   1   3  12        613.34        749.86       178.58 o                         
   2   3  12        108.35         50.07       176.09 o                         
   3   3  12         26.06        193.39       164.33 o                         
  -2   4  12        108.16         98.82       100.96 o                         
  -1   4  12        142.80          0.00       182.11 o                         
   0   4  12         36.41        148.53       109.12 o                         
   1   4  12        182.57          0.00       102.85 o                         
   2   4  12         78.27          0.00       153.68 o                         
                                                                                
